# Supplementary material for: Using machine learning to detect the differential usage of novel gene isoforms
Source: BMC Bioinformatics. 2022 Jan 18;23:45. doi: 10.1186/s12859-022-04576-3 (PMC8764765; doi:10.1186/s12859-022-04576-3)
Supplement: Supplementary file 1 — Additional file 1. Genes predicted to display differential isoform usage by each approach. [file 12859_2022_4576_MOESM1_ESM.xls]

## Sheet: background geneset
ENSG00000000003
ENSG00000000005
ENSG00000000419
ENSG00000000457
ENSG00000000460
ENSG00000000938
ENSG00000000971
ENSG00000001036
ENSG00000001084
ENSG00000001167
ENSG00000001460
ENSG00000001461
ENSG00000001497
ENSG00000001561
ENSG00000001617
ENSG00000001626
ENSG00000001629
ENSG00000001630
ENSG00000001631
ENSG00000002016
ENSG00000002079
ENSG00000002330
ENSG00000002549
ENSG00000002586
ENSG00000002587
ENSG00000002726
ENSG00000002745
ENSG00000002746
ENSG00000002822
ENSG00000002834
ENSG00000002919
ENSG00000002933
ENSG00000003056
ENSG00000003096
ENSG00000003137
ENSG00000003147
ENSG00000003249
ENSG00000003393
ENSG00000003400
ENSG00000003402
ENSG00000003436
ENSG00000003509
ENSG00000003756
ENSG00000003987
ENSG00000003989
ENSG00000004059
ENSG00000004139
ENSG00000004142
ENSG00000004399
ENSG00000004455
ENSG00000004468
ENSG00000004478
ENSG00000004487
ENSG00000004534
ENSG00000004660
ENSG00000004700
ENSG00000004766
ENSG00000004776
ENSG00000004777
ENSG00000004779
ENSG00000004799
ENSG00000004809
ENSG00000004838
ENSG00000004846
ENSG00000004848
ENSG00000004864
ENSG00000004866
ENSG00000004897
ENSG00000004939
ENSG00000004948
ENSG00000004961
ENSG00000004975
ENSG00000005001
ENSG00000005007
ENSG00000005020
ENSG00000005022
ENSG00000005059
ENSG00000005073
ENSG00000005075
ENSG00000005100
ENSG00000005102
ENSG00000005108
ENSG00000005156
ENSG00000005175
ENSG00000005187
ENSG00000005189
ENSG00000005194
ENSG00000005206
ENSG00000005238
ENSG00000005243
ENSG00000005249
ENSG00000005302
ENSG00000005339
ENSG00000005379
ENSG00000005381
ENSG00000005421
ENSG00000005436
ENSG00000005448
ENSG00000005469
ENSG00000005471
ENSG00000005483
ENSG00000005486
ENSG00000005513
ENSG00000005700
ENSG00000005801
ENSG00000005810
ENSG00000005812
ENSG00000005844
ENSG00000005882
ENSG00000005884
ENSG00000005889
ENSG00000005893
ENSG00000005955
ENSG00000005961
ENSG00000005981
ENSG00000006007
ENSG00000006015
ENSG00000006016
ENSG00000006025
ENSG00000006042
ENSG00000006047
ENSG00000006059
ENSG00000006062
ENSG00000006071
ENSG00000006074
ENSG00000006075
ENSG00000006114
ENSG00000006116
ENSG00000006118
ENSG00000006125
ENSG00000006128
ENSG00000006194
ENSG00000006210
ENSG00000006282
ENSG00000006283
ENSG00000006327
ENSG00000006377
ENSG00000006432
ENSG00000006451
ENSG00000006453
ENSG00000006459
ENSG00000006468
ENSG00000006530
ENSG00000006534
ENSG00000006555
ENSG00000006576
ENSG00000006606
ENSG00000006607
ENSG00000006611
ENSG00000006625
ENSG00000006634
ENSG00000006638
ENSG00000006652
ENSG00000006659
ENSG00000006695
ENSG00000006704
ENSG00000006712
ENSG00000006715
ENSG00000006740
ENSG00000006744
ENSG00000006747
ENSG00000006756
ENSG00000006757
ENSG00000006788
ENSG00000006831
ENSG00000006837
ENSG00000007001
ENSG00000007038
ENSG00000007047
ENSG00000007062
ENSG00000007080
ENSG00000007129
ENSG00000007168
ENSG00000007171
ENSG00000007174
ENSG00000007202
ENSG00000007216
ENSG00000007237
ENSG00000007255
ENSG00000007264
ENSG00000007306
ENSG00000007312
ENSG00000007314
ENSG00000007341
ENSG00000007350
ENSG00000007372
ENSG00000007376
ENSG00000007384
ENSG00000007392
ENSG00000007402
ENSG00000007516
ENSG00000007520
ENSG00000007541
ENSG00000007545
ENSG00000007866
ENSG00000007908
ENSG00000007923
ENSG00000007933
ENSG00000007944
ENSG00000007952
ENSG00000007968
ENSG00000008018
ENSG00000008056
ENSG00000008083
ENSG00000008086
ENSG00000008118
ENSG00000008128
ENSG00000008130
ENSG00000008196
ENSG00000008197
ENSG00000008226
ENSG00000008256
ENSG00000008277
ENSG00000008282
ENSG00000008283
ENSG00000008294
ENSG00000008300
ENSG00000008311
ENSG00000008323
ENSG00000008324
ENSG00000008382
ENSG00000008394
ENSG00000008405
ENSG00000008438
ENSG00000008441
ENSG00000008513
ENSG00000008516
ENSG00000008517
ENSG00000008710
ENSG00000008735
ENSG00000008838
ENSG00000008853
ENSG00000008869
ENSG00000008952
ENSG00000008988
ENSG00000009307
ENSG00000009335
ENSG00000009413
ENSG00000009694
ENSG00000009709
ENSG00000009724
ENSG00000009765
ENSG00000009780
ENSG00000009790
ENSG00000009830
ENSG00000009844
ENSG00000009950
ENSG00000009954
ENSG00000010017
ENSG00000010030
ENSG00000010072
ENSG00000010165
ENSG00000010219
ENSG00000010244
ENSG00000010256
ENSG00000010270
ENSG00000010278
ENSG00000010282
ENSG00000010292
ENSG00000010295
ENSG00000010310
ENSG00000010318
ENSG00000010319
ENSG00000010322
ENSG00000010327
ENSG00000010361
ENSG00000010379
ENSG00000010404
ENSG00000010438
ENSG00000010539
ENSG00000010610
ENSG00000010626
ENSG00000010671
ENSG00000010704
ENSG00000010803
ENSG00000010810
ENSG00000010818
ENSG00000010932
ENSG00000011007
ENSG00000011009
ENSG00000011021
ENSG00000011028
ENSG00000011083
ENSG00000011105
ENSG00000011114
ENSG00000011132
ENSG00000011143
ENSG00000011198
ENSG00000011201
ENSG00000011243
ENSG00000011258
ENSG00000011260
ENSG00000011275
ENSG00000011295
ENSG00000011304
ENSG00000011332
ENSG00000011347
ENSG00000011376
ENSG00000011405
ENSG00000011422
ENSG00000011426
ENSG00000011451
ENSG00000011454
ENSG00000011465
ENSG00000011478
ENSG00000011485
ENSG00000011523
ENSG00000011566
ENSG00000011590
ENSG00000011600
ENSG00000011638
ENSG00000011677
ENSG00000012048
ENSG00000012061
ENSG00000012124
ENSG00000012171
ENSG00000012174
ENSG00000012211
ENSG00000012223
ENSG00000012232
ENSG00000012504
ENSG00000012660
ENSG00000012779
ENSG00000012817
ENSG00000012822
ENSG00000012963
ENSG00000012983
ENSG00000013016
ENSG00000013275
ENSG00000013288
ENSG00000013293
ENSG00000013297
ENSG00000013306
ENSG00000013364
ENSG00000013374
ENSG00000013375
ENSG00000013392
ENSG00000013441
ENSG00000013503
ENSG00000013523
ENSG00000013561
ENSG00000013563
ENSG00000013573
ENSG00000013583
ENSG00000013588
ENSG00000013619
ENSG00000013725
ENSG00000013810
ENSG00000014123
ENSG00000014138
ENSG00000014164
ENSG00000014216
ENSG00000014257
ENSG00000014641
ENSG00000014824
ENSG00000014914
ENSG00000014919
ENSG00000015133
ENSG00000015153
ENSG00000015171
ENSG00000015285
ENSG00000015413
ENSG00000015475
ENSG00000015479
ENSG00000015520
ENSG00000015532
ENSG00000015568
ENSG00000015592
ENSG00000015676
ENSG00000016082
ENSG00000016391
ENSG00000016402
ENSG00000016490
ENSG00000016602
ENSG00000016864
ENSG00000017260
ENSG00000017373
ENSG00000017427
ENSG00000017483
ENSG00000017621
ENSG00000017797
ENSG00000018189
ENSG00000018236
ENSG00000018280
ENSG00000018408
ENSG00000018510
ENSG00000018607
ENSG00000018610
ENSG00000018625
ENSG00000018699
ENSG00000018869
ENSG00000019102
ENSG00000019144
ENSG00000019169
ENSG00000019186
ENSG00000019485
ENSG00000019505
ENSG00000019549
ENSG00000019582
ENSG00000019991
ENSG00000019995
ENSG00000020129
ENSG00000020181
ENSG00000020219
ENSG00000020256
ENSG00000020426
ENSG00000020577
ENSG00000020633
ENSG00000020922
ENSG00000021300
ENSG00000021355
ENSG00000021461
ENSG00000021488
ENSG00000021574
ENSG00000021645
ENSG00000021762
ENSG00000021776
ENSG00000021826
ENSG00000021852
ENSG00000022267
ENSG00000022277
ENSG00000022355
ENSG00000022556
ENSG00000022567
ENSG00000022840
ENSG00000022976
ENSG00000023041
ENSG00000023171
ENSG00000023191
ENSG00000023228
ENSG00000023287
ENSG00000023318
ENSG00000023330
ENSG00000023445
ENSG00000023516
ENSG00000023572
ENSG00000023608
ENSG00000023697
ENSG00000023734
ENSG00000023839
ENSG00000023892
ENSG00000023902
ENSG00000023909
ENSG00000024048
ENSG00000024422
ENSG00000024526
ENSG00000024862
ENSG00000025039
ENSG00000025156
ENSG00000025293
ENSG00000025423
ENSG00000025434
ENSG00000025708
ENSG00000025770
ENSG00000025772
ENSG00000025796
ENSG00000025800
ENSG00000026025
ENSG00000026036
ENSG00000026103
ENSG00000026297
ENSG00000026508
ENSG00000026559
ENSG00000026652
ENSG00000026751
ENSG00000026950
ENSG00000027001
ENSG00000027075
ENSG00000027644
ENSG00000027697
ENSG00000027847
ENSG00000027869
ENSG00000028116
ENSG00000028137
ENSG00000028203
ENSG00000028277
ENSG00000028310
ENSG00000028528
ENSG00000028839
ENSG00000029153
ENSG00000029363
ENSG00000029364
ENSG00000029534
ENSG00000029559
ENSG00000029639
ENSG00000029725
ENSG00000029993
ENSG00000030066
ENSG00000030110
ENSG00000030304
ENSG00000030419
ENSG00000030582
ENSG00000031003
ENSG00000031081
ENSG00000031544
ENSG00000031691
ENSG00000031698
ENSG00000031823
ENSG00000032219
ENSG00000032389
ENSG00000032444
ENSG00000032742
ENSG00000033011
ENSG00000033030
ENSG00000033050
ENSG00000033100
ENSG00000033122
ENSG00000033170
ENSG00000033178
ENSG00000033327
ENSG00000033627
ENSG00000033800
ENSG00000033867
ENSG00000034053
ENSG00000034063
ENSG00000034152
ENSG00000034239
ENSG00000034510
ENSG00000034533
ENSG00000034677
ENSG00000034693
ENSG00000034713
ENSG00000034971
ENSG00000035115
ENSG00000035141
ENSG00000035403
ENSG00000035499
ENSG00000035664
ENSG00000035681
ENSG00000035687
ENSG00000035720
ENSG00000035862
ENSG00000035928
ENSG00000036054
ENSG00000036257
ENSG00000036448
ENSG00000036473
ENSG00000036530
ENSG00000036549
ENSG00000036565
ENSG00000036672
ENSG00000036828
ENSG00000037042
ENSG00000037241
ENSG00000037280
ENSG00000037474
ENSG00000037637
ENSG00000037749
ENSG00000037757
ENSG00000037897
ENSG00000037965
ENSG00000038002
ENSG00000038210
ENSG00000038219
ENSG00000038274
ENSG00000038295
ENSG00000038358
ENSG00000038382
ENSG00000038427
ENSG00000038532
ENSG00000038945
ENSG00000039068
ENSG00000039123
ENSG00000039139
ENSG00000039319
ENSG00000039523
ENSG00000039537
ENSG00000039560
ENSG00000039600
ENSG00000039650
ENSG00000039987
ENSG00000040199
ENSG00000040275
ENSG00000040341
ENSG00000040487
ENSG00000040531
ENSG00000040608
ENSG00000040633
ENSG00000040731
ENSG00000040933
ENSG00000041353
ENSG00000041357
ENSG00000041515
ENSG00000041802
ENSG00000041880
ENSG00000041982
ENSG00000041988
ENSG00000042062
ENSG00000042088
ENSG00000042286
ENSG00000042304
ENSG00000042317
ENSG00000042429
ENSG00000042445
ENSG00000042493
ENSG00000042753
ENSG00000042781
ENSG00000042813
ENSG00000042832
ENSG00000042980
ENSG00000043039
ENSG00000043093
ENSG00000043143
ENSG00000043355
ENSG00000043462
ENSG00000043514
ENSG00000043591
ENSG00000044012
ENSG00000044090
ENSG00000044115
ENSG00000044446
ENSG00000044459
ENSG00000044524
ENSG00000044574
ENSG00000046604
ENSG00000046647
ENSG00000046651
ENSG00000046653
ENSG00000046774
ENSG00000046889
ENSG00000047056
ENSG00000047188
ENSG00000047230
ENSG00000047249
ENSG00000047315
ENSG00000047346
ENSG00000047365
ENSG00000047410
ENSG00000047457
ENSG00000047578
ENSG00000047579
ENSG00000047597
ENSG00000047617
ENSG00000047621
ENSG00000047634
ENSG00000047644
ENSG00000047648
ENSG00000047662
ENSG00000047849
ENSG00000047932
ENSG00000047936
ENSG00000048028
ENSG00000048052
ENSG00000048140
ENSG00000048162
ENSG00000048342
ENSG00000048392
ENSG00000048405
ENSG00000048462
ENSG00000048471
ENSG00000048540
ENSG00000048544
ENSG00000048545
ENSG00000048649
ENSG00000048707
ENSG00000048740
ENSG00000048828
ENSG00000048991
ENSG00000049089
ENSG00000049130
ENSG00000049167
ENSG00000049192
ENSG00000049239
ENSG00000049245
ENSG00000049246
ENSG00000049247
ENSG00000049249
ENSG00000049283
ENSG00000049319
ENSG00000049323
ENSG00000049449
ENSG00000049540
ENSG00000049541
ENSG00000049618
ENSG00000049656
ENSG00000049759
ENSG00000049768
ENSG00000049769
ENSG00000049860
ENSG00000049883
ENSG00000050030
ENSG00000050130
ENSG00000050165
ENSG00000050327
ENSG00000050344
ENSG00000050393
ENSG00000050405
ENSG00000050426
ENSG00000050438
ENSG00000050555
ENSG00000050628
ENSG00000050730
ENSG00000050748
ENSG00000050767
ENSG00000050820
ENSG00000051009
ENSG00000051108
ENSG00000051128
ENSG00000051180
ENSG00000051341
ENSG00000051382
ENSG00000051523
ENSG00000051596
ENSG00000051620
ENSG00000051825
ENSG00000052126
ENSG00000052344
ENSG00000052723
ENSG00000052749
ENSG00000052795
ENSG00000052802
ENSG00000052841
ENSG00000052850
ENSG00000053108
ENSG00000053254
ENSG00000053328
ENSG00000053371
ENSG00000053372
ENSG00000053438
ENSG00000053501
ENSG00000053524
ENSG00000053702
ENSG00000053747
ENSG00000053770
ENSG00000053900
ENSG00000053918
ENSG00000054116
ENSG00000054118
ENSG00000054148
ENSG00000054179
ENSG00000054219
ENSG00000054267
ENSG00000054277
ENSG00000054282
ENSG00000054356
ENSG00000054392
ENSG00000054523
ENSG00000054598
ENSG00000054611
ENSG00000054654
ENSG00000054690
ENSG00000054793
ENSG00000054796
ENSG00000054803
ENSG00000054938
ENSG00000054965
ENSG00000054967
ENSG00000054983
ENSG00000055044
ENSG00000055070
ENSG00000055118
ENSG00000055130
ENSG00000055147
ENSG00000055163
ENSG00000055208
ENSG00000055211
ENSG00000055332
ENSG00000055483
ENSG00000055609
ENSG00000055732
ENSG00000055813
ENSG00000055917
ENSG00000055950
ENSG00000055955
ENSG00000055957
ENSG00000056050
ENSG00000056097
ENSG00000056277
ENSG00000056291
ENSG00000056487
ENSG00000056558
ENSG00000056586
ENSG00000056661
ENSG00000056736
ENSG00000056972
ENSG00000056998
ENSG00000057019
ENSG00000057149
ENSG00000057252
ENSG00000057294
ENSG00000057468
ENSG00000057593
ENSG00000057608
ENSG00000057657
ENSG00000057663
ENSG00000057704
ENSG00000057757
ENSG00000057935
ENSG00000058056
ENSG00000058063
ENSG00000058085
ENSG00000058091
ENSG00000058262
ENSG00000058272
ENSG00000058335
ENSG00000058404
ENSG00000058453
ENSG00000058600
ENSG00000058668
ENSG00000058673
ENSG00000058729
ENSG00000058799
ENSG00000058804
ENSG00000058866
ENSG00000059122
ENSG00000059145
ENSG00000059377
ENSG00000059378
ENSG00000059573
ENSG00000059588
ENSG00000059691
ENSG00000059728
ENSG00000059758
ENSG00000059769
ENSG00000059804
ENSG00000059915
ENSG00000060069
ENSG00000060138
ENSG00000060140
ENSG00000060237
ENSG00000060303
ENSG00000060339
ENSG00000060491
ENSG00000060558
ENSG00000060566
ENSG00000060642
ENSG00000060656
ENSG00000060688
ENSG00000060709
ENSG00000060718
ENSG00000060749
ENSG00000060762
ENSG00000060971
ENSG00000060982
ENSG00000061273
ENSG00000061337
ENSG00000061455
ENSG00000061492
ENSG00000061656
ENSG00000061676
ENSG00000061794
ENSG00000061918
ENSG00000061936
ENSG00000061938
ENSG00000061987
ENSG00000062038
ENSG00000062096
ENSG00000062194
ENSG00000062282
ENSG00000062370
ENSG00000062485
ENSG00000062524
ENSG00000062582
ENSG00000062598
ENSG00000062650
ENSG00000062716
ENSG00000062725
ENSG00000062822
ENSG00000063015
ENSG00000063046
ENSG00000063127
ENSG00000063169
ENSG00000063176
ENSG00000063177
ENSG00000063180
ENSG00000063241
ENSG00000063244
ENSG00000063245
ENSG00000063322
ENSG00000063438
ENSG00000063515
ENSG00000063587
ENSG00000063601
ENSG00000063660
ENSG00000063761
ENSG00000063854
ENSG00000063978
ENSG00000064012
ENSG00000064042
ENSG00000064102
ENSG00000064115
ENSG00000064195
ENSG00000064199
ENSG00000064201
ENSG00000064205
ENSG00000064218
ENSG00000064225
ENSG00000064270
ENSG00000064300
ENSG00000064309
ENSG00000064313
ENSG00000064393
ENSG00000064419
ENSG00000064489
ENSG00000064490
ENSG00000064545
ENSG00000064547
ENSG00000064601
ENSG00000064607
ENSG00000064651
ENSG00000064652
ENSG00000064655
ENSG00000064666
ENSG00000064687
ENSG00000064692
ENSG00000064703
ENSG00000064726
ENSG00000064763
ENSG00000064787
ENSG00000064835
ENSG00000064886
ENSG00000064932
ENSG00000064933
ENSG00000064961
ENSG00000064989
ENSG00000064995
ENSG00000064999
ENSG00000065000
ENSG00000065029
ENSG00000065054
ENSG00000065057
ENSG00000065060
ENSG00000065135
ENSG00000065150
ENSG00000065154
ENSG00000065183
ENSG00000065243
ENSG00000065268
ENSG00000065308
ENSG00000065320
ENSG00000065325
ENSG00000065328
ENSG00000065357
ENSG00000065361
ENSG00000065371
ENSG00000065413
ENSG00000065427
ENSG00000065457
ENSG00000065485
ENSG00000065491
ENSG00000065518
ENSG00000065526
ENSG00000065534
ENSG00000065548
ENSG00000065559
ENSG00000065600
ENSG00000065609
ENSG00000065613
ENSG00000065615
ENSG00000065618
ENSG00000065621
ENSG00000065665
ENSG00000065675
ENSG00000065717
ENSG00000065802
ENSG00000065809
ENSG00000065833
ENSG00000065882
ENSG00000065883
ENSG00000065911
ENSG00000065923
ENSG00000065970
ENSG00000065978
ENSG00000065989
ENSG00000066027
ENSG00000066032
ENSG00000066044
ENSG00000066056
ENSG00000066084
ENSG00000066117
ENSG00000066135
ENSG00000066136
ENSG00000066185
ENSG00000066230
ENSG00000066248
ENSG00000066279
ENSG00000066294
ENSG00000066322
ENSG00000066336
ENSG00000066379
ENSG00000066382
ENSG00000066405
ENSG00000066422
ENSG00000066427
ENSG00000066455
ENSG00000066468
ENSG00000066557
ENSG00000066583
ENSG00000066629
ENSG00000066651
ENSG00000066654
ENSG00000066697
ENSG00000066735
ENSG00000066739
ENSG00000066777
ENSG00000066813
ENSG00000066827
ENSG00000066855
ENSG00000066923
ENSG00000066926
ENSG00000066933
ENSG00000067048
ENSG00000067057
ENSG00000067064
ENSG00000067066
ENSG00000067082
ENSG00000067113
ENSG00000067141
ENSG00000067167
ENSG00000067177
ENSG00000067182
ENSG00000067191
ENSG00000067208
ENSG00000067221
ENSG00000067225
ENSG00000067248
ENSG00000067334
ENSG00000067365
ENSG00000067369
ENSG00000067445
ENSG00000067533
ENSG00000067560
ENSG00000067596
ENSG00000067601
ENSG00000067606
ENSG00000067646
ENSG00000067704
ENSG00000067715
ENSG00000067798
ENSG00000067829
ENSG00000067836
ENSG00000067840
ENSG00000067842
ENSG00000067900
ENSG00000067955
ENSG00000067992
ENSG00000068001
ENSG00000068024
ENSG00000068028
ENSG00000068078
ENSG00000068079
ENSG00000068097
ENSG00000068120
ENSG00000068137
ENSG00000068305
ENSG00000068308
ENSG00000068323
ENSG00000068354
ENSG00000068366
ENSG00000068383
ENSG00000068394
ENSG00000068400
ENSG00000068438
ENSG00000068489
ENSG00000068615
ENSG00000068650
ENSG00000068654
ENSG00000068697
ENSG00000068724
ENSG00000068745
ENSG00000068781
ENSG00000068784
ENSG00000068793
ENSG00000068796
ENSG00000068831
ENSG00000068878
ENSG00000068885
ENSG00000068903
ENSG00000068912
ENSG00000068971
ENSG00000068976
ENSG00000068985
ENSG00000069011
ENSG00000069018
ENSG00000069020
ENSG00000069122
ENSG00000069188
ENSG00000069206
ENSG00000069248
ENSG00000069275
ENSG00000069329
ENSG00000069345
ENSG00000069399
ENSG00000069424
ENSG00000069431
ENSG00000069482
ENSG00000069493
ENSG00000069509
ENSG00000069535
ENSG00000069667
ENSG00000069696
ENSG00000069702
ENSG00000069712
ENSG00000069764
ENSG00000069812
ENSG00000069849
ENSG00000069869
ENSG00000069943
ENSG00000069956
ENSG00000069966
ENSG00000069974
ENSG00000069998
ENSG00000070010
ENSG00000070018
ENSG00000070019
ENSG00000070031
ENSG00000070047
ENSG00000070061
ENSG00000070081
ENSG00000070087
ENSG00000070159
ENSG00000070182
ENSG00000070190
ENSG00000070193
ENSG00000070214
ENSG00000070269
ENSG00000070366
ENSG00000070367
ENSG00000070371
ENSG00000070388
ENSG00000070404
ENSG00000070413
ENSG00000070423
ENSG00000070444
ENSG00000070476
ENSG00000070495
ENSG00000070501
ENSG00000070526
ENSG00000070540
ENSG00000070601
ENSG00000070610
ENSG00000070614
ENSG00000070669
ENSG00000070718
ENSG00000070729
ENSG00000070731
ENSG00000070748
ENSG00000070756
ENSG00000070759
ENSG00000070761
ENSG00000070770
ENSG00000070778
ENSG00000070785
ENSG00000070808
ENSG00000070814
ENSG00000070831
ENSG00000070882
ENSG00000070886
ENSG00000070915
ENSG00000070950
ENSG00000070961
ENSG00000070985
ENSG00000071051
ENSG00000071054
ENSG00000071073
ENSG00000071082
ENSG00000071127
ENSG00000071189
ENSG00000071203
ENSG00000071205
ENSG00000071242
ENSG00000071243
ENSG00000071246
ENSG00000071282
ENSG00000071462
ENSG00000071537
ENSG00000071539
ENSG00000071553
ENSG00000071564
ENSG00000071575
ENSG00000071626
ENSG00000071655
ENSG00000071677
ENSG00000071794
ENSG00000071859
ENSG00000071889
ENSG00000071894
ENSG00000071909
ENSG00000071967
ENSG00000071991
ENSG00000071994
ENSG00000072041
ENSG00000072042
ENSG00000072062
ENSG00000072071
ENSG00000072080
ENSG00000072110
ENSG00000072121
ENSG00000072133
ENSG00000072134
ENSG00000072135
ENSG00000072163
ENSG00000072182
ENSG00000072195
ENSG00000072201
ENSG00000072210
ENSG00000072274
ENSG00000072310
ENSG00000072315
ENSG00000072364
ENSG00000072401
ENSG00000072415
ENSG00000072422
ENSG00000072444
ENSG00000072501
ENSG00000072506
ENSG00000072518
ENSG00000072571
ENSG00000072609
ENSG00000072657
ENSG00000072682
ENSG00000072694
ENSG00000072736
ENSG00000072756
ENSG00000072778
ENSG00000072786
ENSG00000072803
ENSG00000072818
ENSG00000072832
ENSG00000072840
ENSG00000072849
ENSG00000072858
ENSG00000072864
ENSG00000072952
ENSG00000072954
ENSG00000072958
ENSG00000073008
ENSG00000073009
ENSG00000073050
ENSG00000073060
ENSG00000073067
ENSG00000073111
ENSG00000073146
ENSG00000073150
ENSG00000073169
ENSG00000073282
ENSG00000073331
ENSG00000073350
ENSG00000073417
ENSG00000073464
ENSG00000073536
ENSG00000073578
ENSG00000073584
ENSG00000073598
ENSG00000073605
ENSG00000073614
ENSG00000073670
ENSG00000073711
ENSG00000073712
ENSG00000073734
ENSG00000073737
ENSG00000073754
ENSG00000073756
ENSG00000073792
ENSG00000073803
ENSG00000073849
ENSG00000073861
ENSG00000073905
ENSG00000073910
ENSG00000073921
ENSG00000073969
ENSG00000074047
ENSG00000074054
ENSG00000074071
ENSG00000074181
ENSG00000074201
ENSG00000074211
ENSG00000074219
ENSG00000074266
ENSG00000074276
ENSG00000074317
ENSG00000074319
ENSG00000074356
ENSG00000074370
ENSG00000074410
ENSG00000074416
ENSG00000074527
ENSG00000074582
ENSG00000074590
ENSG00000074603
ENSG00000074621
ENSG00000074657
ENSG00000074660
ENSG00000074695
ENSG00000074696
ENSG00000074706
ENSG00000074755
ENSG00000074771
ENSG00000074800
ENSG00000074803
ENSG00000074842
ENSG00000074855
ENSG00000074935
ENSG00000074964
ENSG00000074966
ENSG00000075035
ENSG00000075043
ENSG00000075073
ENSG00000075089
ENSG00000075131
ENSG00000075142
ENSG00000075151
ENSG00000075188
ENSG00000075213
ENSG00000075218
ENSG00000075223
ENSG00000075234
ENSG00000075239
ENSG00000075240
ENSG00000075275
ENSG00000075290
ENSG00000075292
ENSG00000075303
ENSG00000075336
ENSG00000075340
ENSG00000075388
ENSG00000075391
ENSG00000075399
ENSG00000075407
ENSG00000075413
ENSG00000075415
ENSG00000075420
ENSG00000075426
ENSG00000075429
ENSG00000075461
ENSG00000075539
ENSG00000075568
ENSG00000075618
ENSG00000075624
ENSG00000075643
ENSG00000075651
ENSG00000075673
ENSG00000075702
ENSG00000075711
ENSG00000075785
ENSG00000075790
ENSG00000075826
ENSG00000075856
ENSG00000075884
ENSG00000075886
ENSG00000075891
ENSG00000075914
ENSG00000075945
ENSG00000075975
ENSG00000076003
ENSG00000076043
ENSG00000076053
ENSG00000076067
ENSG00000076108
ENSG00000076201
ENSG00000076242
ENSG00000076248
ENSG00000076258
ENSG00000076321
ENSG00000076344
ENSG00000076351
ENSG00000076356
ENSG00000076382
ENSG00000076513
ENSG00000076554
ENSG00000076555
ENSG00000076604
ENSG00000076641
ENSG00000076650
ENSG00000076662
ENSG00000076685
ENSG00000076706
ENSG00000076716
ENSG00000076770
ENSG00000076826
ENSG00000076864
ENSG00000076924
ENSG00000076928
ENSG00000076944
ENSG00000076984
ENSG00000077009
ENSG00000077044
ENSG00000077063
ENSG00000077080
ENSG00000077092
ENSG00000077097
ENSG00000077147
ENSG00000077150
ENSG00000077152
ENSG00000077157
ENSG00000077232
ENSG00000077235
ENSG00000077238
ENSG00000077254
ENSG00000077264
ENSG00000077274
ENSG00000077279
ENSG00000077312
ENSG00000077327
ENSG00000077348
ENSG00000077380
ENSG00000077420
ENSG00000077454
ENSG00000077458
ENSG00000077463
ENSG00000077498
ENSG00000077514
ENSG00000077522
ENSG00000077549
ENSG00000077585
ENSG00000077616
ENSG00000077684
ENSG00000077713
ENSG00000077721
ENSG00000077782
ENSG00000077800
ENSG00000077809
ENSG00000077935
ENSG00000077942
ENSG00000077943
ENSG00000077984
ENSG00000078018
ENSG00000078043
ENSG00000078053
ENSG00000078061
ENSG00000078070
ENSG00000078081
ENSG00000078098
ENSG00000078114
ENSG00000078124
ENSG00000078140
ENSG00000078142
ENSG00000078177
ENSG00000078237
ENSG00000078246
ENSG00000078269
ENSG00000078295
ENSG00000078304
ENSG00000078319
ENSG00000078328
ENSG00000078369
ENSG00000078399
ENSG00000078401
ENSG00000078403
ENSG00000078487
ENSG00000078549
ENSG00000078579
ENSG00000078589
ENSG00000078596
ENSG00000078618
ENSG00000078668
ENSG00000078674
ENSG00000078687
ENSG00000078699
ENSG00000078725
ENSG00000078747
ENSG00000078795
ENSG00000078804
ENSG00000078808
ENSG00000078814
ENSG00000078898
ENSG00000078900
ENSG00000078902
ENSG00000078967
ENSG00000079101
ENSG00000079102
ENSG00000079112
ENSG00000079134
ENSG00000079150
ENSG00000079156
ENSG00000079215
ENSG00000079246
ENSG00000079257
ENSG00000079263
ENSG00000079277
ENSG00000079308
ENSG00000079313
ENSG00000079332
ENSG00000079335
ENSG00000079337
ENSG00000079385
ENSG00000079387
ENSG00000079393
ENSG00000079432
ENSG00000079435
ENSG00000079459
ENSG00000079462
ENSG00000079482
ENSG00000079557
ENSG00000079616
ENSG00000079689
ENSG00000079691
ENSG00000079739
ENSG00000079785
ENSG00000079805
ENSG00000079819
ENSG00000079841
ENSG00000079931
ENSG00000079950
ENSG00000079974
ENSG00000079999
ENSG00000080007
ENSG00000080031
ENSG00000080166
ENSG00000080189
ENSG00000080200
ENSG00000080224
ENSG00000080293
ENSG00000080298
ENSG00000080345
ENSG00000080371
ENSG00000080493
ENSG00000080503
ENSG00000080511
ENSG00000080546
ENSG00000080561
ENSG00000080572
ENSG00000080573
ENSG00000080603
ENSG00000080608
ENSG00000080618
ENSG00000080644
ENSG00000080709
ENSG00000080802
ENSG00000080815
ENSG00000080819
ENSG00000080822
ENSG00000080823
ENSG00000080824
ENSG00000080839
ENSG00000080845
ENSG00000080854
ENSG00000080910
ENSG00000080947
ENSG00000080986
ENSG00000081014
ENSG00000081019
ENSG00000081026
ENSG00000081041
ENSG00000081051
ENSG00000081052
ENSG00000081059
ENSG00000081087
ENSG00000081138
ENSG00000081148
ENSG00000081154
ENSG00000081177
ENSG00000081181
ENSG00000081189
ENSG00000081237
ENSG00000081248
ENSG00000081277
ENSG00000081307
ENSG00000081320
ENSG00000081377
ENSG00000081386
ENSG00000081479
ENSG00000081665
ENSG00000081692
ENSG00000081721
ENSG00000081760
ENSG00000081791
ENSG00000081800
ENSG00000081803
ENSG00000081818
ENSG00000081842
ENSG00000081853
ENSG00000081870
ENSG00000081913
ENSG00000081923
ENSG00000081985
ENSG00000082014
ENSG00000082068
ENSG00000082074
ENSG00000082126
ENSG00000082146
ENSG00000082153
ENSG00000082175
ENSG00000082196
ENSG00000082212
ENSG00000082213
ENSG00000082258
ENSG00000082269
ENSG00000082293
ENSG00000082397
ENSG00000082438
ENSG00000082458
ENSG00000082482
ENSG00000082497
ENSG00000082512
ENSG00000082515
ENSG00000082516
ENSG00000082556
ENSG00000082641
ENSG00000082684
ENSG00000082701
ENSG00000082781
ENSG00000082805
ENSG00000082898
ENSG00000082929
ENSG00000082996
ENSG00000083067
ENSG00000083093
ENSG00000083097
ENSG00000083099
ENSG00000083123
ENSG00000083168
ENSG00000083223
ENSG00000083290
ENSG00000083307
ENSG00000083312
ENSG00000083444
ENSG00000083454
ENSG00000083457
ENSG00000083520
ENSG00000083535
ENSG00000083544
ENSG00000083622
ENSG00000083635
ENSG00000083642
ENSG00000083720
ENSG00000083750
ENSG00000083782
ENSG00000083799
ENSG00000083807
ENSG00000083812
ENSG00000083814
ENSG00000083817
ENSG00000083828
ENSG00000083838
ENSG00000083842
ENSG00000083844
ENSG00000083845
ENSG00000083857
ENSG00000083896
ENSG00000083937
ENSG00000084070
ENSG00000084072
ENSG00000084073
ENSG00000084090
ENSG00000084092
ENSG00000084093
ENSG00000084110
ENSG00000084112
ENSG00000084207
ENSG00000084234
ENSG00000084444
ENSG00000084453
ENSG00000084463
ENSG00000084623
ENSG00000084628
ENSG00000084636
ENSG00000084652
ENSG00000084674
ENSG00000084676
ENSG00000084693
ENSG00000084710
ENSG00000084731
ENSG00000084733
ENSG00000084734
ENSG00000084754
ENSG00000084764
ENSG00000084774
ENSG00000085063
ENSG00000085117
ENSG00000085185
ENSG00000085224
ENSG00000085231
ENSG00000085265
ENSG00000085274
ENSG00000085276
ENSG00000085365
ENSG00000085377
ENSG00000085382
ENSG00000085415
ENSG00000085433
ENSG00000085449
ENSG00000085465
ENSG00000085491
ENSG00000085511
ENSG00000085514
ENSG00000085552
ENSG00000085563
ENSG00000085644
ENSG00000085662
ENSG00000085719
ENSG00000085721
ENSG00000085733
ENSG00000085741
ENSG00000085760
ENSG00000085788
ENSG00000085831
ENSG00000085832
ENSG00000085840
ENSG00000085871
ENSG00000085872
ENSG00000085978
ENSG00000085982
ENSG00000085998
ENSG00000085999
ENSG00000086015
ENSG00000086061
ENSG00000086062
ENSG00000086065
ENSG00000086102
ENSG00000086159
ENSG00000086189
ENSG00000086200
ENSG00000086205
ENSG00000086232
ENSG00000086288
ENSG00000086289
ENSG00000086300
ENSG00000086475
ENSG00000086504
ENSG00000086506
ENSG00000086544
ENSG00000086548
ENSG00000086570
ENSG00000086589
ENSG00000086598
ENSG00000086619
ENSG00000086666
ENSG00000086696
ENSG00000086712
ENSG00000086717
ENSG00000086730
ENSG00000086758
ENSG00000086827
ENSG00000086848
ENSG00000086967
ENSG00000086991
ENSG00000087008
ENSG00000087053
ENSG00000087074
ENSG00000087076
ENSG00000087077
ENSG00000087085
ENSG00000087086
ENSG00000087087
ENSG00000087088
ENSG00000087095
ENSG00000087111
ENSG00000087116
ENSG00000087128
ENSG00000087152
ENSG00000087157
ENSG00000087191
ENSG00000087206
ENSG00000087237
ENSG00000087245
ENSG00000087250
ENSG00000087253
ENSG00000087258
ENSG00000087263
ENSG00000087266
ENSG00000087269
ENSG00000087274
ENSG00000087299
ENSG00000087301
ENSG00000087302
ENSG00000087303
ENSG00000087338
ENSG00000087365
ENSG00000087448
ENSG00000087460
ENSG00000087470
ENSG00000087494
ENSG00000087495
ENSG00000087502
ENSG00000087510
ENSG00000087586
ENSG00000087589
ENSG00000087842
ENSG00000087884
ENSG00000087903
ENSG00000087916
ENSG00000087995
ENSG00000088002
ENSG00000088035
ENSG00000088038
ENSG00000088053
ENSG00000088179
ENSG00000088205
ENSG00000088247
ENSG00000088256
ENSG00000088280
ENSG00000088298
ENSG00000088305
ENSG00000088320
ENSG00000088325
ENSG00000088340
ENSG00000088356
ENSG00000088367
ENSG00000088386
ENSG00000088387
ENSG00000088448
ENSG00000088451
ENSG00000088538
ENSG00000088543
ENSG00000088682
ENSG00000088726
ENSG00000088727
ENSG00000088756
ENSG00000088766
ENSG00000088782
ENSG00000088808
ENSG00000088812
ENSG00000088826
ENSG00000088827
ENSG00000088832
ENSG00000088833
ENSG00000088836
ENSG00000088854
ENSG00000088876
ENSG00000088881
ENSG00000088882
ENSG00000088888
ENSG00000088899
ENSG00000088926
ENSG00000088930
ENSG00000088970
ENSG00000088986
ENSG00000088992
ENSG00000089006
ENSG00000089009
ENSG00000089012
ENSG00000089022
ENSG00000089041
ENSG00000089048
ENSG00000089050
ENSG00000089053
ENSG00000089057
ENSG00000089060
ENSG00000089063
ENSG00000089091
ENSG00000089094
ENSG00000089101
ENSG00000089116
ENSG00000089123
ENSG00000089127
ENSG00000089154
ENSG00000089157
ENSG00000089159
ENSG00000089163
ENSG00000089169
ENSG00000089177
ENSG00000089195
ENSG00000089199
ENSG00000089220
ENSG00000089225
ENSG00000089234
ENSG00000089248
ENSG00000089250
ENSG00000089280
ENSG00000089289
ENSG00000089327
ENSG00000089335
ENSG00000089351
ENSG00000089356
ENSG00000089472
ENSG00000089486
ENSG00000089505
ENSG00000089558
ENSG00000089597
ENSG00000089639
ENSG00000089682
ENSG00000089685
ENSG00000089692
ENSG00000089693
ENSG00000089723
ENSG00000089737
ENSG00000089775
ENSG00000089818
ENSG00000089820
ENSG00000089847
ENSG00000089876
ENSG00000089902
ENSG00000089916
ENSG00000090006
ENSG00000090013
ENSG00000090020
ENSG00000090054
ENSG00000090060
ENSG00000090061
ENSG00000090097
ENSG00000090104
ENSG00000090238
ENSG00000090263
ENSG00000090266
ENSG00000090273
ENSG00000090316
ENSG00000090339
ENSG00000090372
ENSG00000090376
ENSG00000090382
ENSG00000090402
ENSG00000090432
ENSG00000090447
ENSG00000090470
ENSG00000090487
ENSG00000090512
ENSG00000090520
ENSG00000090530
ENSG00000090534
ENSG00000090539
ENSG00000090554
ENSG00000090565
ENSG00000090581
ENSG00000090612
ENSG00000090615
ENSG00000090621
ENSG00000090659
ENSG00000090661
ENSG00000090674
ENSG00000090686
ENSG00000090776
ENSG00000090857
ENSG00000090861
ENSG00000090863
ENSG00000090889
ENSG00000090905
ENSG00000090920
ENSG00000090924
ENSG00000090932
ENSG00000090971
ENSG00000090975
ENSG00000090989
ENSG00000091009
ENSG00000091010
ENSG00000091039
ENSG00000091073
ENSG00000091106
ENSG00000091127
ENSG00000091128
ENSG00000091129
ENSG00000091136
ENSG00000091137
ENSG00000091138
ENSG00000091140
ENSG00000091157
ENSG00000091164
ENSG00000091181
ENSG00000091262
ENSG00000091317
ENSG00000091409
ENSG00000091428
ENSG00000091436
ENSG00000091482
ENSG00000091483
ENSG00000091490
ENSG00000091513
ENSG00000091527
ENSG00000091536
ENSG00000091542
ENSG00000091583
ENSG00000091592
ENSG00000091622
ENSG00000091640
ENSG00000091651
ENSG00000091656
ENSG00000091664
ENSG00000091704
ENSG00000091732
ENSG00000091831
ENSG00000091844
ENSG00000091879
ENSG00000091947
ENSG00000091972
ENSG00000091986
ENSG00000092009
ENSG00000092010
ENSG00000092020
ENSG00000092036
ENSG00000092051
ENSG00000092054
ENSG00000092067
ENSG00000092068
ENSG00000092094
ENSG00000092096
ENSG00000092098
ENSG00000092108
ENSG00000092140
ENSG00000092148
ENSG00000092199
ENSG00000092200
ENSG00000092201
ENSG00000092203
ENSG00000092208
ENSG00000092295
ENSG00000092330
ENSG00000092345
ENSG00000092377
ENSG00000092421
ENSG00000092439
ENSG00000092445
ENSG00000092470
ENSG00000092529
ENSG00000092531
ENSG00000092607
ENSG00000092621
ENSG00000092758
ENSG00000092820
ENSG00000092841
ENSG00000092847
[truncated: 48,408 more rows]

## Sheet: logistic regression
ENSG00000000457
ENSG00000001036
ENSG00000001561
ENSG00000002834
ENSG00000003137
ENSG00000003987
ENSG00000004468
ENSG00000004700
ENSG00000005436
ENSG00000005801
ENSG00000006007
ENSG00000006210
ENSG00000006451
ENSG00000006625
ENSG00000006638
ENSG00000006659
ENSG00000007001
ENSG00000007080
ENSG00000007168
ENSG00000007255
ENSG00000007933
ENSG00000007944
ENSG00000007968
ENSG00000008128
ENSG00000008438
ENSG00000008517
ENSG00000008952
ENSG00000008988
ENSG00000009790
ENSG00000009844
ENSG00000010295
ENSG00000010932
ENSG00000011114
ENSG00000011295
ENSG00000011590
ENSG00000012061
ENSG00000012211
ENSG00000013306
ENSG00000013563
ENSG00000013588
ENSG00000014824
ENSG00000014919
ENSG00000015475
ENSG00000016391
ENSG00000019995
ENSG00000020426
ENSG00000020633
ENSG00000022976
ENSG00000023516
ENSG00000026025
ENSG00000026950
ENSG00000028839
ENSG00000030419
ENSG00000035141
ENSG00000035499
ENSG00000037637
ENSG00000039600
ENSG00000042445
ENSG00000046647
ENSG00000047346
ENSG00000048405
ENSG00000048544
ENSG00000048740
ENSG00000049449
ENSG00000050393
ENSG00000051108
ENSG00000051620
ENSG00000054267
ENSG00000056291
ENSG00000056558
ENSG00000056661
ENSG00000056736
ENSG00000056972
ENSG00000057593
ENSG00000057608
ENSG00000057704
ENSG00000057757
ENSG00000059769
ENSG00000060688
ENSG00000062194
ENSG00000062282
ENSG00000063177
ENSG00000063322
ENSG00000064199
ENSG00000064666
ENSG00000065802
ENSG00000066044
ENSG00000066294
ENSG00000066583
ENSG00000066654
ENSG00000066813
ENSG00000067167
ENSG00000067836
ENSG00000068305
ENSG00000068354
ENSG00000068489
ENSG00000068615
ENSG00000069345
ENSG00000069493
ENSG00000069696
ENSG00000069974
ENSG00000070367
ENSG00000070423
ENSG00000070731
ENSG00000070882
ENSG00000071051
ENSG00000071082
ENSG00000071537
ENSG00000071889
ENSG00000071967
ENSG00000072401
ENSG00000072415
ENSG00000072849
ENSG00000073150
ENSG00000073803
ENSG00000073849
ENSG00000074071
ENSG00000074582
ENSG00000075218
ENSG00000075415
ENSG00000075624
ENSG00000076258
ENSG00000076604
ENSG00000076641
ENSG00000076662
ENSG00000077092
ENSG00000077348
ENSG00000077585
ENSG00000078081
ENSG00000078589
ENSG00000079150
ENSG00000079462
ENSG00000080371
ENSG00000080819
ENSG00000080822
ENSG00000081181
ENSG00000081320
ENSG00000081721
ENSG00000081791
ENSG00000081870
ENSG00000082258
ENSG00000082512
ENSG00000083123
ENSG00000083454
ENSG00000083799
ENSG00000083828
ENSG00000083838
ENSG00000083845
ENSG00000084070
ENSG00000084207
ENSG00000085377
ENSG00000085449
ENSG00000085644
ENSG00000086189
ENSG00000086300
ENSG00000086712
ENSG00000087077
ENSG00000087191
ENSG00000087995
ENSG00000088320
ENSG00000088448
ENSG00000088832
ENSG00000088899
ENSG00000088986
ENSG00000089006
ENSG00000089050
ENSG00000089063
ENSG00000089157
ENSG00000089163
ENSG00000089195
ENSG00000089248
ENSG00000089876
ENSG00000090266
ENSG00000090674
ENSG00000091317
ENSG00000091542
ENSG00000091640
ENSG00000091844
ENSG00000093000
ENSG00000093010
ENSG00000094661
ENSG00000094841
ENSG00000094914
ENSG00000095209
ENSG00000095787
ENSG00000096746
ENSG00000097033
ENSG00000099194
ENSG00000099330
ENSG00000099715
ENSG00000099821
ENSG00000099840
ENSG00000099860
ENSG00000099917
ENSG00000099940
ENSG00000099942
ENSG00000099956
ENSG00000099974
ENSG00000100028
ENSG00000100036
ENSG00000100058
ENSG00000100068
ENSG00000100101
ENSG00000100104
ENSG00000100106
ENSG00000100116
ENSG00000100121
ENSG00000100138
ENSG00000100196
ENSG00000100219
ENSG00000100263
ENSG00000100276
ENSG00000100285
ENSG00000100288
ENSG00000100298
ENSG00000100304
ENSG00000100324
ENSG00000100360
ENSG00000100376
ENSG00000100412
ENSG00000100416
ENSG00000100422
ENSG00000100441
ENSG00000100442
ENSG00000100445
ENSG00000100461
ENSG00000100483
ENSG00000100532
ENSG00000100557
ENSG00000100564
ENSG00000100575
ENSG00000100577
ENSG00000100596
ENSG00000100599
ENSG00000100632
ENSG00000100664
ENSG00000100711
ENSG00000100721
ENSG00000100744
ENSG00000100804
ENSG00000100836
ENSG00000100902
ENSG00000100906
ENSG00000100911
ENSG00000101017
ENSG00000101057
ENSG00000101115
ENSG00000101146
ENSG00000101150
ENSG00000101152
ENSG00000101181
ENSG00000101182
ENSG00000101280
ENSG00000101298
ENSG00000101361
ENSG00000101363
ENSG00000101413
ENSG00000101435
ENSG00000101463
ENSG00000101544
ENSG00000101574
ENSG00000101695
ENSG00000101752
ENSG00000101911
ENSG00000101935
ENSG00000102010
ENSG00000102034
ENSG00000102043
ENSG00000102128
ENSG00000102158
ENSG00000102218
ENSG00000102309
ENSG00000102317
ENSG00000102349
ENSG00000102359
ENSG00000102401
ENSG00000102738
ENSG00000102805
ENSG00000102891
ENSG00000102901
ENSG00000102904
ENSG00000102910
ENSG00000102962
ENSG00000102977
ENSG00000102981
ENSG00000103018
ENSG00000103021
ENSG00000103037
ENSG00000103061
ENSG00000103111
ENSG00000103254
ENSG00000103353
ENSG00000103479
ENSG00000104047
ENSG00000104064
ENSG00000104081
ENSG00000104131
ENSG00000104164
ENSG00000104228
ENSG00000104427
ENSG00000104432
ENSG00000104529
ENSG00000104660
ENSG00000104714
ENSG00000104765
ENSG00000104826
ENSG00000104866
ENSG00000104894
ENSG00000104903
ENSG00000104904
ENSG00000105185
ENSG00000105193
ENSG00000105281
ENSG00000105327
ENSG00000105341
ENSG00000105372
ENSG00000105373
ENSG00000105438
ENSG00000105607
ENSG00000105732
ENSG00000105821
ENSG00000105825
ENSG00000105835
ENSG00000105849
ENSG00000105851
ENSG00000105926
ENSG00000105939
ENSG00000105963
ENSG00000105971
ENSG00000106018
ENSG00000106078
ENSG00000106125
ENSG00000106153
ENSG00000106244
ENSG00000106355
ENSG00000106399
ENSG00000106415
ENSG00000106443
ENSG00000106460
ENSG00000106483
ENSG00000106538
ENSG00000106591
ENSG00000106603
ENSG00000106609
ENSG00000106610
ENSG00000106682
ENSG00000106688
ENSG00000106723
ENSG00000106785
ENSG00000107104
ENSG00000107341
ENSG00000107438
ENSG00000107560
ENSG00000107623
ENSG00000107816
ENSG00000108061
ENSG00000108064
ENSG00000108179
ENSG00000108256
ENSG00000108298
ENSG00000108349
ENSG00000108381
ENSG00000108433
ENSG00000108439
ENSG00000108518
ENSG00000108557
ENSG00000108561
ENSG00000108587
ENSG00000108590
ENSG00000108666
ENSG00000108733
ENSG00000108786
ENSG00000108829
ENSG00000108849
ENSG00000108946
ENSG00000109062
ENSG00000109103
ENSG00000109133
ENSG00000109163
ENSG00000109180
ENSG00000109189
ENSG00000109381
ENSG00000109475
ENSG00000109572
ENSG00000109771
ENSG00000109787
ENSG00000109790
ENSG00000109854
ENSG00000109919
ENSG00000110013
ENSG00000110057
ENSG00000110066
ENSG00000110315
ENSG00000110375
ENSG00000110435
ENSG00000110777
ENSG00000110921
ENSG00000110925
ENSG00000111052
ENSG00000111196
ENSG00000111206
ENSG00000111247
ENSG00000111269
ENSG00000111291
ENSG00000111328
ENSG00000111335
ENSG00000111364
ENSG00000111540
ENSG00000111640
ENSG00000111669
ENSG00000111684
ENSG00000111711
ENSG00000111780
ENSG00000111786
ENSG00000111801
ENSG00000111846
ENSG00000112039
ENSG00000112245
ENSG00000112304
ENSG00000112306
ENSG00000112308
ENSG00000112309
ENSG00000112343
ENSG00000112365
ENSG00000112394
ENSG00000112486
ENSG00000112584
ENSG00000112658
ENSG00000112679
ENSG00000112715
ENSG00000112763
ENSG00000112773
ENSG00000112977
ENSG00000113212
ENSG00000113272
ENSG00000113282
ENSG00000113387
ENSG00000113460
ENSG00000113525
ENSG00000113532
ENSG00000113555
ENSG00000113593
ENSG00000113712
ENSG00000113761
ENSG00000113845
ENSG00000113966
ENSG00000114023
ENSG00000114125
ENSG00000114388
ENSG00000114391
ENSG00000114395
ENSG00000114480
ENSG00000114503
ENSG00000114529
ENSG00000114744
ENSG00000114771
ENSG00000114956
ENSG00000114978
ENSG00000115107
ENSG00000115138
ENSG00000115163
ENSG00000115204
ENSG00000115241
ENSG00000115255
ENSG00000115268
ENSG00000115271
ENSG00000115282
ENSG00000115364
ENSG00000115392
ENSG00000115419
ENSG00000115425
ENSG00000115446
ENSG00000115568
ENSG00000115738
ENSG00000115816
ENSG00000115875
ENSG00000115902
ENSG00000115919
ENSG00000116005
ENSG00000116096
ENSG00000116128
ENSG00000116205
ENSG00000116209
ENSG00000116350
ENSG00000116685
ENSG00000116726
ENSG00000116731
ENSG00000116745
ENSG00000116747
ENSG00000116771
ENSG00000116774
ENSG00000116791
ENSG00000116815
ENSG00000116819
ENSG00000116833
ENSG00000116903
ENSG00000117090
ENSG00000117151
ENSG00000117174
ENSG00000117394
ENSG00000117411
ENSG00000117475
ENSG00000117481
ENSG00000117500
ENSG00000117592
ENSG00000117601
ENSG00000117602
ENSG00000117616
ENSG00000117632
ENSG00000117697
ENSG00000117862
ENSG00000118276
ENSG00000118369
ENSG00000118412
ENSG00000118418
ENSG00000118454
ENSG00000118491
ENSG00000118496
ENSG00000118518
ENSG00000118640
ENSG00000118689
ENSG00000118903
ENSG00000118922
ENSG00000118939
ENSG00000118961
ENSG00000118971
ENSG00000118985
ENSG00000118990
ENSG00000119280
ENSG00000119333
ENSG00000119402
ENSG00000119408
ENSG00000119421
ENSG00000119440
ENSG00000119523
ENSG00000119630
ENSG00000119689
ENSG00000119705
ENSG00000119714
ENSG00000119729
ENSG00000119812
ENSG00000119888
ENSG00000119917
ENSG00000119929
ENSG00000119953
ENSG00000119965
ENSG00000120137
ENSG00000120149
ENSG00000120156
ENSG00000120158
ENSG00000120159
ENSG00000120215
ENSG00000120253
ENSG00000120254
ENSG00000120314
ENSG00000120333
ENSG00000120509
ENSG00000120519
ENSG00000120690
ENSG00000120696
ENSG00000120738
ENSG00000120742
ENSG00000120875
ENSG00000120889
ENSG00000120910
ENSG00000120925
ENSG00000121388
ENSG00000121406
ENSG00000121410
ENSG00000121413
ENSG00000121577
ENSG00000121579
ENSG00000121594
ENSG00000121644
ENSG00000121848
ENSG00000121931
ENSG00000122068
ENSG00000122085
ENSG00000122367
ENSG00000122390
ENSG00000122406
ENSG00000122565
ENSG00000122566
ENSG00000122696
ENSG00000122728
ENSG00000122741
ENSG00000122783
ENSG00000122859
ENSG00000122862
ENSG00000122873
ENSG00000122912
ENSG00000122952
ENSG00000123080
ENSG00000123178
ENSG00000123353
ENSG00000123600
ENSG00000123684
ENSG00000123685
ENSG00000123737
ENSG00000123810
ENSG00000123933
ENSG00000123975
ENSG00000124103
ENSG00000124193
ENSG00000124201
ENSG00000124209
ENSG00000124370
ENSG00000124380
ENSG00000124508
ENSG00000124578
ENSG00000124588
ENSG00000124615
ENSG00000124635
ENSG00000124659
ENSG00000124702
ENSG00000124786
ENSG00000124788
ENSG00000124802
ENSG00000124831
ENSG00000124942
ENSG00000125249
ENSG00000125375
ENSG00000125430
ENSG00000125445
ENSG00000125447
ENSG00000125449
ENSG00000125457
ENSG00000125534
ENSG00000125652
ENSG00000125656
ENSG00000125733
ENSG00000125741
ENSG00000125827
ENSG00000125843
ENSG00000125846
ENSG00000125870
ENSG00000125872
ENSG00000125885
ENSG00000125952
ENSG00000125962
ENSG00000125977
ENSG00000125995
ENSG00000126005
ENSG00000126062
ENSG00000126067
ENSG00000126106
ENSG00000126246
ENSG00000126353
ENSG00000126453
ENSG00000126749
ENSG00000126752
ENSG00000126767
ENSG00000126773
ENSG00000126804
ENSG00000126882
ENSG00000126953
ENSG00000127184
ENSG00000127220
ENSG00000127334
ENSG00000127337
ENSG00000127580
ENSG00000127588
ENSG00000127824
ENSG00000127870
ENSG00000127952
ENSG00000128050
ENSG00000128228
ENSG00000128283
ENSG00000128335
ENSG00000128463
ENSG00000128487
ENSG00000128534
ENSG00000128564
ENSG00000128595
ENSG00000128604
ENSG00000128617
ENSG00000128626
ENSG00000128699
ENSG00000128891
ENSG00000128951
ENSG00000128965
ENSG00000129007
ENSG00000129071
ENSG00000129128
ENSG00000129195
ENSG00000129197
ENSG00000129226
ENSG00000129245
ENSG00000129277
ENSG00000129472
ENSG00000129484
ENSG00000129625
ENSG00000129696
ENSG00000129991
ENSG00000130150
ENSG00000130165
ENSG00000130305
ENSG00000130429
ENSG00000130479
ENSG00000130649
ENSG00000130669
ENSG00000130684
ENSG00000130717
ENSG00000130731
ENSG00000130741
ENSG00000130770
ENSG00000130775
ENSG00000130813
ENSG00000130818
ENSG00000130921
ENSG00000130943
ENSG00000131080
ENSG00000131115
ENSG00000131233
ENSG00000131263
ENSG00000131368
ENSG00000131401
ENSG00000131409
ENSG00000131446
ENSG00000131470
ENSG00000131484
ENSG00000131507
ENSG00000131591
ENSG00000131721
ENSG00000131730
ENSG00000131732
ENSG00000131795
ENSG00000131828
ENSG00000131873
ENSG00000131876
ENSG00000131979
ENSG00000132128
ENSG00000132185
ENSG00000132196
ENSG00000132199
ENSG00000132205
ENSG00000132207
ENSG00000132275
ENSG00000132305
ENSG00000132388
ENSG00000132394
ENSG00000132424
ENSG00000132465
ENSG00000132481
ENSG00000132507
ENSG00000132522
ENSG00000132570
ENSG00000132603
ENSG00000132646
ENSG00000132661
ENSG00000132718
ENSG00000132763
ENSG00000132823
ENSG00000132952
ENSG00000132964
ENSG00000132967
ENSG00000132975
ENSG00000133106
ENSG00000133111
ENSG00000133114
ENSG00000133149
ENSG00000133318
ENSG00000133424
ENSG00000133639
ENSG00000133641
ENSG00000133703
ENSG00000133805
ENSG00000133884
ENSG00000133997
ENSG00000134001
ENSG00000134056
ENSG00000134086
ENSG00000134108
ENSG00000134146
ENSG00000134291
ENSG00000134297
ENSG00000134333
ENSG00000134375
ENSG00000134376
ENSG00000134419
ENSG00000134440
ENSG00000134460
ENSG00000134463
ENSG00000134508
ENSG00000134539
ENSG00000134545
ENSG00000134594
ENSG00000134815
ENSG00000134830
ENSG00000134851
ENSG00000134873
ENSG00000134884
ENSG00000134940
ENSG00000134970
ENSG00000134986
ENSG00000134996
ENSG00000135045
ENSG00000135070
ENSG00000135213
ENSG00000135249
ENSG00000135269
ENSG00000135272
ENSG00000135297
ENSG00000135414
ENSG00000135426
ENSG00000135452
ENSG00000135482
ENSG00000135535
ENSG00000135604
ENSG00000135637
ENSG00000135686
ENSG00000135702
ENSG00000135722
ENSG00000135778
ENSG00000135898
ENSG00000136003
ENSG00000136114
ENSG00000136146
ENSG00000136169
ENSG00000136193
ENSG00000136206
ENSG00000136213
ENSG00000136243
ENSG00000136247
ENSG00000136381
ENSG00000136450
ENSG00000136490
ENSG00000136521
ENSG00000136603
ENSG00000136653
ENSG00000136709
ENSG00000136802
ENSG00000136807
ENSG00000136810
ENSG00000136816
ENSG00000136827
ENSG00000136888
ENSG00000136950
ENSG00000137074
ENSG00000137124
ENSG00000137154
ENSG00000137210
ENSG00000137267
ENSG00000137288
ENSG00000137343
ENSG00000137414
ENSG00000137496
ENSG00000137504
ENSG00000137547
ENSG00000137563
ENSG00000137692
ENSG00000137700
ENSG00000137714
ENSG00000137872
ENSG00000137875
ENSG00000137992
ENSG00000138166
ENSG00000138326
ENSG00000138381
ENSG00000138430
ENSG00000138459
ENSG00000138496
ENSG00000138614
ENSG00000138696
ENSG00000138698
ENSG00000138796
ENSG00000138801
ENSG00000138964
ENSG00000139083
ENSG00000139133
ENSG00000139154
ENSG00000139192
ENSG00000139193
ENSG00000139278
ENSG00000139324
ENSG00000139372
ENSG00000139433
ENSG00000139531
ENSG00000139549
ENSG00000139579
ENSG00000139684
ENSG00000139725
ENSG00000139826
ENSG00000139899
ENSG00000139908
ENSG00000139977
ENSG00000140006
ENSG00000140015
ENSG00000140157
ENSG00000140263
ENSG00000140299
ENSG00000140319
ENSG00000140332
ENSG00000140391
ENSG00000140406
ENSG00000140474
ENSG00000140543
ENSG00000140688
ENSG00000140743
ENSG00000140968
ENSG00000140988
ENSG00000141179
ENSG00000141198
ENSG00000141219
ENSG00000141316
ENSG00000141524
ENSG00000141579
ENSG00000141759
ENSG00000141858
ENSG00000141873
ENSG00000141933
ENSG00000142082
ENSG00000142089
ENSG00000142166
ENSG00000142396
ENSG00000142408
ENSG00000142556
ENSG00000142669
ENSG00000142748
ENSG00000142751
ENSG00000142856
ENSG00000142892
ENSG00000143119
ENSG00000143297
ENSG00000143303
ENSG00000143368
ENSG00000143373
ENSG00000143376
ENSG00000143390
ENSG00000143401
ENSG00000143420
ENSG00000143443
ENSG00000143457
ENSG00000143553
ENSG00000143554
ENSG00000143570
ENSG00000143575
ENSG00000143631
ENSG00000143751
ENSG00000143756
ENSG00000143771
ENSG00000143772
ENSG00000143815
ENSG00000144026
ENSG00000144034
ENSG00000144158
ENSG00000144161
ENSG00000144199
ENSG00000144214
ENSG00000144228
ENSG00000144233
ENSG00000144401
ENSG00000144468
ENSG00000144488
ENSG00000144713
ENSG00000144746
ENSG00000144791
ENSG00000144815
ENSG00000144848
ENSG00000144909
ENSG00000145040
ENSG00000145217
ENSG00000145425
ENSG00000145545
ENSG00000145592
ENSG00000145642
ENSG00000145736
ENSG00000145779
ENSG00000145780
ENSG00000145782
ENSG00000145901
ENSG00000145912
ENSG00000145945
ENSG00000145965
ENSG00000145982
ENSG00000145990
ENSG00000146049
ENSG00000146063
ENSG00000146094
ENSG00000146215
ENSG00000146221
ENSG00000146278
ENSG00000146281
ENSG00000146386
ENSG00000146416
ENSG00000146425
ENSG00000146457
ENSG00000146540
ENSG00000146556
ENSG00000146670
ENSG00000146676
ENSG00000146707
ENSG00000146733
ENSG00000146802
ENSG00000146833
ENSG00000146859
ENSG00000146910
ENSG00000146950
ENSG00000147138
ENSG00000147316
ENSG00000147400
ENSG00000147434
ENSG00000147437
ENSG00000147509
ENSG00000147586
ENSG00000147588
ENSG00000147655
ENSG00000147679
ENSG00000147684
ENSG00000147687
ENSG00000147889
ENSG00000147896
ENSG00000147905
ENSG00000148090
ENSG00000148200
ENSG00000148296
ENSG00000148297
ENSG00000148303
ENSG00000148459
ENSG00000148484
ENSG00000148730
ENSG00000148948
ENSG00000149089
ENSG00000149218
ENSG00000149273
ENSG00000149289
ENSG00000149489
ENSG00000149532
ENSG00000149541
ENSG00000149591
ENSG00000149609
ENSG00000149761
ENSG00000149792
ENSG00000149806
ENSG00000150281
ENSG00000150401
ENSG00000150637
ENSG00000150907
ENSG00000151006
ENSG00000151012
ENSG00000151014
ENSG00000151092
ENSG00000151131
ENSG00000151135
ENSG00000151151
ENSG00000151233
ENSG00000151353
ENSG00000151422
ENSG00000151470
ENSG00000151498
ENSG00000151502
ENSG00000151665
ENSG00000151687
ENSG00000151690
ENSG00000151748
ENSG00000151835
ENSG00000151846
ENSG00000151882
ENSG00000151893
ENSG00000152076
ENSG00000152082
ENSG00000152147
ENSG00000152219
ENSG00000152242
ENSG00000152332
ENSG00000152409
ENSG00000152454
ENSG00000152464
ENSG00000152484
ENSG00000152492
ENSG00000152495
ENSG00000152518
ENSG00000152601
ENSG00000152700
ENSG00000152749
ENSG00000152778
ENSG00000152782
ENSG00000152785
ENSG00000152795
ENSG00000152926
ENSG00000153006
ENSG00000153029
ENSG00000153094
ENSG00000153162
ENSG00000153561
ENSG00000153774
ENSG00000153814
ENSG00000153879
ENSG00000153898
ENSG00000153902
ENSG00000153989
ENSG00000154144
ENSG00000154165
ENSG00000154274
ENSG00000154473
ENSG00000154511
ENSG00000154813
ENSG00000154839
ENSG00000154945
ENSG00000155130
ENSG00000155189
ENSG00000155254
ENSG00000155256
ENSG00000155287
ENSG00000155366
ENSG00000155368
ENSG00000155380
ENSG00000155428
ENSG00000155592
ENSG00000155729
ENSG00000155858
ENSG00000155868
ENSG00000155897
ENSG00000155962
ENSG00000156103
ENSG00000156150
ENSG00000156170
ENSG00000156234
ENSG00000156273
ENSG00000156467
ENSG00000156508
ENSG00000156575
ENSG00000156603
ENSG00000156671
ENSG00000156675
ENSG00000156735
ENSG00000156928
ENSG00000156973
ENSG00000157259
ENSG00000157303
ENSG00000157326
ENSG00000157330
ENSG00000157593
ENSG00000157601
ENSG00000157625
ENSG00000157741
ENSG00000157873
ENSG00000158156
ENSG00000158195
ENSG00000158201
ENSG00000158234
ENSG00000158406
ENSG00000158427
ENSG00000158552
ENSG00000158615
ENSG00000158691
ENSG00000158711
ENSG00000158773
ENSG00000158786
ENSG00000158850
ENSG00000159079
ENSG00000159111
ENSG00000159128
ENSG00000159202
ENSG00000159231
ENSG00000159247
ENSG00000159261
ENSG00000159322
ENSG00000159348
ENSG00000159792
ENSG00000159860
ENSG00000159884
ENSG00000159958
ENSG00000160072
ENSG00000160075
ENSG00000160097
ENSG00000160113
ENSG00000160131
ENSG00000160194
ENSG00000160255
ENSG00000160284
ENSG00000160318
ENSG00000160325
ENSG00000160345
ENSG00000160352
ENSG00000160408
ENSG00000160606
ENSG00000160683
ENSG00000160752
ENSG00000160785
ENSG00000160828
ENSG00000160917
ENSG00000160959
ENSG00000160961
ENSG00000160972
ENSG00000160993
ENSG00000161016
ENSG00000161048
ENSG00000161091
ENSG00000161267
ENSG00000161405
ENSG00000161807
ENSG00000161929
ENSG00000161960
ENSG00000161980
ENSG00000162066
ENSG00000162086
ENSG00000162244
ENSG00000162368
ENSG00000162396
ENSG00000162433
ENSG00000162517
ENSG00000162598
ENSG00000162600
ENSG00000162616
ENSG00000162642
ENSG00000162664
ENSG00000162702
ENSG00000162704
ENSG00000162775
ENSG00000162783
ENSG00000162888
ENSG00000162889
ENSG00000162892
ENSG00000162894
ENSG00000162975
ENSG00000162999
ENSG00000163009
ENSG00000163041
ENSG00000163060
ENSG00000163069
ENSG00000163081
ENSG00000163082
ENSG00000163110
ENSG00000163131
ENSG00000163171
ENSG00000163346
ENSG00000163428
ENSG00000163501
ENSG00000163577
ENSG00000163584
ENSG00000163597
ENSG00000163602
ENSG00000163607
ENSG00000163630
ENSG00000163644
ENSG00000163646
ENSG00000163659
ENSG00000163683
ENSG00000163788
ENSG00000163806
ENSG00000163840
ENSG00000163877
ENSG00000163900
ENSG00000163933
ENSG00000163961
ENSG00000164011
ENSG00000164040
ENSG00000164054
ENSG00000164073
ENSG00000164091
ENSG00000164096
ENSG00000164104
ENSG00000164105
ENSG00000164136
ENSG00000164211
ENSG00000164236
ENSG00000164241
ENSG00000164329
ENSG00000164346
ENSG00000164347
ENSG00000164399
ENSG00000164404
ENSG00000164418
ENSG00000164430
ENSG00000164434
ENSG00000164494
ENSG00000164543
ENSG00000164587
ENSG00000164610
ENSG00000164631
ENSG00000164651
ENSG00000164713
ENSG00000164715
ENSG00000164740
ENSG00000164933
ENSG00000164938
ENSG00000164975
ENSG00000165055
ENSG00000165059
ENSG00000165066
ENSG00000165152
ENSG00000165169
ENSG00000165175
ENSG00000165178
ENSG00000165204
ENSG00000165264
ENSG00000165283
ENSG00000165300
ENSG00000165355
ENSG00000165389
ENSG00000165410
ENSG00000165490
ENSG00000165502
ENSG00000165506
ENSG00000165588
ENSG00000165609
ENSG00000165643
ENSG00000165650
ENSG00000165669
ENSG00000165672
ENSG00000165675
ENSG00000165678
ENSG00000165689
ENSG00000165714
ENSG00000165782
ENSG00000165863
ENSG00000165943
ENSG00000165983
ENSG00000165996
ENSG00000166012
ENSG00000166068
ENSG00000166086
ENSG00000166130
ENSG00000166166
ENSG00000166170
ENSG00000166171
ENSG00000166228
ENSG00000166233
ENSG00000166260
ENSG00000166295
ENSG00000166337
ENSG00000166439
ENSG00000166557
ENSG00000166582
ENSG00000166780
ENSG00000166793
ENSG00000166794
ENSG00000166822
ENSG00000166851
ENSG00000166913
ENSG00000166927
ENSG00000167004
ENSG00000167005
ENSG00000167065
ENSG00000167083
ENSG00000167113
ENSG00000167117
ENSG00000167136
ENSG00000167182
ENSG00000167186
ENSG00000167196
ENSG00000167208
ENSG00000167377
ENSG00000167395
ENSG00000167447
ENSG00000167515
ENSG00000167523
ENSG00000167526
ENSG00000167552
ENSG00000167553
ENSG00000167635
ENSG00000167637
ENSG00000167716
ENSG00000167748
ENSG00000167769
ENSG00000167791
ENSG00000167842
ENSG00000167850
ENSG00000167851
ENSG00000167863
ENSG00000167900
ENSG00000167920
ENSG00000167965
ENSG00000167985
ENSG00000167995
ENSG00000168003
ENSG00000168005
ENSG00000168028
ENSG00000168092
ENSG00000168116
ENSG00000168152
ENSG00000168237
ENSG00000168246
ENSG00000168263
ENSG00000168264
ENSG00000168275
ENSG00000168282
ENSG00000168300
ENSG00000168306
ENSG00000168374
ENSG00000168386
ENSG00000168395
ENSG00000168405
ENSG00000168421
ENSG00000168566
ENSG00000168614
ENSG00000168631
ENSG00000168653
ENSG00000168795
ENSG00000168802
ENSG00000168803
ENSG00000168806
ENSG00000168807
ENSG00000168813
ENSG00000168884
ENSG00000168887
ENSG00000168894
ENSG00000169018
ENSG00000169021
ENSG00000169035
ENSG00000169047
ENSG00000169057
ENSG00000169083
ENSG00000169116
ENSG00000169154
ENSG00000169155
ENSG00000169194
ENSG00000169213
ENSG00000169379
ENSG00000169410
ENSG00000169413
ENSG00000169504
ENSG00000169548
ENSG00000169551
ENSG00000169564
ENSG00000169567
ENSG00000169607
ENSG00000169609
ENSG00000169612
ENSG00000169660
ENSG00000169689
ENSG00000169813
ENSG00000169877
ENSG00000169951
ENSG00000169955
ENSG00000169957
ENSG00000170089
ENSG00000170099
ENSG00000170128
ENSG00000170142
ENSG00000170144
ENSG00000170191
ENSG00000170214
ENSG00000170217
ENSG00000170260
ENSG00000170291
ENSG00000170348
ENSG00000170367
ENSG00000170369
ENSG00000170425
ENSG00000170516
ENSG00000170522
ENSG00000170608
ENSG00000170619
ENSG00000170629
ENSG00000170632
ENSG00000170638
ENSG00000170777
ENSG00000170779
ENSG00000170788
ENSG00000170791
ENSG00000170827
ENSG00000170889
ENSG00000170892
ENSG00000170903
ENSG00000170919
ENSG00000170946
ENSG00000170965
ENSG00000170989
ENSG00000171033
ENSG00000171067
ENSG00000171103
ENSG00000171121
ENSG00000171161
ENSG00000171199
ENSG00000171202
ENSG00000171243
ENSG00000171246
ENSG00000171262
ENSG00000171302
ENSG00000171421
ENSG00000171448
ENSG00000171453
ENSG00000171466
ENSG00000171471
ENSG00000171503
ENSG00000171530
ENSG00000171574
ENSG00000171596
ENSG00000171603
ENSG00000171617
ENSG00000171657
ENSG00000171757
ENSG00000171772
ENSG00000171791
ENSG00000171792
ENSG00000171840
ENSG00000171853
ENSG00000171860
ENSG00000171861
ENSG00000171862
ENSG00000171863
ENSG00000171864
ENSG00000171885
ENSG00000171940
ENSG00000172007
ENSG00000172086
ENSG00000172171
ENSG00000172247
ENSG00000172250
ENSG00000172301
ENSG00000172318
ENSG00000172331
ENSG00000172336
ENSG00000172340
ENSG00000172345
ENSG00000172349
ENSG00000172366
ENSG00000172367
ENSG00000172404
ENSG00000172508
ENSG00000172530
ENSG00000172531
ENSG00000172551
ENSG00000172578
ENSG00000172613
ENSG00000172687
ENSG00000172716
ENSG00000172748
ENSG00000172757
ENSG00000172799
ENSG00000172803
ENSG00000172938
ENSG00000172971
ENSG00000173011
ENSG00000173198
ENSG00000173200
ENSG00000173208
ENSG00000173209
ENSG00000173213
ENSG00000173221
ENSG00000173272
ENSG00000173327
ENSG00000173338
ENSG00000173349
ENSG00000173366
ENSG00000173404
ENSG00000173409
ENSG00000173436
ENSG00000173480
ENSG00000173559
ENSG00000173614
ENSG00000173653
ENSG00000173660
ENSG00000173727
ENSG00000173786
ENSG00000173811
ENSG00000173868
ENSG00000173905
ENSG00000173915
ENSG00000173930
ENSG00000174004
ENSG00000174013
ENSG00000174028
ENSG00000174125
ENSG00000174130
ENSG00000174132
ENSG00000174151
ENSG00000174173
ENSG00000174177
ENSG00000174255
ENSG00000174417
ENSG00000174444
ENSG00000174446
ENSG00000174450
ENSG00000174460
ENSG00000174482
ENSG00000174483
ENSG00000174547
ENSG00000174564
ENSG00000174572
ENSG00000174652
ENSG00000174695
ENSG00000174715
ENSG00000174748
ENSG00000174840
ENSG00000174851
ENSG00000174912
ENSG00000175063
ENSG00000175105
ENSG00000175137
ENSG00000175202
ENSG00000175215
ENSG00000175279
ENSG00000175283
ENSG00000175287
ENSG00000175325
ENSG00000175334
ENSG00000175390
ENSG00000175414
ENSG00000175455
ENSG00000175505
ENSG00000175518
ENSG00000175550
ENSG00000175567
ENSG00000175604
ENSG00000175606
ENSG00000175741
ENSG00000175782
ENSG00000175787
ENSG00000175874
ENSG00000175893
ENSG00000176055
ENSG00000176087
ENSG00000176108
ENSG00000176148
ENSG00000176171
ENSG00000176222
ENSG00000176227
ENSG00000176274
ENSG00000176289
ENSG00000176533
ENSG00000176601
ENSG00000176605
ENSG00000176619
ENSG00000176623
ENSG00000176654
ENSG00000176731
ENSG00000176746
ENSG00000176868
ENSG00000176928
ENSG00000176937
ENSG00000176946
ENSG00000176951
ENSG00000176994
ENSG00000177042
ENSG00000177051
ENSG00000177105
ENSG00000177125
ENSG00000177150
ENSG00000177338
ENSG00000177406
ENSG00000177410
ENSG00000177613
ENSG00000177627
ENSG00000177640
ENSG00000177669
ENSG00000177688
ENSG00000177700
ENSG00000177710
ENSG00000177879
ENSG00000177889
ENSG00000177917
ENSG00000177951
ENSG00000177971
ENSG00000178074
ENSG00000178081
ENSG00000178171
ENSG00000178193
ENSG00000178233
ENSG00000178301
ENSG00000178425
ENSG00000178429
ENSG00000178430
ENSG00000178464
ENSG00000178502
ENSG00000178597
ENSG00000178602
ENSG00000178631
ENSG00000178660
ENSG00000178764
ENSG00000178772
ENSG00000178789
ENSG00000178860
ENSG00000178896
ENSG00000178935
ENSG00000178951
ENSG00000178972
ENSG00000178982
ENSG00000179028
ENSG00000179031
ENSG00000179082
ENSG00000179131
ENSG00000179157
ENSG00000179195
ENSG00000179271
ENSG00000179454
ENSG00000179455
ENSG00000179456
ENSG00000179468
ENSG00000179476
ENSG00000179632
ENSG00000179715
ENSG00000179743
ENSG00000179833
ENSG00000179837
ENSG00000179840
ENSG00000179886
ENSG00000179918
ENSG00000179934
ENSG00000179941
ENSG00000179967
ENSG00000179979
ENSG00000180008
ENSG00000180011
ENSG00000180172
ENSG00000180228
ENSG00000180233
ENSG00000180264
ENSG00000180329
ENSG00000180357
ENSG00000180370
ENSG00000180389
ENSG00000180458
ENSG00000180581
ENSG00000180592
ENSG00000180611
ENSG00000180626
ENSG00000180694
ENSG00000180712
ENSG00000180758
ENSG00000180787
ENSG00000180822
ENSG00000180901
ENSG00000180902
ENSG00000180917
ENSG00000180921
ENSG00000180953
ENSG00000181026
ENSG00000181036
ENSG00000181061
ENSG00000181109
ENSG00000181126
ENSG00000181227
ENSG00000181323
ENSG00000181359
ENSG00000181374
ENSG00000181450
ENSG00000181467
ENSG00000181481
ENSG00000181541
ENSG00000181625
ENSG00000181773
ENSG00000181788
ENSG00000181830
ENSG00000181847
ENSG00000181873
ENSG00000181903
ENSG00000181904
ENSG00000182013
ENSG00000182108
ENSG00000182117
ENSG00000182141
ENSG00000182165
ENSG00000182196
ENSG00000182253
ENSG00000182261
ENSG00000182287
ENSG00000182351
ENSG00000182362
ENSG00000182368
ENSG00000182400
ENSG00000182447
ENSG00000182477
ENSG00000182481
ENSG00000182487
ENSG00000182502
ENSG00000182551
ENSG00000182628
ENSG00000182631
ENSG00000182648
ENSG00000182759
ENSG00000182768
ENSG00000182774
ENSG00000182783
ENSG00000182831
ENSG00000182873
ENSG00000182968
ENSG00000183060
ENSG00000183130
ENSG00000183161
ENSG00000183172
ENSG00000183239
ENSG00000183255
ENSG00000183291
ENSG00000183308
ENSG00000183310
ENSG00000183386
ENSG00000183397
ENSG00000183473
ENSG00000183484
ENSG00000183486
ENSG00000183513
ENSG00000183586
ENSG00000183643
ENSG00000183653
ENSG00000183718
ENSG00000183783
ENSG00000183808
ENSG00000183822
ENSG00000183833
ENSG00000183891
ENSG00000183977
ENSG00000184160
ENSG00000184162
ENSG00000184164
ENSG00000184188
ENSG00000184194
ENSG00000184203
ENSG00000184209
ENSG00000184221
ENSG00000184227
ENSG00000184303
ENSG00000184349
ENSG00000184408
ENSG00000184434
ENSG00000184465
ENSG00000184481
ENSG00000184489
ENSG00000184557
ENSG00000184596
ENSG00000184635
ENSG00000184672
ENSG00000184678
ENSG00000184709
ENSG00000184786
ENSG00000184788
ENSG00000184811
ENSG00000184840
ENSG00000184857
ENSG00000184860
ENSG00000184886
ENSG00000184897
ENSG00000184905
ENSG00000184961
ENSG00000184984
ENSG00000185019
ENSG00000185043
ENSG00000185055
ENSG00000185065
ENSG00000185090
ENSG00000185127
ENSG00000185128
ENSG00000185149
ENSG00000185201
ENSG00000185219
ENSG00000185222
ENSG00000185245
ENSG00000185262
ENSG00000185278
ENSG00000185361
ENSG00000185379
ENSG00000185433
ENSG00000185437
ENSG00000185485
ENSG00000185495
ENSG00000185619
ENSG00000185624
ENSG00000185627
ENSG00000185631
ENSG00000185651
ENSG00000185670
ENSG00000185684
ENSG00000185803
ENSG00000185811
ENSG00000185829
ENSG00000185838
ENSG00000185862
ENSG00000185875
ENSG00000185883
ENSG00000185909
ENSG00000185928
ENSG00000185940
ENSG00000185942
ENSG00000185947
ENSG00000185973
ENSG00000186076
ENSG00000186104
ENSG00000186132
ENSG00000186162
ENSG00000186184
ENSG00000186198
ENSG00000186265
ENSG00000186272
ENSG00000186416
ENSG00000186468
ENSG00000186472
ENSG00000186474
ENSG00000186480
ENSG00000186501
ENSG00000186509
ENSG00000186523
ENSG00000186562
ENSG00000186666
ENSG00000186687
ENSG00000186767
ENSG00000186812
ENSG00000186814
ENSG00000186834
ENSG00000186897
ENSG00000186910
ENSG00000186998
ENSG00000187060
ENSG00000187109
ENSG00000187123
ENSG00000187166
ENSG00000187189
ENSG00000187210
ENSG00000187257
ENSG00000187325
ENSG00000187461
ENSG00000187483
ENSG00000187504
ENSG00000187534
ENSG00000187546
ENSG00000187554
ENSG00000187600
ENSG00000187608
ENSG00000187630
ENSG00000187650
ENSG00000187713
ENSG00000187772
ENSG00000187783
ENSG00000187808
ENSG00000187838
ENSG00000187847
ENSG00000187912
ENSG00000187922
ENSG00000187952
ENSG00000187961
ENSG00000188013
ENSG00000188021
ENSG00000188033
ENSG00000188070
ENSG00000188073
ENSG00000188163
ENSG00000188171
ENSG00000188177
ENSG00000188206
ENSG00000188229
ENSG00000188242
ENSG00000188243
ENSG00000188266
ENSG00000188343
ENSG00000188365
ENSG00000188372
ENSG00000188403
ENSG00000188467
ENSG00000188511
ENSG00000188522
ENSG00000188529
ENSG00000188542
ENSG00000188582
ENSG00000188612
ENSG00000188613
ENSG00000188624
ENSG00000188636
ENSG00000188681
ENSG00000188690
ENSG00000188693
ENSG00000188725
ENSG00000188761
ENSG00000188782
ENSG00000188784
ENSG00000188800
ENSG00000188801
ENSG00000188811
ENSG00000188822
ENSG00000188846
ENSG00000188848
ENSG00000188916
ENSG00000188931
ENSG00000188981
ENSG00000188996
ENSG00000189043
ENSG00000189090
ENSG00000189167
ENSG00000189171
ENSG00000189180
ENSG00000189190
ENSG00000189306
ENSG00000189334
ENSG00000189339
ENSG00000189367
ENSG00000189398
ENSG00000189403
ENSG00000189423
ENSG00000196081
ENSG00000196123
ENSG00000196131
ENSG00000196151
ENSG00000196154
ENSG00000196176
ENSG00000196177
ENSG00000196193
ENSG00000196199
ENSG00000196224
ENSG00000196233
ENSG00000196247
ENSG00000196268
ENSG00000196290
ENSG00000196295
ENSG00000196312
ENSG00000196313
ENSG00000196345
ENSG00000196357
ENSG00000196369
ENSG00000196371
ENSG00000196372
[truncated: 3,456 more rows]

## Sheet: random forest
ENSG00000000460
ENSG00000001036
ENSG00000001167
ENSG00000001461
ENSG00000001561
ENSG00000001630
ENSG00000001631
ENSG00000003147
ENSG00000003400
ENSG00000003402
ENSG00000004455
ENSG00000004468
ENSG00000004534
ENSG00000004700
ENSG00000004866
ENSG00000005022
ENSG00000005073
ENSG00000005100
ENSG00000005102
ENSG00000005175
ENSG00000005381
ENSG00000005436
ENSG00000005810
ENSG00000005812
ENSG00000006071
ENSG00000006075
ENSG00000006114
ENSG00000006118
ENSG00000006194
ENSG00000006451
ENSG00000006530
ENSG00000006607
ENSG00000006634
ENSG00000006747
ENSG00000006831
ENSG00000007168
ENSG00000007255
ENSG00000007384
ENSG00000008128
ENSG00000008130
ENSG00000008300
ENSG00000008853
ENSG00000009307
ENSG00000009335
ENSG00000009413
ENSG00000009790
ENSG00000009844
ENSG00000010292
ENSG00000010318
ENSG00000010404
ENSG00000010671
ENSG00000010803
ENSG00000010932
ENSG00000011021
ENSG00000011114
ENSG00000011258
ENSG00000011405
ENSG00000011454
ENSG00000012174
ENSG00000012211
ENSG00000012223
ENSG00000012660
ENSG00000012779
ENSG00000013306
ENSG00000013374
ENSG00000013375
ENSG00000013563
ENSG00000013573
ENSG00000013583
ENSG00000014919
ENSG00000015133
ENSG00000015171
ENSG00000015479
ENSG00000016391
ENSG00000016490
ENSG00000016864
ENSG00000017483
ENSG00000018408
ENSG00000018510
ENSG00000018699
ENSG00000019549
ENSG00000019995
ENSG00000020633
ENSG00000021776
ENSG00000022976
ENSG00000023516
ENSG00000023697
ENSG00000024048
ENSG00000025708
ENSG00000025772
ENSG00000026652
ENSG00000026751
ENSG00000026950
ENSG00000027001
ENSG00000028116
ENSG00000028203
ENSG00000029153
ENSG00000029364
ENSG00000030419
ENSG00000030582
ENSG00000031003
ENSG00000032742
ENSG00000034063
ENSG00000034677
ENSG00000035141
ENSG00000035681
ENSG00000035720
ENSG00000036549
ENSG00000037637
ENSG00000038210
ENSG00000038219
ENSG00000038427
ENSG00000038532
ENSG00000039319
ENSG00000039523
ENSG00000040199
ENSG00000040341
ENSG00000040608
ENSG00000040933
ENSG00000042445
ENSG00000043093
ENSG00000043591
ENSG00000047188
ENSG00000047346
ENSG00000047365
ENSG00000047621
ENSG00000047644
ENSG00000047648
ENSG00000048052
ENSG00000048392
ENSG00000048649
ENSG00000048707
ENSG00000048740
ENSG00000048991
ENSG00000049245
ENSG00000049656
ENSG00000049860
ENSG00000050344
ENSG00000050405
ENSG00000051620
ENSG00000051825
ENSG00000052749
ENSG00000052850
ENSG00000053254
ENSG00000053372
ENSG00000054118
ENSG00000054219
ENSG00000054277
ENSG00000054611
ENSG00000054654
ENSG00000054967
ENSG00000055070
ENSG00000055130
ENSG00000055208
ENSG00000055332
ENSG00000055609
ENSG00000055917
ENSG00000055950
ENSG00000056558
ENSG00000056661
ENSG00000056736
ENSG00000057704
ENSG00000057757
ENSG00000058063
ENSG00000058262
ENSG00000058673
ENSG00000059588
ENSG00000059769
ENSG00000059804
ENSG00000060237
ENSG00000060688
ENSG00000060749
ENSG00000060982
ENSG00000061918
ENSG00000061987
ENSG00000062038
ENSG00000062194
ENSG00000062282
ENSG00000062716
ENSG00000062725
ENSG00000063046
ENSG00000063127
ENSG00000063176
ENSG00000063244
ENSG00000063438
ENSG00000064012
ENSG00000064115
ENSG00000064199
ENSG00000064651
ENSG00000064703
ENSG00000064886
ENSG00000064933
ENSG00000065150
ENSG00000065320
ENSG00000065413
ENSG00000065526
ENSG00000065665
ENSG00000065717
ENSG00000065802
ENSG00000065809
ENSG00000065970
ENSG00000066027
ENSG00000066230
ENSG00000066294
ENSG00000066557
ENSG00000066629
ENSG00000066651
ENSG00000066654
ENSG00000066739
ENSG00000066777
ENSG00000066813
ENSG00000066923
ENSG00000067064
ENSG00000067066
ENSG00000067248
ENSG00000067365
ENSG00000067369
ENSG00000067704
ENSG00000067955
ENSG00000068305
ENSG00000068400
ENSG00000068654
ENSG00000068885
ENSG00000069493
ENSG00000069667
ENSG00000069764
ENSG00000069956
ENSG00000069974
ENSG00000070159
ENSG00000070214
ENSG00000070367
ENSG00000070501
ENSG00000070729
ENSG00000070731
ENSG00000070748
ENSG00000070770
ENSG00000070814
ENSG00000070882
ENSG00000070950
ENSG00000071054
ENSG00000071082
ENSG00000071127
ENSG00000071189
ENSG00000071242
ENSG00000071243
ENSG00000071537
ENSG00000071553
ENSG00000071889
ENSG00000071967
ENSG00000072201
ENSG00000072401
ENSG00000072415
ENSG00000072609
ENSG00000072832
ENSG00000072840
ENSG00000072858
ENSG00000072954
ENSG00000073009
ENSG00000073060
ENSG00000073331
ENSG00000073756
ENSG00000073849
ENSG00000073969
ENSG00000074219
ENSG00000074319
ENSG00000074416
ENSG00000074603
ENSG00000074621
ENSG00000074706
ENSG00000074755
ENSG00000075151
ENSG00000075218
ENSG00000075234
ENSG00000075290
ENSG00000075292
ENSG00000075420
ENSG00000075790
ENSG00000076053
ENSG00000076344
ENSG00000076554
ENSG00000076604
ENSG00000076685
ENSG00000076770
ENSG00000077009
ENSG00000077044
ENSG00000077092
ENSG00000077147
ENSG00000077232
ENSG00000077254
ENSG00000077380
ENSG00000077616
ENSG00000077684
ENSG00000077800
ENSG00000078053
ENSG00000078081
ENSG00000078140
ENSG00000078142
ENSG00000078177
ENSG00000078246
ENSG00000078295
ENSG00000078369
ENSG00000078403
ENSG00000078618
ENSG00000078674
ENSG00000079112
ENSG00000079387
ENSG00000079785
ENSG00000079931
ENSG00000080200
ENSG00000080293
ENSG00000080298
ENSG00000080345
ENSG00000080546
ENSG00000080802
ENSG00000080819
ENSG00000080824
ENSG00000081148
ENSG00000081177
ENSG00000081189
ENSG00000081248
ENSG00000081479
ENSG00000081791
ENSG00000081870
ENSG00000081923
ENSG00000082068
ENSG00000082175
ENSG00000082258
ENSG00000082701
ENSG00000083067
ENSG00000083097
ENSG00000083168
ENSG00000083290
ENSG00000083454
ENSG00000083457
ENSG00000083750
ENSG00000083799
ENSG00000083828
ENSG00000083844
ENSG00000084073
ENSG00000084090
ENSG00000084093
ENSG00000084463
ENSG00000084652
ENSG00000085231
ENSG00000085377
ENSG00000085415
ENSG00000085644
ENSG00000085662
ENSG00000085733
ENSG00000086015
ENSG00000086189
ENSG00000086288
ENSG00000086300
ENSG00000086619
ENSG00000086758
ENSG00000086848
ENSG00000087086
ENSG00000087111
ENSG00000087250
ENSG00000087365
ENSG00000087460
ENSG00000087470
ENSG00000087995
ENSG00000088247
ENSG00000088320
ENSG00000088340
ENSG00000088448
ENSG00000088451
ENSG00000088538
ENSG00000088766
ENSG00000089006
ENSG00000089012
ENSG00000089048
ENSG00000089050
ENSG00000089053
ENSG00000089063
ENSG00000089123
ENSG00000089127
ENSG00000089157
ENSG00000089225
ENSG00000089505
ENSG00000089682
ENSG00000089916
ENSG00000090054
ENSG00000090060
ENSG00000090339
ENSG00000090530
ENSG00000090612
ENSG00000090674
ENSG00000090686
ENSG00000090861
ENSG00000090863
ENSG00000090924
ENSG00000091127
ENSG00000091140
ENSG00000091164
ENSG00000091527
ENSG00000092009
ENSG00000092051
ENSG00000092098
ENSG00000092148
ENSG00000092439
ENSG00000092529
ENSG00000092531
ENSG00000092847
ENSG00000092871
ENSG00000092931
ENSG00000092969
ENSG00000093000
ENSG00000093183
ENSG00000094661
ENSG00000094975
ENSG00000095261
ENSG00000095574
ENSG00000095585
ENSG00000095739
ENSG00000095787
ENSG00000095794
ENSG00000096746
ENSG00000096968
ENSG00000097033
ENSG00000097096
ENSG00000099219
ENSG00000099251
ENSG00000099290
ENSG00000099622
ENSG00000099783
ENSG00000099910
ENSG00000099940
ENSG00000100024
ENSG00000100028
ENSG00000100030
ENSG00000100031
ENSG00000100053
ENSG00000100058
ENSG00000100084
ENSG00000100101
ENSG00000100104
ENSG00000100109
ENSG00000100196
ENSG00000100207
ENSG00000100220
ENSG00000100225
ENSG00000100242
ENSG00000100249
ENSG00000100263
ENSG00000100285
ENSG00000100288
ENSG00000100336
ENSG00000100345
ENSG00000100354
ENSG00000100364
ENSG00000100376
ENSG00000100380
ENSG00000100385
ENSG00000100418
ENSG00000100426
ENSG00000100441
ENSG00000100445
ENSG00000100462
ENSG00000100485
ENSG00000100503
ENSG00000100557
ENSG00000100568
ENSG00000100580
ENSG00000100612
ENSG00000100614
ENSG00000100644
ENSG00000100652
ENSG00000100664
ENSG00000100697
ENSG00000100731
ENSG00000100744
ENSG00000100767
ENSG00000100804
ENSG00000100811
ENSG00000100814
ENSG00000100815
ENSG00000100865
ENSG00000100888
ENSG00000100890
ENSG00000100902
ENSG00000100906
ENSG00000100911
ENSG00000100916
ENSG00000100918
ENSG00000100938
ENSG00000101003
ENSG00000101019
ENSG00000101040
ENSG00000101049
ENSG00000101057
ENSG00000101104
ENSG00000101146
ENSG00000101152
ENSG00000101181
ENSG00000101190
ENSG00000101191
ENSG00000101298
ENSG00000101331
ENSG00000101361
ENSG00000101407
ENSG00000101438
ENSG00000101441
ENSG00000101445
ENSG00000101463
ENSG00000101544
ENSG00000101557
ENSG00000101558
ENSG00000101596
ENSG00000101605
ENSG00000101639
ENSG00000101745
ENSG00000101751
ENSG00000101752
ENSG00000101773
ENSG00000101846
ENSG00000101901
ENSG00000101911
ENSG00000101935
ENSG00000102007
ENSG00000102034
ENSG00000102043
ENSG00000102128
ENSG00000102144
ENSG00000102189
ENSG00000102309
ENSG00000102401
ENSG00000102468
ENSG00000102531
ENSG00000102547
ENSG00000102572
ENSG00000102780
ENSG00000102786
ENSG00000102901
ENSG00000102910
ENSG00000102921
ENSG00000102962
ENSG00000102977
ENSG00000103018
ENSG00000103034
ENSG00000103061
ENSG00000103064
ENSG00000103152
ENSG00000103160
ENSG00000103194
ENSG00000103222
ENSG00000103226
ENSG00000103227
ENSG00000103257
ENSG00000103274
ENSG00000103335
ENSG00000103342
ENSG00000103353
ENSG00000103365
ENSG00000103381
ENSG00000103479
ENSG00000103494
ENSG00000103544
ENSG00000103657
ENSG00000103811
ENSG00000103832
ENSG00000103995
ENSG00000104081
ENSG00000104133
ENSG00000104154
ENSG00000104164
ENSG00000104177
ENSG00000104228
ENSG00000104290
ENSG00000104320
ENSG00000104321
ENSG00000104331
ENSG00000104343
ENSG00000104365
ENSG00000104368
ENSG00000104375
ENSG00000104432
ENSG00000104472
ENSG00000104517
ENSG00000104529
ENSG00000104611
ENSG00000104626
ENSG00000104643
ENSG00000104660
ENSG00000104679
ENSG00000104714
ENSG00000104738
ENSG00000104765
ENSG00000104814
ENSG00000104885
ENSG00000104894
ENSG00000104907
ENSG00000104972
ENSG00000104974
ENSG00000105053
ENSG00000105088
ENSG00000105193
ENSG00000105220
ENSG00000105221
ENSG00000105245
ENSG00000105251
ENSG00000105287
ENSG00000105323
ENSG00000105325
ENSG00000105549
ENSG00000105639
ENSG00000105700
ENSG00000105711
ENSG00000105778
ENSG00000105784
ENSG00000105819
ENSG00000105821
ENSG00000105849
ENSG00000105851
ENSG00000105879
ENSG00000105887
ENSG00000105926
ENSG00000105939
ENSG00000105963
ENSG00000105968
ENSG00000105974
ENSG00000105982
ENSG00000105983
ENSG00000105997
ENSG00000106006
ENSG00000106013
ENSG00000106028
ENSG00000106031
ENSG00000106049
ENSG00000106086
ENSG00000106089
ENSG00000106100
ENSG00000106125
ENSG00000106133
ENSG00000106153
ENSG00000106244
ENSG00000106261
ENSG00000106266
ENSG00000106346
ENSG00000106392
ENSG00000106415
ENSG00000106443
ENSG00000106460
ENSG00000106603
ENSG00000106688
ENSG00000106692
ENSG00000106701
ENSG00000106723
ENSG00000106771
ENSG00000106772
ENSG00000106780
ENSG00000106785
ENSG00000107036
ENSG00000107077
ENSG00000107099
ENSG00000107147
ENSG00000107242
ENSG00000107249
ENSG00000107290
ENSG00000107341
ENSG00000107371
ENSG00000107438
ENSG00000107551
ENSG00000107560
ENSG00000107581
ENSG00000107625
ENSG00000107651
ENSG00000107736
ENSG00000107738
ENSG00000107758
ENSG00000107771
ENSG00000107831
ENSG00000107929
ENSG00000107957
ENSG00000108010
ENSG00000108021
ENSG00000108061
ENSG00000108100
ENSG00000108107
ENSG00000108175
ENSG00000108179
ENSG00000108244
ENSG00000108256
ENSG00000108264
ENSG00000108292
ENSG00000108312
ENSG00000108379
ENSG00000108406
ENSG00000108510
ENSG00000108557
ENSG00000108561
ENSG00000108587
ENSG00000108592
ENSG00000108654
ENSG00000108666
ENSG00000108702
ENSG00000108753
ENSG00000108797
ENSG00000108819
ENSG00000108825
ENSG00000108848
ENSG00000108924
ENSG00000108960
ENSG00000109046
ENSG00000109062
ENSG00000109065
ENSG00000109083
ENSG00000109089
ENSG00000109103
ENSG00000109133
ENSG00000109171
ENSG00000109184
ENSG00000109220
ENSG00000109320
ENSG00000109332
ENSG00000109381
ENSG00000109390
ENSG00000109424
ENSG00000109436
ENSG00000109445
ENSG00000109458
ENSG00000109475
ENSG00000109536
ENSG00000109572
ENSG00000109586
ENSG00000109606
ENSG00000109762
ENSG00000109771
ENSG00000109775
ENSG00000109790
ENSG00000109805
ENSG00000109814
ENSG00000109991
ENSG00000110013
ENSG00000110066
ENSG00000110315
ENSG00000110344
ENSG00000110395
ENSG00000110400
ENSG00000110429
ENSG00000110721
ENSG00000110723
ENSG00000110777
ENSG00000110844
ENSG00000110851
ENSG00000110906
ENSG00000111011
ENSG00000111052
ENSG00000111058
ENSG00000111203
ENSG00000111215
ENSG00000111231
ENSG00000111237
ENSG00000111245
ENSG00000111266
ENSG00000111269
ENSG00000111276
ENSG00000111328
ENSG00000111331
ENSG00000111335
ENSG00000111339
ENSG00000111348
ENSG00000111361
ENSG00000111452
ENSG00000111536
ENSG00000111540
ENSG00000111596
ENSG00000111605
ENSG00000111639
ENSG00000111642
ENSG00000111670
ENSG00000111674
ENSG00000111676
ENSG00000111684
ENSG00000111711
ENSG00000111728
ENSG00000111731
ENSG00000111780
ENSG00000111790
ENSG00000111816
ENSG00000111817
ENSG00000111837
ENSG00000111859
ENSG00000111875
ENSG00000111877
ENSG00000111880
ENSG00000111885
ENSG00000111906
ENSG00000111907
ENSG00000111913
ENSG00000111981
ENSG00000112033
ENSG00000112038
ENSG00000112079
ENSG00000112081
ENSG00000112096
ENSG00000112146
ENSG00000112159
ENSG00000112195
ENSG00000112210
ENSG00000112234
ENSG00000112245
ENSG00000112249
ENSG00000112282
ENSG00000112297
ENSG00000112304
ENSG00000112305
ENSG00000112306
ENSG00000112309
ENSG00000112312
ENSG00000112335
ENSG00000112343
ENSG00000112394
ENSG00000112425
ENSG00000112624
ENSG00000112679
ENSG00000112701
ENSG00000112761
ENSG00000112763
ENSG00000112769
ENSG00000112773
ENSG00000112799
ENSG00000112851
ENSG00000112893
ENSG00000112902
ENSG00000112972
ENSG00000112992
ENSG00000113013
ENSG00000113108
ENSG00000113231
ENSG00000113249
ENSG00000113296
ENSG00000113300
ENSG00000113302
ENSG00000113356
ENSG00000113360
ENSG00000113387
ENSG00000113441
ENSG00000113448
ENSG00000113456
ENSG00000113494
ENSG00000113522
ENSG00000113532
ENSG00000113569
ENSG00000113580
ENSG00000113583
ENSG00000113597
ENSG00000113615
ENSG00000113649
ENSG00000113742
ENSG00000113845
ENSG00000113889
ENSG00000114023
ENSG00000114026
ENSG00000114062
ENSG00000114120
ENSG00000114125
ENSG00000114331
ENSG00000114405
ENSG00000114439
ENSG00000114480
ENSG00000114503
ENSG00000114529
ENSG00000114573
ENSG00000114638
ENSG00000114670
ENSG00000114686
ENSG00000114739
ENSG00000114744
ENSG00000114771
ENSG00000114933
ENSG00000114978
ENSG00000114993
ENSG00000114999
ENSG00000115020
ENSG00000115042
ENSG00000115085
ENSG00000115138
ENSG00000115145
ENSG00000115165
ENSG00000115232
ENSG00000115233
ENSG00000115234
ENSG00000115268
ENSG00000115271
ENSG00000115306
ENSG00000115318
ENSG00000115355
ENSG00000115364
ENSG00000115365
ENSG00000115368
ENSG00000115415
ENSG00000115419
ENSG00000115446
ENSG00000115484
ENSG00000115486
ENSG00000115526
ENSG00000115592
ENSG00000115596
ENSG00000115677
ENSG00000115687
ENSG00000115760
ENSG00000115761
ENSG00000115808
ENSG00000115816
ENSG00000115825
ENSG00000115827
ENSG00000115839
ENSG00000115866
ENSG00000115875
ENSG00000115902
ENSG00000115935
ENSG00000115942
ENSG00000115947
ENSG00000115966
ENSG00000115977
ENSG00000115993
ENSG00000116001
ENSG00000116016
ENSG00000116017
ENSG00000116044
ENSG00000116062
ENSG00000116127
ENSG00000116205
ENSG00000116209
ENSG00000116213
ENSG00000116237
ENSG00000116299
ENSG00000116406
ENSG00000116539
ENSG00000116580
ENSG00000116679
ENSG00000116698
ENSG00000116731
ENSG00000116750
ENSG00000116830
ENSG00000116882
ENSG00000116903
ENSG00000116906
ENSG00000116957
ENSG00000116977
ENSG00000117020
ENSG00000117036
ENSG00000117090
ENSG00000117114
ENSG00000117151
ENSG00000117174
ENSG00000117281
ENSG00000117360
ENSG00000117385
ENSG00000117481
ENSG00000117500
ENSG00000117505
ENSG00000117533
ENSG00000117601
ENSG00000117602
ENSG00000117616
ENSG00000117620
ENSG00000117625
ENSG00000117632
ENSG00000117682
ENSG00000117697
ENSG00000117724
ENSG00000117791
ENSG00000117859
ENSG00000117868
ENSG00000118007
ENSG00000118113
ENSG00000118217
ENSG00000118260
ENSG00000118276
ENSG00000118307
ENSG00000118369
ENSG00000118418
ENSG00000118432
ENSG00000118454
ENSG00000118482
ENSG00000118491
ENSG00000118496
ENSG00000118514
ENSG00000118518
ENSG00000118564
ENSG00000118579
ENSG00000118596
ENSG00000118873
ENSG00000118900
ENSG00000118903
ENSG00000118922
ENSG00000118939
ENSG00000118965
ENSG00000118971
ENSG00000118985
ENSG00000119013
ENSG00000119138
ENSG00000119139
ENSG00000119227
ENSG00000119231
ENSG00000119283
ENSG00000119285
ENSG00000119314
ENSG00000119318
ENSG00000119396
ENSG00000119402
ENSG00000119408
ENSG00000119471
ENSG00000119522
ENSG00000119596
ENSG00000119614
ENSG00000119636
ENSG00000119640
ENSG00000119684
ENSG00000119685
ENSG00000119686
ENSG00000119688
ENSG00000119707
ENSG00000119711
ENSG00000119714
ENSG00000119723
ENSG00000119729
ENSG00000119865
ENSG00000119917
ENSG00000119929
ENSG00000119946
ENSG00000119969
ENSG00000119979
ENSG00000120054
ENSG00000120063
ENSG00000120137
ENSG00000120158
ENSG00000120159
ENSG00000120162
ENSG00000120217
ENSG00000120254
ENSG00000120278
ENSG00000120314
ENSG00000120334
ENSG00000120437
ENSG00000120438
ENSG00000120451
ENSG00000120549
ENSG00000120616
ENSG00000120647
ENSG00000120685
ENSG00000120686
ENSG00000120688
ENSG00000120690
ENSG00000120694
ENSG00000120705
ENSG00000120784
ENSG00000120805
ENSG00000120899
ENSG00000120925
ENSG00000120963
ENSG00000120992
ENSG00000121060
ENSG00000121210
ENSG00000121211
ENSG00000121335
ENSG00000121380
ENSG00000121388
ENSG00000121390
ENSG00000121594
ENSG00000121691
ENSG00000121716
ENSG00000121753
ENSG00000121769
ENSG00000121897
ENSG00000121964
ENSG00000122008
ENSG00000122026
ENSG00000122068
ENSG00000122085
ENSG00000122188
ENSG00000122257
ENSG00000122299
ENSG00000122359
ENSG00000122376
ENSG00000122386
ENSG00000122390
ENSG00000122432
ENSG00000122435
ENSG00000122483
ENSG00000122497
ENSG00000122515
ENSG00000122565
ENSG00000122696
ENSG00000122707
ENSG00000122711
ENSG00000122735
ENSG00000122741
ENSG00000122783
ENSG00000122824
ENSG00000122859
ENSG00000122873
ENSG00000122912
ENSG00000122986
ENSG00000123080
ENSG00000123104
ENSG00000123146
ENSG00000123219
ENSG00000123329
ENSG00000123364
ENSG00000123472
ENSG00000123485
ENSG00000123575
ENSG00000123594
ENSG00000123600
ENSG00000123609
ENSG00000123684
ENSG00000123728
ENSG00000123739
ENSG00000123965
ENSG00000124097
ENSG00000124126
ENSG00000124134
ENSG00000124151
ENSG00000124159
ENSG00000124164
ENSG00000124172
ENSG00000124193
ENSG00000124198
ENSG00000124205
ENSG00000124209
ENSG00000124226
ENSG00000124233
ENSG00000124275
ENSG00000124370
ENSG00000124383
ENSG00000124422
ENSG00000124469
ENSG00000124486
ENSG00000124508
ENSG00000124570
ENSG00000124588
ENSG00000124593
ENSG00000124678
ENSG00000124743
ENSG00000124762
ENSG00000124786
ENSG00000124788
ENSG00000124789
ENSG00000124802
ENSG00000124831
ENSG00000124915
ENSG00000125144
ENSG00000125170
ENSG00000125249
ENSG00000125257
ENSG00000125354
ENSG00000125384
ENSG00000125430
ENSG00000125434
ENSG00000125445
ENSG00000125447
ENSG00000125449
ENSG00000125450
ENSG00000125457
ENSG00000125458
ENSG00000125492
ENSG00000125629
ENSG00000125637
ENSG00000125651
ENSG00000125676
ENSG00000125686
ENSG00000125695
ENSG00000125731
ENSG00000125733
ENSG00000125755
ENSG00000125804
ENSG00000125818
ENSG00000125821
ENSG00000125827
ENSG00000125845
ENSG00000125863
ENSG00000125870
ENSG00000125885
ENSG00000125944
ENSG00000125967
ENSG00000125968
ENSG00000125970
ENSG00000125975
ENSG00000126001
ENSG00000126005
ENSG00000126010
ENSG00000126016
ENSG00000126070
ENSG00000126216
ENSG00000126217
ENSG00000126226
ENSG00000126259
ENSG00000126353
ENSG00000126453
ENSG00000126581
ENSG00000126752
ENSG00000126773
ENSG00000126777
ENSG00000126778
ENSG00000126787
ENSG00000126950
ENSG00000127074
ENSG00000127124
ENSG00000127152
ENSG00000127452
ENSG00000127481
ENSG00000127804
ENSG00000127870
ENSG00000127914
ENSG00000127957
ENSG00000127995
ENSG00000128284
ENSG00000128285
ENSG00000128294
ENSG00000128335
ENSG00000128487
ENSG00000128512
ENSG00000128534
ENSG00000128578
ENSG00000128585
ENSG00000128590
ENSG00000128595
ENSG00000128607
ENSG00000128699
ENSG00000128789
ENSG00000128815
ENSG00000128829
ENSG00000128833
ENSG00000128886
ENSG00000128891
ENSG00000128915
ENSG00000128923
ENSG00000128928
ENSG00000128944
ENSG00000129003
ENSG00000129128
ENSG00000129167
ENSG00000129197
ENSG00000129277
ENSG00000129315
ENSG00000129480
ENSG00000129518
ENSG00000129521
ENSG00000129595
ENSG00000129625
ENSG00000129696
ENSG00000129864
ENSG00000129946
ENSG00000129991
ENSG00000129993
ENSG00000130024
ENSG00000130038
ENSG00000130167
ENSG00000130303
ENSG00000130338
ENSG00000130340
ENSG00000130347
ENSG00000130429
ENSG00000130511
ENSG00000130517
ENSG00000130649
ENSG00000130711
ENSG00000130741
ENSG00000130772
ENSG00000130775
ENSG00000130921
ENSG00000130935
ENSG00000130939
ENSG00000130997
ENSG00000131013
ENSG00000131023
ENSG00000131042
ENSG00000131055
ENSG00000131080
ENSG00000131149
ENSG00000131183
ENSG00000131233
ENSG00000131355
ENSG00000131368
ENSG00000131373
ENSG00000131374
ENSG00000131375
ENSG00000131389
ENSG00000131400
ENSG00000131462
ENSG00000131484
ENSG00000131503
ENSG00000131558
ENSG00000131626
ENSG00000131747
ENSG00000131781
ENSG00000131791
ENSG00000131828
ENSG00000131871
ENSG00000132005
ENSG00000132016
ENSG00000132128
ENSG00000132142
ENSG00000132196
ENSG00000132199
ENSG00000132256
ENSG00000132275
ENSG00000132300
ENSG00000132313
ENSG00000132330
ENSG00000132356
ENSG00000132388
ENSG00000132406
ENSG00000132424
ENSG00000132475
ENSG00000132478
ENSG00000132510
ENSG00000132549
ENSG00000132570
ENSG00000132623
ENSG00000132677
ENSG00000132716
ENSG00000132823
ENSG00000132824
ENSG00000132952
ENSG00000132964
ENSG00000133030
ENSG00000133069
ENSG00000133083
ENSG00000133114
ENSG00000133313
ENSG00000133315
ENSG00000133401
ENSG00000133606
ENSG00000133612
ENSG00000133641
ENSG00000133687
ENSG00000133703
ENSG00000133706
ENSG00000133789
ENSG00000133794
ENSG00000133805
ENSG00000133812
ENSG00000133858
ENSG00000133895
ENSG00000133943
ENSG00000133961
ENSG00000133997
ENSG00000134001
ENSG00000134046
ENSG00000134086
ENSG00000134108
ENSG00000134109
ENSG00000134121
ENSG00000134146
ENSG00000134186
ENSG00000134240
ENSG00000134243
ENSG00000134250
ENSG00000134255
ENSG00000134265
ENSG00000134283
ENSG00000134324
ENSG00000134333
ENSG00000134453
ENSG00000134463
ENSG00000134489
ENSG00000134490
ENSG00000134516
ENSG00000134548
ENSG00000134644
ENSG00000134744
ENSG00000134758
ENSG00000134759
ENSG00000134779
ENSG00000134802
ENSG00000134824
ENSG00000134825
ENSG00000134851
ENSG00000134852
ENSG00000134853
ENSG00000134864
ENSG00000134882
ENSG00000134884
ENSG00000134899
ENSG00000134900
ENSG00000134954
ENSG00000134986
ENSG00000134987
ENSG00000135047
ENSG00000135049
ENSG00000135090
ENSG00000135100
ENSG00000135108
ENSG00000135127
ENSG00000135164
ENSG00000135205
ENSG00000135213
ENSG00000135218
ENSG00000135249
ENSG00000135250
ENSG00000135299
ENSG00000135314
ENSG00000135316
ENSG00000135341
ENSG00000135392
ENSG00000135414
ENSG00000135426
ENSG00000135439
ENSG00000135469
ENSG00000135506
ENSG00000135535
ENSG00000135540
ENSG00000135605
ENSG00000135637
ENSG00000135655
ENSG00000135679
ENSG00000135686
ENSG00000135747
ENSG00000135749
ENSG00000135828
ENSG00000135835
ENSG00000135842
ENSG00000135862
ENSG00000135898
ENSG00000135899
ENSG00000135905
ENSG00000135916
ENSG00000135926
ENSG00000135930
ENSG00000135931
ENSG00000135945
ENSG00000135951
ENSG00000135973
ENSG00000135999
ENSG00000136003
ENSG00000136040
ENSG00000136048
ENSG00000136052
ENSG00000136068
ENSG00000136141
ENSG00000136147
ENSG00000136153
ENSG00000136167
ENSG00000136169
ENSG00000136231
ENSG00000136238
ENSG00000136271
ENSG00000136273
ENSG00000136295
ENSG00000136381
ENSG00000136404
ENSG00000136450
ENSG00000136451
ENSG00000136485
ENSG00000136487
ENSG00000136521
ENSG00000136536
ENSG00000136560
ENSG00000136603
ENSG00000136628
ENSG00000136643
ENSG00000136689
ENSG00000136709
ENSG00000136738
ENSG00000136750
ENSG00000136754
ENSG00000136813
ENSG00000136868
ENSG00000136874
ENSG00000136891
ENSG00000136935
ENSG00000136937
ENSG00000136938
ENSG00000136944
ENSG00000136950
ENSG00000137040
ENSG00000137154
ENSG00000137210
ENSG00000137265
ENSG00000137338
ENSG00000137393
ENSG00000137409
ENSG00000137414
ENSG00000137449
ENSG00000137513
ENSG00000137642
ENSG00000137710
ENSG00000137770
ENSG00000137807
ENSG00000137808
ENSG00000137822
ENSG00000137845
ENSG00000137871
ENSG00000137877
ENSG00000137959
ENSG00000137975
ENSG00000138018
ENSG00000138031
ENSG00000138035
ENSG00000138041
ENSG00000138050
ENSG00000138071
ENSG00000138078
ENSG00000138095
ENSG00000138101
ENSG00000138138
ENSG00000138182
ENSG00000138246
ENSG00000138297
ENSG00000138375
ENSG00000138380
ENSG00000138386
ENSG00000138411
ENSG00000138430
ENSG00000138442
ENSG00000138459
ENSG00000138495
ENSG00000138496
ENSG00000138587
ENSG00000138592
ENSG00000138594
ENSG00000138604
ENSG00000138614
ENSG00000138622
ENSG00000138658
ENSG00000138660
ENSG00000138668
ENSG00000138674
ENSG00000138675
ENSG00000138688
ENSG00000138696
ENSG00000138735
ENSG00000138764
ENSG00000138778
ENSG00000138780
ENSG00000138785
ENSG00000138835
ENSG00000138944
ENSG00000139083
ENSG00000139117
ENSG00000139154
ENSG00000139163
ENSG00000139192
ENSG00000139193
ENSG00000139218
ENSG00000139269
ENSG00000139323
ENSG00000139350
ENSG00000139428
ENSG00000139437
ENSG00000139496
ENSG00000139505
ENSG00000139514
ENSG00000139549
ENSG00000139579
ENSG00000139597
ENSG00000139626
ENSG00000139641
ENSG00000139644
ENSG00000139648
ENSG00000139697
ENSG00000139718
ENSG00000139725
ENSG00000139734
ENSG00000139746
ENSG00000139767
ENSG00000139793
ENSG00000139797
ENSG00000139908
ENSG00000139914
ENSG00000139973
ENSG00000139985
ENSG00000139990
ENSG00000140009
ENSG00000140105
ENSG00000140181
ENSG00000140263
ENSG00000140299
ENSG00000140382
ENSG00000140396
ENSG00000140398
ENSG00000140455
ENSG00000140471
ENSG00000140525
ENSG00000140526
ENSG00000140534
ENSG00000140543
ENSG00000140548
ENSG00000140563
ENSG00000140575
ENSG00000140577
ENSG00000140675
ENSG00000140718
ENSG00000140743
ENSG00000140750
ENSG00000140836
ENSG00000140854
ENSG00000140931
ENSG00000140932
ENSG00000140937
ENSG00000140941
ENSG00000140943
ENSG00000140948
ENSG00000140955
ENSG00000140968
ENSG00000140988
ENSG00000140995
ENSG00000141030
ENSG00000141068
ENSG00000141179
ENSG00000141255
ENSG00000141279
ENSG00000141298
ENSG00000141316
ENSG00000141380
ENSG00000141456
ENSG00000141527
ENSG00000141551
ENSG00000141568
ENSG00000141576
ENSG00000141627
ENSG00000141646
ENSG00000141664
ENSG00000141668
ENSG00000141699
ENSG00000141720
ENSG00000141933
ENSG00000141956
ENSG00000141979
ENSG00000142002
ENSG00000142089
ENSG00000142207
ENSG00000142347
ENSG00000142528
ENSG00000142541
ENSG00000142546
ENSG00000142556
ENSG00000142599
ENSG00000142856
ENSG00000142864
ENSG00000142892
ENSG00000142961
ENSG00000143001
ENSG00000143013
ENSG00000143079
ENSG00000143119
ENSG00000143190
ENSG00000143196
ENSG00000143297
ENSG00000143303
ENSG00000143314
ENSG00000143322
ENSG00000143365
ENSG00000143384
ENSG00000143401
ENSG00000143420
ENSG00000143429
ENSG00000143469
ENSG00000143486
ENSG00000143494
ENSG00000143499
ENSG00000143502
ENSG00000143553
ENSG00000143554
ENSG00000143614
ENSG00000143624
ENSG00000143702
ENSG00000143727
ENSG00000143753
ENSG00000143756
ENSG00000143776
ENSG00000143797
ENSG00000143815
ENSG00000143850
ENSG00000143870
ENSG00000143952
ENSG00000144026
ENSG00000144028
ENSG00000144161
ENSG00000144182
ENSG00000144228
ENSG00000144231
ENSG00000144283
ENSG00000144369
ENSG00000144381
ENSG00000144401
ENSG00000144445
ENSG00000144452
ENSG00000144455
ENSG00000144468
ENSG00000144597
ENSG00000144647
ENSG00000144674
ENSG00000144677
ENSG00000144711
ENSG00000144712
ENSG00000144713
ENSG00000144747
ENSG00000144791
ENSG00000144840
ENSG00000144848
ENSG00000144857
ENSG00000145002
ENSG00000145040
ENSG00000145075
ENSG00000145113
ENSG00000145216
ENSG00000145284
ENSG00000145287
ENSG00000145348
ENSG00000145414
ENSG00000145439
ENSG00000145687
ENSG00000145715
ENSG00000145743
ENSG00000145780
ENSG00000145781
ENSG00000145819
ENSG00000145833
ENSG00000145839
ENSG00000145912
ENSG00000145916
ENSG00000145965
ENSG00000145975
ENSG00000145990
ENSG00000146001
ENSG00000146049
ENSG00000146063
ENSG00000146083
ENSG00000146085
ENSG00000146094
ENSG00000146166
ENSG00000146192
ENSG00000146221
ENSG00000146223
ENSG00000146243
ENSG00000146247
ENSG00000146263
ENSG00000146414
ENSG00000146425
ENSG00000146433
ENSG00000146463
ENSG00000146587
ENSG00000146676
ENSG00000146677
ENSG00000146707
ENSG00000146733
ENSG00000146802
ENSG00000146833
ENSG00000146856
ENSG00000146859
ENSG00000146918
ENSG00000146963
ENSG00000147010
ENSG00000147044
ENSG00000147050
ENSG00000147065
ENSG00000147124
ENSG00000147133
ENSG00000147138
ENSG00000147140
ENSG00000147162
ENSG00000147202
ENSG00000147206
ENSG00000147257
ENSG00000147316
ENSG00000147324
ENSG00000147403
ENSG00000147432
ENSG00000147434
ENSG00000147454
ENSG00000147459
ENSG00000147509
ENSG00000147548
ENSG00000147647
ENSG00000147649
ENSG00000147789
ENSG00000147905
ENSG00000147912
ENSG00000147996
ENSG00000148019
ENSG00000148053
ENSG00000148143
ENSG00000148154
ENSG00000148180
ENSG00000148200
ENSG00000148219
ENSG00000148248
ENSG00000148290
ENSG00000148296
ENSG00000148303
ENSG00000148334
ENSG00000148337
ENSG00000148339
ENSG00000148377
ENSG00000148396
ENSG00000148399
ENSG00000148484
ENSG00000148602
ENSG00000148655
ENSG00000148680
ENSG00000148690
ENSG00000148730
ENSG00000148735
ENSG00000148773
ENSG00000148843
ENSG00000148950
ENSG00000149043
ENSG00000149084
ENSG00000149089
ENSG00000149260
ENSG00000149269
ENSG00000149480
ENSG00000149483
ENSG00000149485
ENSG00000149516
ENSG00000149531
ENSG00000149557
ENSG00000149577
ENSG00000149609
ENSG00000149742
ENSG00000149806
ENSG00000150093
ENSG00000150403
ENSG00000150459
ENSG00000150540
ENSG00000150593
ENSG00000150637
ENSG00000150722
ENSG00000150753
ENSG00000150764
ENSG00000150995
ENSG00000151012
ENSG00000151092
ENSG00000151116
ENSG00000151135
ENSG00000151136
ENSG00000151151
ENSG00000151239
ENSG00000151304
ENSG00000151388
ENSG00000151422
ENSG00000151466
ENSG00000151468
ENSG00000151470
ENSG00000151474
ENSG00000151490
ENSG00000151491
ENSG00000151498
ENSG00000151502
ENSG00000151532
ENSG00000151665
ENSG00000151687
ENSG00000151694
ENSG00000151725
ENSG00000151746
ENSG00000151748
ENSG00000151806
ENSG00000151835
ENSG00000151849
ENSG00000151882
ENSG00000151883
ENSG00000151893
ENSG00000152104
ENSG00000152127
ENSG00000152147
ENSG00000152208
ENSG00000152223
ENSG00000152256
ENSG00000152291
ENSG00000152332
ENSG00000152348
ENSG00000152409
ENSG00000152422
ENSG00000152457
ENSG00000152464
ENSG00000152484
ENSG00000152492
ENSG00000152495
ENSG00000152520
ENSG00000152556
ENSG00000152583
ENSG00000152601
ENSG00000152689
ENSG00000152749
ENSG00000152767
ENSG00000152778
ENSG00000152818
ENSG00000152894
ENSG00000152926
ENSG00000152931
ENSG00000152969
ENSG00000153015
ENSG00000153066
ENSG00000153113
ENSG00000153157
ENSG00000153187
ENSG00000153201
ENSG00000153207
ENSG00000153395
ENSG00000153406
ENSG00000153498
ENSG00000153551
ENSG00000153561
ENSG00000153814
ENSG00000153827
ENSG00000153832
ENSG00000153898
ENSG00000153914
ENSG00000153936
ENSG00000153944
ENSG00000153989
ENSG00000154114
ENSG00000154144
ENSG00000154174
ENSG00000154217
ENSG00000154222
ENSG00000154227
ENSG00000154237
ENSG00000154265
ENSG00000154415
ENSG00000154429
ENSG00000154447
ENSG00000154473
ENSG00000154511
ENSG00000154556
ENSG00000154639
ENSG00000154640
ENSG00000154646
ENSG00000154727
ENSG00000154813
ENSG00000154864
ENSG00000154978
ENSG00000155034
ENSG00000155096
ENSG00000155097
ENSG00000155189
ENSG00000155265
ENSG00000155307
ENSG00000155330
ENSG00000155428
ENSG00000155463
ENSG00000155542
ENSG00000155561
ENSG00000155629
ENSG00000155657
ENSG00000155744
ENSG00000155755
ENSG00000155858
ENSG00000155959
ENSG00000155975
ENSG00000156026
ENSG00000156030
ENSG00000156162
ENSG00000156170
ENSG00000156171
ENSG00000156261
ENSG00000156273
ENSG00000156299
ENSG00000156395
ENSG00000156398
ENSG00000156508
ENSG00000156515
ENSG00000156535
ENSG00000156575
ENSG00000156650
ENSG00000156671
ENSG00000156787
ENSG00000156831
ENSG00000156853
ENSG00000156869
ENSG00000156958
ENSG00000157045
ENSG00000157064
ENSG00000157106
ENSG00000157131
ENSG00000157193
ENSG00000157214
ENSG00000157303
ENSG00000157326
ENSG00000157388
ENSG00000157404
ENSG00000157470
ENSG00000157483
ENSG00000157500
ENSG00000157542
ENSG00000157601
ENSG00000157625
ENSG00000157734
ENSG00000157741
ENSG00000157764
ENSG00000157796
ENSG00000157827
ENSG00000157873
ENSG00000158201
ENSG00000158234
ENSG00000158321
ENSG00000158427
ENSG00000158467
ENSG00000158470
ENSG00000158477
ENSG00000158488
ENSG00000158517
ENSG00000158552
ENSG00000158691
[truncated: 3,799 more rows]

## Sheet: elastic net
ENSG00000000457
ENSG00000000938
ENSG00000001561
ENSG00000001631
ENSG00000002016
ENSG00000002549
ENSG00000002822
ENSG00000002834
ENSG00000003056
ENSG00000003137
ENSG00000003147
ENSG00000003249
ENSG00000003400
ENSG00000003402
ENSG00000004142
ENSG00000004455
ENSG00000004468
ENSG00000004700
ENSG00000005022
ENSG00000005436
ENSG00000005471
ENSG00000005801
ENSG00000005810
ENSG00000005884
ENSG00000005981
ENSG00000006114
ENSG00000006194
ENSG00000006607
ENSG00000006625
ENSG00000006634
ENSG00000006756
ENSG00000006831
ENSG00000007047
ENSG00000007080
ENSG00000007168
ENSG00000007202
ENSG00000007312
ENSG00000007372
ENSG00000007384
ENSG00000007541
ENSG00000008128
ENSG00000008130
ENSG00000008256
ENSG00000008277
ENSG00000008438
ENSG00000008517
ENSG00000008710
ENSG00000008838
ENSG00000008853
ENSG00000008869
ENSG00000008952
ENSG00000008988
ENSG00000009335
ENSG00000009790
ENSG00000009954
ENSG00000010219
ENSG00000010244
ENSG00000010292
ENSG00000010404
ENSG00000010626
ENSG00000010671
ENSG00000010803
ENSG00000010810
ENSG00000010818
ENSG00000011114
ENSG00000011243
ENSG00000011260
ENSG00000011295
ENSG00000011451
ENSG00000011590
ENSG00000011638
ENSG00000012061
ENSG00000012124
ENSG00000012174
ENSG00000012211
ENSG00000012660
ENSG00000012779
ENSG00000012822
ENSG00000012963
ENSG00000012983
ENSG00000013306
ENSG00000013374
ENSG00000013392
ENSG00000013523
ENSG00000013561
ENSG00000013563
ENSG00000013725
ENSG00000014138
ENSG00000014824
ENSG00000014919
ENSG00000015133
ENSG00000015153
ENSG00000015171
ENSG00000015479
ENSG00000015520
ENSG00000015568
ENSG00000015676
ENSG00000016391
ENSG00000016864
ENSG00000017483
ENSG00000018408
ENSG00000019549
ENSG00000019582
ENSG00000020129
ENSG00000020256
ENSG00000020426
ENSG00000020633
ENSG00000021574
ENSG00000021645
ENSG00000021776
ENSG00000023330
ENSG00000023445
ENSG00000023608
ENSG00000023697
ENSG00000025039
ENSG00000025796
ENSG00000026025
ENSG00000026103
ENSG00000026508
ENSG00000026950
ENSG00000028116
ENSG00000028203
ENSG00000028310
ENSG00000028528
ENSG00000028839
ENSG00000029153
ENSG00000029364
ENSG00000030066
ENSG00000030419
ENSG00000030582
ENSG00000031691
ENSG00000033627
ENSG00000033867
ENSG00000034063
ENSG00000034677
ENSG00000034693
ENSG00000035141
ENSG00000035499
ENSG00000035681
ENSG00000035687
ENSG00000035720
ENSG00000035928
ENSG00000036549
ENSG00000037637
ENSG00000037749
ENSG00000038210
ENSG00000038219
ENSG00000038427
ENSG00000038532
ENSG00000039123
ENSG00000039523
ENSG00000039560
ENSG00000040633
ENSG00000041802
ENSG00000042088
ENSG00000042429
ENSG00000042445
ENSG00000042493
ENSG00000043514
ENSG00000044574
ENSG00000046647
ENSG00000047188
ENSG00000047315
ENSG00000047346
ENSG00000047365
ENSG00000047410
ENSG00000047578
ENSG00000047597
ENSG00000047621
ENSG00000047644
ENSG00000047648
ENSG00000047662
ENSG00000047932
ENSG00000048028
ENSG00000048052
ENSG00000048392
ENSG00000048405
ENSG00000048471
ENSG00000048544
ENSG00000048649
ENSG00000048707
ENSG00000048740
ENSG00000048991
ENSG00000049167
ENSG00000049192
ENSG00000049239
ENSG00000049449
ENSG00000049656
ENSG00000049769
ENSG00000049860
ENSG00000050030
ENSG00000050165
ENSG00000050344
ENSG00000050393
ENSG00000051108
ENSG00000051341
ENSG00000051382
ENSG00000051620
ENSG00000051825
ENSG00000052126
ENSG00000052749
ENSG00000052802
ENSG00000053254
ENSG00000053371
ENSG00000053372
ENSG00000053770
ENSG00000053900
ENSG00000054219
ENSG00000054267
ENSG00000054967
ENSG00000054983
ENSG00000055070
ENSG00000055211
ENSG00000055332
ENSG00000055609
ENSG00000055917
ENSG00000056558
ENSG00000056736
ENSG00000056972
ENSG00000057608
ENSG00000057704
ENSG00000057757
ENSG00000057935
ENSG00000058063
ENSG00000058091
ENSG00000058262
ENSG00000058272
ENSG00000058600
ENSG00000058668
ENSG00000058673
ENSG00000059377
ENSG00000059758
ENSG00000059769
ENSG00000059804
ENSG00000060069
ENSG00000060237
ENSG00000060688
ENSG00000060749
ENSG00000060982
ENSG00000061656
ENSG00000061936
ENSG00000061987
ENSG00000062194
ENSG00000062282
ENSG00000062485
ENSG00000062650
ENSG00000062716
ENSG00000062725
ENSG00000063046
ENSG00000063127
ENSG00000063169
ENSG00000063176
ENSG00000063244
ENSG00000063245
ENSG00000063438
ENSG00000063601
ENSG00000064012
ENSG00000064102
ENSG00000064199
ENSG00000064225
ENSG00000064313
ENSG00000064419
ENSG00000064651
ENSG00000064763
ENSG00000064886
ENSG00000064933
ENSG00000065060
ENSG00000065183
ENSG00000065357
ENSG00000065413
ENSG00000065491
ENSG00000065526
ENSG00000065534
ENSG00000065665
ENSG00000065802
ENSG00000065809
ENSG00000065882
ENSG00000065883
ENSG00000065923
ENSG00000065970
ENSG00000065978
ENSG00000065989
ENSG00000066044
ENSG00000066135
ENSG00000066279
ENSG00000066294
ENSG00000066427
ENSG00000066583
ENSG00000066697
ENSG00000066739
ENSG00000066777
ENSG00000066855
ENSG00000066923
ENSG00000066933
ENSG00000067057
ENSG00000067066
ENSG00000067082
ENSG00000067365
ENSG00000067369
ENSG00000067445
ENSG00000067601
ENSG00000067900
ENSG00000067955
ENSG00000068024
ENSG00000068305
ENSG00000068366
ENSG00000068383
ENSG00000068400
ENSG00000068489
ENSG00000068654
ENSG00000068724
ENSG00000068796
ENSG00000069275
ENSG00000069329
ENSG00000069345
ENSG00000069493
ENSG00000069956
ENSG00000069974
ENSG00000070190
ENSG00000070367
ENSG00000070413
ENSG00000070476
ENSG00000070495
ENSG00000070501
ENSG00000070540
ENSG00000070610
ENSG00000070614
ENSG00000070770
ENSG00000070814
ENSG00000070882
ENSG00000070915
ENSG00000071054
ENSG00000071082
ENSG00000071127
ENSG00000071189
ENSG00000071242
ENSG00000071246
ENSG00000071553
ENSG00000071889
ENSG00000071967
ENSG00000071994
ENSG00000072071
ENSG00000072121
ENSG00000072134
ENSG00000072135
ENSG00000072201
ENSG00000072274
ENSG00000072310
ENSG00000072401
ENSG00000072415
ENSG00000072609
ENSG00000072756
ENSG00000072786
ENSG00000072832
ENSG00000072858
ENSG00000073331
ENSG00000073417
ENSG00000073578
ENSG00000073614
ENSG00000073803
ENSG00000073849
ENSG00000073969
ENSG00000074071
ENSG00000074219
ENSG00000074416
ENSG00000074603
ENSG00000074621
ENSG00000074696
ENSG00000074706
ENSG00000074755
ENSG00000075131
ENSG00000075142
ENSG00000075151
ENSG00000075188
ENSG00000075234
ENSG00000075290
ENSG00000075292
ENSG00000075303
ENSG00000075391
ENSG00000075399
ENSG00000075413
ENSG00000075415
ENSG00000075624
ENSG00000075673
ENSG00000075790
ENSG00000075856
ENSG00000075884
ENSG00000075914
ENSG00000075975
ENSG00000076053
ENSG00000076201
ENSG00000076258
ENSG00000076351
ENSG00000076554
ENSG00000076641
ENSG00000076650
ENSG00000076685
ENSG00000076924
ENSG00000076928
ENSG00000077044
ENSG00000077092
ENSG00000077157
ENSG00000077232
ENSG00000077238
ENSG00000077585
ENSG00000077721
ENSG00000077800
ENSG00000077935
ENSG00000078043
ENSG00000078053
ENSG00000078070
ENSG00000078081
ENSG00000078140
ENSG00000078246
ENSG00000078304
ENSG00000078487
ENSG00000078589
ENSG00000078618
ENSG00000078674
ENSG00000078900
ENSG00000079134
ENSG00000079150
ENSG00000079313
ENSG00000079332
ENSG00000079335
ENSG00000079432
ENSG00000079616
ENSG00000079785
ENSG00000079931
ENSG00000079950
ENSG00000079999
ENSG00000080200
ENSG00000080298
ENSG00000080345
ENSG00000080371
ENSG00000080503
ENSG00000080546
ENSG00000080603
ENSG00000080644
ENSG00000080815
ENSG00000080819
ENSG00000080822
ENSG00000080824
ENSG00000080845
ENSG00000081014
ENSG00000081181
ENSG00000081189
ENSG00000081307
ENSG00000081320
ENSG00000081377
ENSG00000081665
ENSG00000081721
ENSG00000081791
ENSG00000081803
ENSG00000081870
ENSG00000081913
ENSG00000082068
ENSG00000082213
ENSG00000082293
ENSG00000082516
ENSG00000082898
ENSG00000083097
ENSG00000083168
ENSG00000083454
ENSG00000083520
ENSG00000083544
ENSG00000083720
ENSG00000083750
ENSG00000083799
ENSG00000083817
ENSG00000083828
ENSG00000083838
ENSG00000083844
ENSG00000083845
ENSG00000084090
ENSG00000084754
ENSG00000084774
ENSG00000085185
ENSG00000085224
ENSG00000085231
ENSG00000085274
ENSG00000085377
ENSG00000085415
ENSG00000085449
ENSG00000085644
ENSG00000085719
ENSG00000085760
ENSG00000085788
ENSG00000085832
ENSG00000085999
ENSG00000086062
ENSG00000086102
ENSG00000086159
ENSG00000086200
ENSG00000086598
ENSG00000086619
ENSG00000086666
ENSG00000086758
ENSG00000087074
ENSG00000087266
ENSG00000087299
ENSG00000087301
ENSG00000087470
ENSG00000087586
ENSG00000087842
ENSG00000087884
ENSG00000087995
ENSG00000088205
ENSG00000088298
ENSG00000088448
ENSG00000088538
ENSG00000088832
ENSG00000089006
ENSG00000089050
ENSG00000089063
ENSG00000089094
ENSG00000089157
ENSG00000089195
ENSG00000089248
ENSG00000089280
ENSG00000089289
ENSG00000089597
ENSG00000089682
ENSG00000089775
ENSG00000089876
ENSG00000089902
ENSG00000089916
ENSG00000090020
ENSG00000090054
ENSG00000090104
ENSG00000090266
ENSG00000090273
ENSG00000090316
ENSG00000090339
ENSG00000090470
ENSG00000090554
ENSG00000090565
ENSG00000090612
ENSG00000090674
ENSG00000090686
ENSG00000090863
ENSG00000091127
ENSG00000091140
ENSG00000091157
ENSG00000091164
ENSG00000091317
ENSG00000091409
ENSG00000091436
ENSG00000091527
ENSG00000091592
ENSG00000091651
ENSG00000092020
ENSG00000092051
ENSG00000092098
ENSG00000092108
ENSG00000092140
ENSG00000092148
ENSG00000092199
ENSG00000092201
ENSG00000092439
ENSG00000092529
ENSG00000092871
ENSG00000092929
ENSG00000092978
ENSG00000093000
ENSG00000093009
ENSG00000093010
ENSG00000093072
ENSG00000093144
ENSG00000093167
ENSG00000094804
ENSG00000094841
ENSG00000094880
ENSG00000094914
ENSG00000094975
ENSG00000095002
ENSG00000095209
ENSG00000095261
ENSG00000095380
ENSG00000095464
ENSG00000095564
ENSG00000095574
ENSG00000095585
ENSG00000095787
ENSG00000095794
ENSG00000096093
ENSG00000096384
ENSG00000096401
ENSG00000096746
ENSG00000096872
ENSG00000096968
ENSG00000096996
ENSG00000097033
ENSG00000099219
ENSG00000099251
ENSG00000099290
ENSG00000099326
ENSG00000099331
ENSG00000099365
ENSG00000099385
ENSG00000099622
ENSG00000099814
ENSG00000099840
ENSG00000099904
ENSG00000099910
ENSG00000099917
ENSG00000099940
ENSG00000099942
ENSG00000099974
ENSG00000100014
ENSG00000100024
ENSG00000100028
ENSG00000100030
ENSG00000100031
ENSG00000100034
ENSG00000100036
ENSG00000100058
ENSG00000100068
ENSG00000100077
ENSG00000100083
ENSG00000100099
ENSG00000100101
ENSG00000100106
ENSG00000100109
ENSG00000100116
ENSG00000100121
ENSG00000100207
ENSG00000100225
ENSG00000100242
ENSG00000100276
ENSG00000100288
ENSG00000100294
ENSG00000100298
ENSG00000100316
ENSG00000100324
ENSG00000100346
ENSG00000100354
ENSG00000100368
ENSG00000100372
ENSG00000100376
ENSG00000100380
ENSG00000100393
ENSG00000100412
ENSG00000100416
ENSG00000100418
ENSG00000100441
ENSG00000100442
ENSG00000100445
ENSG00000100461
ENSG00000100485
ENSG00000100519
ENSG00000100523
ENSG00000100554
ENSG00000100557
ENSG00000100564
ENSG00000100568
ENSG00000100591
ENSG00000100599
ENSG00000100612
ENSG00000100614
ENSG00000100632
ENSG00000100644
ENSG00000100652
ENSG00000100664
ENSG00000100697
ENSG00000100721
ENSG00000100726
ENSG00000100731
ENSG00000100744
ENSG00000100749
ENSG00000100767
ENSG00000100804
ENSG00000100813
ENSG00000100815
ENSG00000100836
ENSG00000100888
ENSG00000100890
ENSG00000100911
ENSG00000100916
ENSG00000100926
ENSG00000100949
ENSG00000100979
ENSG00000101004
ENSG00000101017
ENSG00000101040
ENSG00000101096
ENSG00000101104
ENSG00000101146
ENSG00000101150
ENSG00000101161
ENSG00000101166
ENSG00000101181
ENSG00000101189
ENSG00000101190
ENSG00000101191
ENSG00000101203
ENSG00000101236
ENSG00000101298
ENSG00000101361
ENSG00000101413
ENSG00000101421
ENSG00000101441
ENSG00000101452
ENSG00000101473
ENSG00000101544
ENSG00000101558
ENSG00000101596
ENSG00000101639
ENSG00000101654
ENSG00000101751
ENSG00000101752
ENSG00000101773
ENSG00000101782
ENSG00000101856
ENSG00000101868
ENSG00000101901
ENSG00000101935
ENSG00000101940
ENSG00000101972
ENSG00000102043
ENSG00000102081
ENSG00000102100
ENSG00000102125
ENSG00000102144
ENSG00000102158
ENSG00000102226
ENSG00000102309
ENSG00000102317
ENSG00000102349
ENSG00000102359
ENSG00000102401
ENSG00000102531
ENSG00000102543
ENSG00000102547
ENSG00000102572
ENSG00000102575
ENSG00000102580
ENSG00000102595
ENSG00000102743
ENSG00000102780
ENSG00000102781
ENSG00000102786
ENSG00000102796
ENSG00000102804
ENSG00000102805
ENSG00000102901
ENSG00000102921
ENSG00000102962
ENSG00000102974
ENSG00000102978
ENSG00000103005
ENSG00000103018
ENSG00000103035
ENSG00000103037
ENSG00000103044
ENSG00000103061
ENSG00000103064
ENSG00000103066
ENSG00000103111
ENSG00000103121
ENSG00000103152
ENSG00000103187
ENSG00000103197
ENSG00000103222
ENSG00000103226
ENSG00000103227
ENSG00000103254
ENSG00000103266
ENSG00000103319
ENSG00000103335
ENSG00000103342
ENSG00000103343
ENSG00000103353
ENSG00000103355
ENSG00000103365
ENSG00000103426
ENSG00000103479
ENSG00000103494
ENSG00000103502
ENSG00000103512
ENSG00000103522
ENSG00000103540
ENSG00000103544
ENSG00000103549
ENSG00000103569
ENSG00000103657
ENSG00000103769
ENSG00000103811
ENSG00000103832
ENSG00000103966
ENSG00000103978
ENSG00000103994
ENSG00000103995
ENSG00000104047
ENSG00000104059
ENSG00000104081
ENSG00000104093
ENSG00000104131
ENSG00000104154
ENSG00000104164
ENSG00000104177
ENSG00000104219
ENSG00000104228
ENSG00000104320
ENSG00000104321
ENSG00000104325
ENSG00000104343
ENSG00000104361
ENSG00000104365
ENSG00000104388
ENSG00000104408
ENSG00000104419
ENSG00000104432
ENSG00000104490
ENSG00000104517
ENSG00000104529
ENSG00000104626
ENSG00000104635
ENSG00000104643
ENSG00000104660
ENSG00000104689
ENSG00000104695
ENSG00000104714
ENSG00000104756
ENSG00000104763
ENSG00000104765
ENSG00000104812
ENSG00000104823
ENSG00000104826
ENSG00000104856
ENSG00000104866
ENSG00000104894
ENSG00000104897
ENSG00000104901
ENSG00000104904
ENSG00000104964
ENSG00000104972
ENSG00000104974
ENSG00000104979
ENSG00000105176
ENSG00000105193
ENSG00000105220
ENSG00000105229
ENSG00000105287
ENSG00000105321
ENSG00000105323
ENSG00000105339
ENSG00000105373
ENSG00000105379
ENSG00000105393
ENSG00000105401
ENSG00000105447
ENSG00000105483
ENSG00000105518
ENSG00000105556
ENSG00000105672
ENSG00000105698
ENSG00000105705
ENSG00000105732
ENSG00000105738
ENSG00000105778
ENSG00000105808
ENSG00000105810
ENSG00000105819
ENSG00000105821
ENSG00000105825
ENSG00000105835
ENSG00000105849
ENSG00000105854
ENSG00000105855
ENSG00000105856
ENSG00000105866
ENSG00000105926
ENSG00000105928
ENSG00000105939
ENSG00000105953
ENSG00000105963
ENSG00000105982
ENSG00000105983
ENSG00000106052
ENSG00000106078
ENSG00000106086
ENSG00000106089
ENSG00000106100
ENSG00000106105
ENSG00000106125
ENSG00000106133
ENSG00000106153
ENSG00000106244
ENSG00000106246
ENSG00000106263
ENSG00000106346
ENSG00000106355
ENSG00000106392
ENSG00000106399
ENSG00000106415
ENSG00000106443
ENSG00000106538
ENSG00000106554
ENSG00000106603
ENSG00000106682
ENSG00000106686
ENSG00000106688
ENSG00000106692
ENSG00000106701
ENSG00000106723
ENSG00000106780
ENSG00000106785
ENSG00000106804
ENSG00000106948
ENSG00000107036
ENSG00000107077
ENSG00000107099
ENSG00000107104
ENSG00000107164
ENSG00000107185
ENSG00000107263
ENSG00000107290
ENSG00000107341
ENSG00000107371
ENSG00000107404
ENSG00000107438
ENSG00000107551
ENSG00000107554
ENSG00000107560
ENSG00000107581
ENSG00000107614
ENSG00000107672
ENSG00000107745
ENSG00000107771
ENSG00000107798
ENSG00000107815
ENSG00000107816
ENSG00000107829
ENSG00000107862
ENSG00000107863
ENSG00000107864
ENSG00000107872
ENSG00000107890
ENSG00000107897
ENSG00000107957
ENSG00000107959
ENSG00000107968
ENSG00000108021
ENSG00000108039
ENSG00000108061
ENSG00000108064
ENSG00000108091
ENSG00000108175
ENSG00000108179
ENSG00000108187
ENSG00000108255
ENSG00000108256
ENSG00000108264
ENSG00000108296
ENSG00000108298
ENSG00000108312
ENSG00000108344
ENSG00000108389
ENSG00000108406
ENSG00000108424
ENSG00000108433
ENSG00000108439
ENSG00000108510
ENSG00000108515
ENSG00000108518
ENSG00000108557
ENSG00000108561
ENSG00000108576
ENSG00000108582
ENSG00000108587
ENSG00000108590
ENSG00000108592
ENSG00000108651
ENSG00000108654
ENSG00000108771
ENSG00000108773
ENSG00000108799
ENSG00000108819
ENSG00000108825
ENSG00000108840
ENSG00000108848
ENSG00000108854
ENSG00000108946
ENSG00000109062
ENSG00000109066
ENSG00000109083
ENSG00000109084
ENSG00000109111
ENSG00000109133
ENSG00000109180
ENSG00000109184
ENSG00000109189
ENSG00000109320
ENSG00000109323
ENSG00000109381
ENSG00000109390
ENSG00000109458
ENSG00000109475
ENSG00000109536
ENSG00000109572
ENSG00000109586
ENSG00000109606
ENSG00000109610
ENSG00000109618
ENSG00000109654
ENSG00000109685
ENSG00000109686
ENSG00000109689
ENSG00000109762
ENSG00000109771
ENSG00000109775
ENSG00000109787
ENSG00000109790
ENSG00000109805
ENSG00000109814
ENSG00000109919
ENSG00000109920
ENSG00000109929
ENSG00000110013
ENSG00000110047
ENSG00000110048
ENSG00000110060
ENSG00000110075
ENSG00000110092
ENSG00000110203
ENSG00000110315
ENSG00000110330
ENSG00000110395
ENSG00000110400
ENSG00000110422
ENSG00000110429
ENSG00000110435
ENSG00000110448
ENSG00000110497
ENSG00000110660
ENSG00000110721
ENSG00000110723
ENSG00000110768
ENSG00000110777
ENSG00000110844
ENSG00000110871
ENSG00000110906
ENSG00000110921
ENSG00000110934
ENSG00000111052
ENSG00000111203
ENSG00000111206
ENSG00000111215
ENSG00000111237
ENSG00000111247
ENSG00000111252
ENSG00000111254
ENSG00000111269
ENSG00000111271
ENSG00000111276
ENSG00000111328
ENSG00000111331
ENSG00000111358
ENSG00000111364
ENSG00000111404
ENSG00000111405
ENSG00000111412
ENSG00000111450
ENSG00000111452
ENSG00000111530
ENSG00000111536
ENSG00000111540
ENSG00000111554
ENSG00000111581
ENSG00000111596
ENSG00000111605
ENSG00000111642
ENSG00000111652
ENSG00000111667
ENSG00000111669
ENSG00000111671
ENSG00000111678
ENSG00000111679
ENSG00000111684
ENSG00000111707
ENSG00000111711
ENSG00000111725
ENSG00000111727
ENSG00000111728
ENSG00000111731
ENSG00000111752
ENSG00000111780
ENSG00000111786
ENSG00000111788
ENSG00000111801
ENSG00000111817
ENSG00000111843
ENSG00000111846
ENSG00000111859
ENSG00000111860
ENSG00000111863
ENSG00000111877
ENSG00000111880
ENSG00000111906
ENSG00000111913
ENSG00000111962
ENSG00000112029
ENSG00000112039
ENSG00000112079
ENSG00000112081
ENSG00000112096
ENSG00000112118
ENSG00000112137
ENSG00000112146
ENSG00000112159
ENSG00000112167
ENSG00000112195
ENSG00000112200
ENSG00000112234
ENSG00000112249
ENSG00000112282
ENSG00000112297
ENSG00000112304
ENSG00000112305
ENSG00000112306
ENSG00000112308
ENSG00000112309
ENSG00000112335
ENSG00000112343
ENSG00000112365
ENSG00000112367
ENSG00000112414
ENSG00000112473
ENSG00000112486
ENSG00000112576
ENSG00000112584
ENSG00000112592
ENSG00000112658
ENSG00000112679
ENSG00000112697
ENSG00000112699
ENSG00000112715
ENSG00000112739
ENSG00000112763
ENSG00000112773
ENSG00000112837
ENSG00000112851
ENSG00000112893
ENSG00000112941
ENSG00000112981
ENSG00000113108
ENSG00000113163
ENSG00000113231
ENSG00000113356
ENSG00000113360
ENSG00000113387
ENSG00000113391
ENSG00000113407
ENSG00000113441
ENSG00000113448
ENSG00000113456
ENSG00000113460
ENSG00000113532
ENSG00000113569
ENSG00000113575
ENSG00000113580
ENSG00000113583
ENSG00000113593
ENSG00000113597
ENSG00000113638
ENSG00000113649
ENSG00000113712
ENSG00000113716
ENSG00000113719
ENSG00000113739
ENSG00000113742
ENSG00000113761
ENSG00000113838
ENSG00000113845
ENSG00000113851
ENSG00000113966
ENSG00000114021
ENSG00000114023
ENSG00000114026
ENSG00000114054
ENSG00000114098
ENSG00000114120
ENSG00000114125
ENSG00000114126
ENSG00000114268
ENSG00000114346
ENSG00000114395
ENSG00000114423
ENSG00000114480
ENSG00000114491
ENSG00000114503
ENSG00000114670
ENSG00000114735
ENSG00000114739
ENSG00000114742
ENSG00000114744
ENSG00000114745
ENSG00000114757
ENSG00000114786
ENSG00000114796
ENSG00000114841
ENSG00000114904
ENSG00000114933
ENSG00000114956
ENSG00000114978
ENSG00000114982
ENSG00000114988
ENSG00000114993
ENSG00000114999
ENSG00000115042
ENSG00000115073
ENSG00000115084
ENSG00000115091
ENSG00000115107
ENSG00000115109
ENSG00000115138
ENSG00000115159
ENSG00000115165
ENSG00000115183
ENSG00000115204
ENSG00000115232
ENSG00000115233
ENSG00000115239
ENSG00000115241
ENSG00000115267
ENSG00000115271
ENSG00000115282
ENSG00000115295
ENSG00000115306
ENSG00000115307
ENSG00000115310
ENSG00000115317
ENSG00000115325
ENSG00000115355
ENSG00000115364
ENSG00000115365
ENSG00000115415
ENSG00000115419
ENSG00000115425
ENSG00000115446
ENSG00000115457
ENSG00000115486
ENSG00000115504
ENSG00000115526
ENSG00000115548
ENSG00000115556
ENSG00000115561
ENSG00000115568
ENSG00000115590
ENSG00000115604
ENSG00000115648
ENSG00000115677
ENSG00000115685
ENSG00000115687
ENSG00000115750
ENSG00000115760
ENSG00000115761
ENSG00000115762
ENSG00000115816
ENSG00000115827
ENSG00000115866
ENSG00000115875
ENSG00000115902
ENSG00000115904
ENSG00000115919
ENSG00000115935
ENSG00000115946
ENSG00000115947
ENSG00000115966
ENSG00000115977
ENSG00000116005
ENSG00000116016
ENSG00000116044
ENSG00000116062
ENSG00000116120
ENSG00000116127
ENSG00000116151
ENSG00000116161
ENSG00000116191
ENSG00000116198
ENSG00000116205
ENSG00000116209
ENSG00000116212
ENSG00000116237
ENSG00000116350
ENSG00000116406
ENSG00000116478
ENSG00000116521
ENSG00000116539
ENSG00000116668
ENSG00000116675
ENSG00000116698
ENSG00000116731
ENSG00000116747
ENSG00000116750
ENSG00000116783
ENSG00000116786
ENSG00000116791
ENSG00000116809
ENSG00000116863
ENSG00000116874
ENSG00000116906
ENSG00000116918
ENSG00000116977
ENSG00000116984
ENSG00000117000
ENSG00000117020
ENSG00000117036
ENSG00000117054
ENSG00000117090
ENSG00000117091
ENSG00000117133
ENSG00000117151
ENSG00000117153
ENSG00000117228
ENSG00000117289
ENSG00000117308
ENSG00000117335
ENSG00000117360
ENSG00000117394
ENSG00000117395
ENSG00000117399
ENSG00000117411
ENSG00000117461
ENSG00000117479
ENSG00000117481
ENSG00000117500
ENSG00000117523
ENSG00000117533
ENSG00000117543
ENSG00000117569
ENSG00000117593
ENSG00000117601
ENSG00000117616
ENSG00000117620
ENSG00000117625
ENSG00000117632
ENSG00000117640
ENSG00000117697
ENSG00000117724
ENSG00000117859
ENSG00000117862
ENSG00000117868
ENSG00000117899
ENSG00000118200
ENSG00000118217
ENSG00000118263
ENSG00000118276
ENSG00000118369
ENSG00000118412
ENSG00000118418
ENSG00000118454
ENSG00000118482
ENSG00000118491
ENSG00000118495
ENSG00000118496
ENSG00000118513
ENSG00000118518
ENSG00000118564
ENSG00000118579
ENSG00000118640
ENSG00000118655
ENSG00000118689
ENSG00000118705
ENSG00000118762
ENSG00000118816
ENSG00000118873
ENSG00000118903
ENSG00000118922
ENSG00000118939
ENSG00000118965
ENSG00000118971
ENSG00000118985
ENSG00000119013
ENSG00000119041
ENSG00000119048
ENSG00000119203
ENSG00000119231
ENSG00000119285
ENSG00000119314
ENSG00000119321
ENSG00000119396
ENSG00000119401
ENSG00000119402
ENSG00000119403
ENSG00000119408
ENSG00000119421
ENSG00000119487
ENSG00000119509
ENSG00000119522
ENSG00000119523
ENSG00000119537
ENSG00000119574
ENSG00000119630
ENSG00000119655
ENSG00000119661
ENSG00000119685
ENSG00000119688
ENSG00000119689
ENSG00000119705
ENSG00000119707
ENSG00000119714
ENSG00000119720
ENSG00000119723
ENSG00000119725
ENSG00000119729
ENSG00000119778
ENSG00000119787
ENSG00000119812
ENSG00000119878
ENSG00000119917
ENSG00000119929
ENSG00000119943
ENSG00000119965
ENSG00000119979
ENSG00000120008
ENSG00000120054
ENSG00000120063
ENSG00000120071
ENSG00000120137
ENSG00000120149
ENSG00000120158
ENSG00000120159
ENSG00000120162
ENSG00000120215
ENSG00000120254
ENSG00000120278
ENSG00000120314
ENSG00000120333
ENSG00000120437
ENSG00000120438
ENSG00000120451
ENSG00000120519
ENSG00000120526
ENSG00000120539
ENSG00000120647
ENSG00000120685
ENSG00000120686
ENSG00000120688
ENSG00000120690
ENSG00000120694
ENSG00000120705
ENSG00000120725
ENSG00000120733
ENSG00000120742
ENSG00000120784
ENSG00000120805
ENSG00000120868
ENSG00000120875
ENSG00000120889
ENSG00000120899
ENSG00000120907
ENSG00000120925
ENSG00000120992
ENSG00000121060
ENSG00000121089
ENSG00000121210
ENSG00000121211
ENSG00000121289
ENSG00000121380
ENSG00000121390
ENSG00000121417
ENSG00000121577
ENSG00000121594
ENSG00000121644
ENSG00000121671
ENSG00000121716
ENSG00000121749
ENSG00000121769
ENSG00000121848
ENSG00000121864
ENSG00000121931
ENSG00000121988
ENSG00000122008
ENSG00000122012
ENSG00000122026
ENSG00000122034
ENSG00000122068
ENSG00000122085
ENSG00000122122
ENSG00000122257
ENSG00000122299
ENSG00000122376
ENSG00000122390
ENSG00000122406
ENSG00000122417
ENSG00000122432
ENSG00000122435
ENSG00000122482
ENSG00000122483
ENSG00000122497
ENSG00000122515
ENSG00000122545
ENSG00000122547
ENSG00000122550
ENSG00000122565
ENSG00000122566
ENSG00000122591
ENSG00000122696
ENSG00000122705
ENSG00000122741
ENSG00000122783
ENSG00000122787
ENSG00000122862
ENSG00000122873
ENSG00000122884
ENSG00000122912
ENSG00000122952
ENSG00000123080
ENSG00000123104
ENSG00000123124
ENSG00000123130
ENSG00000123131
ENSG00000123146
ENSG00000123179
ENSG00000123200
ENSG00000123329
ENSG00000123352
ENSG00000123552
ENSG00000123575
ENSG00000123600
ENSG00000123609
ENSG00000123636
ENSG00000123684
ENSG00000123728
ENSG00000123739
ENSG00000123838
ENSG00000123965
ENSG00000123975
ENSG00000123983
ENSG00000124092
ENSG00000124126
ENSG00000124164
ENSG00000124172
ENSG00000124181
ENSG00000124193
ENSG00000124208
ENSG00000124251
ENSG00000124275
ENSG00000124279
ENSG00000124370
ENSG00000124406
ENSG00000124422
ENSG00000124486
ENSG00000124496
ENSG00000124508
ENSG00000124523
ENSG00000124535
ENSG00000124571
ENSG00000124593
ENSG00000124702
ENSG00000124782
ENSG00000124786
ENSG00000124788
ENSG00000124789
ENSG00000124802
ENSG00000124813
ENSG00000124831
ENSG00000124942
ENSG00000125107
ENSG00000125170
ENSG00000125249
ENSG00000125304
ENSG00000125354
ENSG00000125375
ENSG00000125430
ENSG00000125445
ENSG00000125447
ENSG00000125449
ENSG00000125450
ENSG00000125457
ENSG00000125485
ENSG00000125534
ENSG00000125637
ENSG00000125648
ENSG00000125652
ENSG00000125676
ENSG00000125695
ENSG00000125733
ENSG00000125734
ENSG00000125741
ENSG00000125775
ENSG00000125818
ENSG00000125826
ENSG00000125827
ENSG00000125846
ENSG00000125850
ENSG00000125863
ENSG00000125870
ENSG00000125885
ENSG00000125912
ENSG00000125944
ENSG00000125970
ENSG00000125977
ENSG00000126001
ENSG00000126005
ENSG00000126062
ENSG00000126067
ENSG00000126070
ENSG00000126091
ENSG00000126106
ENSG00000126214
ENSG00000126216
ENSG00000126217
ENSG00000126261
ENSG00000126337
ENSG00000126353
ENSG00000126391
ENSG00000126453
ENSG00000126653
ENSG00000126773
ENSG00000126804
ENSG00000126858
ENSG00000126882
ENSG00000126953
ENSG00000127022
ENSG00000127054
ENSG00000127080
ENSG00000127419
ENSG00000127423
ENSG00000127481
ENSG00000127483
ENSG00000127526
ENSG00000127603
ENSG00000127804
ENSG00000127824
ENSG00000127837
ENSG00000127870
ENSG00000127914
ENSG00000127922
ENSG00000127947
ENSG00000127948
ENSG00000127952
ENSG00000127957
ENSG00000127980
ENSG00000127990
ENSG00000128000
ENSG00000128050
ENSG00000128271
ENSG00000128274
ENSG00000128284
ENSG00000128294
ENSG00000128335
ENSG00000128394
ENSG00000128422
ENSG00000128438
ENSG00000128463
ENSG00000128487
ENSG00000128512
ENSG00000128563
ENSG00000128585
ENSG00000128604
ENSG00000128617
ENSG00000128626
ENSG00000128654
ENSG00000128699
ENSG00000128731
ENSG00000128815
ENSG00000128829
ENSG00000128891
ENSG00000128908
ENSG00000128923
ENSG00000128928
ENSG00000128944
ENSG00000129003
ENSG00000129007
ENSG00000129048
ENSG00000129103
ENSG00000129128
ENSG00000129195
ENSG00000129197
ENSG00000129204
ENSG00000129214
ENSG00000129245
ENSG00000129250
ENSG00000129277
ENSG00000129292
ENSG00000129315
ENSG00000129422
ENSG00000129484
ENSG00000129493
ENSG00000129559
ENSG00000129595
ENSG00000129625
ENSG00000129646
ENSG00000129667
ENSG00000129680
ENSG00000129696
ENSG00000129810
ENSG00000129925
ENSG00000129991
ENSG00000129993
ENSG00000130024
ENSG00000130038
ENSG00000130150
ENSG00000130165
ENSG00000130167
ENSG00000130177
ENSG00000130202
ENSG00000130227
ENSG00000130255
ENSG00000130283
ENSG00000130305
ENSG00000130338
ENSG00000130347
ENSG00000130396
ENSG00000130414
ENSG00000130429
ENSG00000130477
ENSG00000130513
ENSG00000130540
ENSG00000130559
ENSG00000130560
ENSG00000130640
ENSG00000130669
ENSG00000130699
ENSG00000130702
ENSG00000130711
ENSG00000130724
ENSG00000130741
ENSG00000130764
ENSG00000130770
ENSG00000130772
ENSG00000130775
ENSG00000130810
ENSG00000130811
ENSG00000130816
ENSG00000130856
ENSG00000130921
ENSG00000130935
ENSG00000130939
ENSG00000130958
ENSG00000130997
ENSG00000131002
ENSG00000131013
ENSG00000131018
ENSG00000131042
ENSG00000131069
ENSG00000131127
ENSG00000131148
ENSG00000131149
ENSG00000131187
ENSG00000131233
ENSG00000131242
ENSG00000131373
ENSG00000131374
ENSG00000131378
ENSG00000131379
ENSG00000131389
ENSG00000131398
ENSG00000131408
ENSG00000131446
ENSG00000131484
ENSG00000131558
ENSG00000131584
ENSG00000131591
ENSG00000131626
ENSG00000131711
ENSG00000131721
ENSG00000131759
ENSG00000131781
ENSG00000131795
ENSG00000131828
ENSG00000131876
ENSG00000131979
ENSG00000132005
ENSG00000132010
ENSG00000132128
ENSG00000132139
ENSG00000132141
ENSG00000132142
ENSG00000132170
ENSG00000132182
ENSG00000132185
ENSG00000132196
ENSG00000132205
ENSG00000132207
ENSG00000132254
ENSG00000132256
ENSG00000132274
ENSG00000132275
ENSG00000132297
ENSG00000132300
ENSG00000132330
ENSG00000132356
ENSG00000132361
ENSG00000132383
ENSG00000132388
ENSG00000132394
ENSG00000132406
ENSG00000132424
ENSG00000132434
ENSG00000132464
ENSG00000132465
ENSG00000132478
ENSG00000132481
ENSG00000132485
ENSG00000132507
ENSG00000132510
ENSG00000132522
ENSG00000132561
ENSG00000132570
ENSG00000132646
ENSG00000132661
ENSG00000132664
ENSG00000132670
ENSG00000132692
ENSG00000132694
ENSG00000132740
ENSG00000132749
ENSG00000132773
ENSG00000132781
ENSG00000132823
ENSG00000132824
ENSG00000132842
ENSG00000132912
ENSG00000132952
ENSG00000132958
ENSG00000132964
ENSG00000132975
ENSG00000133028
ENSG00000133030
ENSG00000133056
ENSG00000133114
ENSG00000133131
ENSG00000133193
ENSG00000133246
ENSG00000133256
ENSG00000133302
ENSG00000133313
ENSG00000133318
ENSG00000133424
ENSG00000133477
ENSG00000133606
ENSG00000133639
ENSG00000133641
ENSG00000133657
ENSG00000133703
ENSG00000133789
ENSG00000133794
ENSG00000133805
ENSG00000133812
ENSG00000133818
ENSG00000133858
ENSG00000133874
ENSG00000133884
ENSG00000133943
ENSG00000133961
ENSG00000134001
ENSG00000134013
ENSG00000134020
ENSG00000134046
ENSG00000134058
ENSG00000134086
ENSG00000134108
ENSG00000134109
ENSG00000134146
ENSG00000134186
ENSG00000134250
ENSG00000134253
ENSG00000134255
ENSG00000134256
ENSG00000134265
ENSG00000134283
ENSG00000134291
ENSG00000134297
ENSG00000134330
ENSG00000134333
ENSG00000134352
ENSG00000134440
ENSG00000134504
ENSG00000134508
ENSG00000134516
ENSG00000134551
ENSG00000134758
ENSG00000134759
ENSG00000134802
ENSG00000134824
ENSG00000134851
ENSG00000134852
ENSG00000134864
ENSG00000134882
ENSG00000134884
ENSG00000134899
ENSG00000134910
ENSG00000134940
ENSG00000134954
ENSG00000134970
ENSG00000134982
ENSG00000134986
ENSG00000134987
ENSG00000134996
ENSG00000135045
ENSG00000135049
ENSG00000135052
ENSG00000135090
ENSG00000135114
ENSG00000135124
ENSG00000135127
ENSG00000135205
ENSG00000135213
ENSG00000135249
ENSG00000135250
ENSG00000135269
ENSG00000135272
ENSG00000135297
ENSG00000135314
ENSG00000135341
ENSG00000135365
ENSG00000135407
ENSG00000135414
ENSG00000135426
ENSG00000135439
ENSG00000135451
ENSG00000135452
ENSG00000135469
ENSG00000135482
ENSG00000135486
ENSG00000135535
ENSG00000135541
ENSG00000135596
ENSG00000135604
ENSG00000135605
ENSG00000135637
ENSG00000135655
ENSG00000135679
ENSG00000135686
ENSG00000135709
ENSG00000135749
ENSG00000135763
ENSG00000135778
ENSG00000135821
ENSG00000135823
ENSG00000135829
ENSG00000135835
ENSG00000135837
ENSG00000135842
ENSG00000135847
ENSG00000135862
ENSG00000135870
ENSG00000135898
ENSG00000135899
ENSG00000135905
ENSG00000135930
ENSG00000135931
ENSG00000135932
ENSG00000135951
ENSG00000135956
ENSG00000135966
ENSG00000135968
ENSG00000135972
ENSG00000135976
ENSG00000136014
ENSG00000136044
ENSG00000136048
ENSG00000136068
ENSG00000136100
ENSG00000136104
ENSG00000136114
ENSG00000136122
ENSG00000136143
ENSG00000136152
ENSG00000136153
ENSG00000136159
ENSG00000136161
ENSG00000136167
ENSG00000136169
ENSG00000136231
ENSG00000136238
ENSG00000136243
ENSG00000136273
ENSG00000136279
ENSG00000136280
ENSG00000136381
ENSG00000136383
ENSG00000136436
ENSG00000136450
ENSG00000136451
ENSG00000136527
ENSG00000136536
ENSG00000136560
ENSG00000136603
ENSG00000136628
ENSG00000136636
ENSG00000136653
ENSG00000136699
ENSG00000136709
ENSG00000136738
ENSG00000136758
ENSG00000136807
ENSG00000136810
ENSG00000136816
ENSG00000136828
ENSG00000136861
ENSG00000136869
ENSG00000136870
ENSG00000136877
ENSG00000136891
ENSG00000136897
[truncated: 4,504 more rows]

## Sheet: gradient boosting
ENSG00000000457
ENSG00000000938
ENSG00000001036
ENSG00000001084
ENSG00000001167
ENSG00000001461
ENSG00000001561
ENSG00000001630
ENSG00000001631
ENSG00000002016
ENSG00000002549
ENSG00000003056
ENSG00000003147
ENSG00000003400
ENSG00000003402
ENSG00000003509
ENSG00000003987
ENSG00000003989
ENSG00000004455
ENSG00000004468
ENSG00000004478
ENSG00000004534
ENSG00000004660
ENSG00000004848
ENSG00000004864
ENSG00000004866
ENSG00000005007
ENSG00000005020
ENSG00000005022
ENSG00000005059
ENSG00000005156
ENSG00000005175
ENSG00000005187
ENSG00000005339
ENSG00000005379
ENSG00000005381
ENSG00000005436
ENSG00000005471
ENSG00000005483
ENSG00000005810
ENSG00000005812
ENSG00000005844
ENSG00000005893
ENSG00000005955
ENSG00000006025
ENSG00000006071
ENSG00000006075
ENSG00000006114
ENSG00000006194
ENSG00000006210
ENSG00000006432
ENSG00000006451
ENSG00000006530
ENSG00000006576
ENSG00000006607
ENSG00000006634
ENSG00000006659
ENSG00000006712
ENSG00000006831
ENSG00000007001
ENSG00000007168
ENSG00000007312
ENSG00000007314
ENSG00000007341
ENSG00000007384
ENSG00000008056
ENSG00000008083
ENSG00000008086
ENSG00000008128
ENSG00000008130
ENSG00000008256
ENSG00000008282
ENSG00000008300
ENSG00000008311
ENSG00000008394
ENSG00000008513
ENSG00000008516
ENSG00000008517
ENSG00000008710
ENSG00000008838
ENSG00000008853
ENSG00000008869
ENSG00000008952
ENSG00000009307
ENSG00000009335
ENSG00000009413
ENSG00000009790
ENSG00000009844
ENSG00000009954
ENSG00000010292
ENSG00000010318
ENSG00000010322
ENSG00000010327
ENSG00000010404
ENSG00000010671
ENSG00000010704
ENSG00000010803
ENSG00000010810
ENSG00000010932
ENSG00000011007
ENSG00000011021
ENSG00000011028
ENSG00000011114
ENSG00000011198
ENSG00000011258
ENSG00000011260
ENSG00000011295
ENSG00000011405
ENSG00000011485
ENSG00000011523
ENSG00000011590
ENSG00000012061
ENSG00000012124
ENSG00000012174
ENSG00000012211
ENSG00000012660
ENSG00000012779
ENSG00000012822
ENSG00000012983
ENSG00000013306
ENSG00000013364
ENSG00000013374
ENSG00000013375
ENSG00000013563
ENSG00000013583
ENSG00000014164
ENSG00000014919
ENSG00000015133
ENSG00000015153
ENSG00000015171
ENSG00000015479
ENSG00000015568
ENSG00000015676
ENSG00000016391
ENSG00000016490
ENSG00000016864
ENSG00000017373
ENSG00000017427
ENSG00000017483
ENSG00000017797
ENSG00000018280
ENSG00000018408
ENSG00000018510
ENSG00000018699
ENSG00000018869
ENSG00000019582
ENSG00000019995
ENSG00000020129
ENSG00000020256
ENSG00000020426
ENSG00000020633
ENSG00000021355
ENSG00000021776
ENSG00000021826
ENSG00000022976
ENSG00000023041
ENSG00000023171
ENSG00000023287
ENSG00000023318
ENSG00000023330
ENSG00000023516
ENSG00000023697
ENSG00000023839
ENSG00000024048
ENSG00000024526
ENSG00000024862
ENSG00000025039
ENSG00000025293
ENSG00000025434
ENSG00000025772
ENSG00000026025
ENSG00000026508
ENSG00000026652
ENSG00000026751
ENSG00000026950
ENSG00000028116
ENSG00000028203
ENSG00000028839
ENSG00000029153
ENSG00000029363
ENSG00000029364
ENSG00000029534
ENSG00000029725
ENSG00000030066
ENSG00000030304
ENSG00000030419
ENSG00000030582
ENSG00000031003
ENSG00000032389
ENSG00000032444
ENSG00000032742
ENSG00000033170
ENSG00000033627
ENSG00000033867
ENSG00000034063
ENSG00000034533
ENSG00000034693
ENSG00000035115
ENSG00000035141
ENSG00000035403
ENSG00000035499
ENSG00000035681
ENSG00000035720
ENSG00000035928
ENSG00000036054
ENSG00000036549
ENSG00000037637
ENSG00000038002
ENSG00000038210
ENSG00000038219
ENSG00000038427
ENSG00000038532
ENSG00000039068
ENSG00000039123
ENSG00000039319
ENSG00000039523
ENSG00000039560
ENSG00000040199
ENSG00000040341
ENSG00000040633
ENSG00000040933
ENSG00000042088
ENSG00000042317
ENSG00000042445
ENSG00000042832
ENSG00000043093
ENSG00000044090
ENSG00000044459
ENSG00000046604
ENSG00000047188
ENSG00000047249
ENSG00000047315
ENSG00000047346
ENSG00000047365
ENSG00000047410
ENSG00000047457
ENSG00000047621
ENSG00000047634
ENSG00000047644
ENSG00000047648
ENSG00000047662
ENSG00000047849
ENSG00000047932
ENSG00000048028
ENSG00000048052
ENSG00000048392
ENSG00000048462
ENSG00000048471
ENSG00000048544
ENSG00000048649
ENSG00000048707
ENSG00000048740
ENSG00000048991
ENSG00000049167
ENSG00000049192
ENSG00000049449
ENSG00000049618
ENSG00000049656
ENSG00000049860
ENSG00000050030
ENSG00000050130
ENSG00000050344
ENSG00000050393
ENSG00000051009
ENSG00000051180
ENSG00000051341
ENSG00000051382
ENSG00000051620
ENSG00000051825
ENSG00000052749
ENSG00000052802
ENSG00000052850
ENSG00000053254
ENSG00000053371
ENSG00000053372
ENSG00000053770
ENSG00000054118
ENSG00000054219
ENSG00000054277
ENSG00000054282
ENSG00000054611
ENSG00000054654
ENSG00000054965
ENSG00000055130
ENSG00000055208
ENSG00000055332
ENSG00000055732
ENSG00000055917
ENSG00000055957
ENSG00000056097
ENSG00000056277
ENSG00000056558
ENSG00000056586
ENSG00000056661
ENSG00000056736
ENSG00000056972
ENSG00000057019
ENSG00000057252
ENSG00000057663
ENSG00000057757
ENSG00000057935
ENSG00000058063
ENSG00000058091
ENSG00000058272
ENSG00000058404
ENSG00000058453
ENSG00000058600
ENSG00000058673
ENSG00000058804
ENSG00000059377
ENSG00000059588
ENSG00000059728
ENSG00000059769
ENSG00000059804
ENSG00000060237
ENSG00000060339
ENSG00000060558
ENSG00000060688
ENSG00000060749
ENSG00000060971
ENSG00000060982
ENSG00000061656
ENSG00000061938
ENSG00000061987
ENSG00000062038
ENSG00000062194
ENSG00000062282
ENSG00000062485
ENSG00000062650
ENSG00000062716
ENSG00000062725
ENSG00000063046
ENSG00000063241
ENSG00000063244
ENSG00000063245
ENSG00000063438
ENSG00000063601
ENSG00000063854
ENSG00000064012
ENSG00000064102
ENSG00000064115
ENSG00000064199
ENSG00000064225
ENSG00000064313
ENSG00000064393
ENSG00000064419
ENSG00000064607
ENSG00000064651
ENSG00000064652
ENSG00000064703
ENSG00000064726
ENSG00000064763
ENSG00000064886
ENSG00000064933
ENSG00000064989
ENSG00000065150
ENSG00000065183
ENSG00000065243
ENSG00000065308
ENSG00000065361
ENSG00000065413
ENSG00000065457
ENSG00000065491
ENSG00000065526
ENSG00000065559
ENSG00000065615
ENSG00000065665
ENSG00000065802
ENSG00000065882
ENSG00000065923
ENSG00000065989
ENSG00000066027
ENSG00000066084
ENSG00000066117
ENSG00000066135
ENSG00000066279
ENSG00000066294
ENSG00000066557
ENSG00000066583
ENSG00000066654
ENSG00000066739
ENSG00000066777
ENSG00000066855
ENSG00000066923
ENSG00000066933
ENSG00000067064
ENSG00000067066
ENSG00000067082
ENSG00000067141
ENSG00000067177
ENSG00000067208
ENSG00000067248
ENSG00000067365
ENSG00000067369
ENSG00000067533
ENSG00000067601
ENSG00000067836
ENSG00000067842
ENSG00000067900
ENSG00000068097
ENSG00000068305
ENSG00000068366
ENSG00000068400
ENSG00000068489
ENSG00000068615
ENSG00000068650
ENSG00000068654
ENSG00000068724
ENSG00000068793
ENSG00000068796
ENSG00000068885
ENSG00000069329
ENSG00000069424
ENSG00000069493
ENSG00000069667
ENSG00000069956
ENSG00000069974
ENSG00000070159
ENSG00000070214
ENSG00000070366
ENSG00000070367
ENSG00000070495
ENSG00000070501
ENSG00000070614
ENSG00000070718
ENSG00000070729
ENSG00000070731
ENSG00000070756
ENSG00000070770
ENSG00000070785
ENSG00000070808
ENSG00000070814
ENSG00000070882
ENSG00000070915
ENSG00000070950
ENSG00000070961
ENSG00000071054
ENSG00000071082
ENSG00000071127
ENSG00000071189
ENSG00000071205
ENSG00000071246
ENSG00000071537
ENSG00000071539
ENSG00000071553
ENSG00000071626
ENSG00000071889
ENSG00000071894
ENSG00000071909
ENSG00000071967
ENSG00000071994
ENSG00000072042
ENSG00000072133
ENSG00000072134
ENSG00000072201
ENSG00000072274
ENSG00000072401
ENSG00000072415
ENSG00000072609
ENSG00000072756
ENSG00000072840
ENSG00000072858
ENSG00000073008
ENSG00000073009
ENSG00000073150
ENSG00000073169
ENSG00000073282
ENSG00000073331
ENSG00000073464
ENSG00000073578
ENSG00000073598
ENSG00000073605
ENSG00000073614
ENSG00000073803
ENSG00000073849
ENSG00000073921
ENSG00000073969
ENSG00000074054
ENSG00000074317
ENSG00000074319
ENSG00000074410
ENSG00000074416
ENSG00000074582
ENSG00000074603
ENSG00000074621
ENSG00000074657
ENSG00000074695
ENSG00000074706
ENSG00000074800
ENSG00000074842
ENSG00000075089
ENSG00000075131
ENSG00000075142
ENSG00000075151
ENSG00000075218
ENSG00000075234
ENSG00000075290
ENSG00000075292
ENSG00000075303
ENSG00000075399
ENSG00000075413
ENSG00000075420
ENSG00000075702
ENSG00000075790
ENSG00000075826
ENSG00000075856
ENSG00000075884
ENSG00000075914
ENSG00000075945
ENSG00000076003
ENSG00000076053
ENSG00000076108
ENSG00000076201
ENSG00000076351
ENSG00000076382
ENSG00000076513
ENSG00000076554
ENSG00000076555
ENSG00000076650
ENSG00000076685
ENSG00000076770
ENSG00000076944
ENSG00000077044
ENSG00000077092
ENSG00000077147
ENSG00000077150
ENSG00000077232
ENSG00000077254
ENSG00000077348
ENSG00000077420
ENSG00000077458
ENSG00000077585
ENSG00000077684
ENSG00000077713
ENSG00000077721
ENSG00000077782
ENSG00000077800
ENSG00000077809
ENSG00000078053
ENSG00000078070
ENSG00000078081
ENSG00000078124
ENSG00000078140
ENSG00000078142
ENSG00000078177
ENSG00000078237
ENSG00000078295
ENSG00000078304
ENSG00000078403
ENSG00000078487
ENSG00000078589
ENSG00000078618
ENSG00000078668
ENSG00000078674
ENSG00000078687
ENSG00000078795
ENSG00000079101
ENSG00000079134
ENSG00000079150
ENSG00000079156
ENSG00000079263
ENSG00000079332
ENSG00000079385
ENSG00000079387
ENSG00000079739
ENSG00000079785
ENSG00000079819
ENSG00000079931
ENSG00000079950
ENSG00000080200
ENSG00000080224
ENSG00000080298
ENSG00000080345
ENSG00000080371
ENSG00000080503
ENSG00000080546
ENSG00000080802
ENSG00000080815
ENSG00000080819
ENSG00000080822
ENSG00000080823
ENSG00000080824
ENSG00000080845
ENSG00000081014
ENSG00000081019
ENSG00000081181
ENSG00000081189
ENSG00000081237
ENSG00000081248
ENSG00000081320
ENSG00000081377
ENSG00000081665
ENSG00000081721
ENSG00000081791
ENSG00000081870
ENSG00000081913
ENSG00000081923
ENSG00000082068
ENSG00000082153
ENSG00000082213
ENSG00000082258
ENSG00000082293
ENSG00000082458
ENSG00000082516
ENSG00000082701
ENSG00000083097
ENSG00000083123
ENSG00000083168
ENSG00000083223
ENSG00000083312
ENSG00000083444
ENSG00000083454
ENSG00000083457
ENSG00000083535
ENSG00000083635
ENSG00000083642
ENSG00000083720
ENSG00000083750
ENSG00000083799
ENSG00000083817
ENSG00000083828
ENSG00000083844
ENSG00000083896
ENSG00000084073
ENSG00000084090
ENSG00000084652
ENSG00000084676
ENSG00000084693
ENSG00000084754
ENSG00000084774
ENSG00000085117
ENSG00000085224
ENSG00000085231
ENSG00000085274
ENSG00000085365
ENSG00000085377
ENSG00000085382
ENSG00000085415
ENSG00000085449
ENSG00000085514
ENSG00000085644
ENSG00000085760
ENSG00000085831
ENSG00000085840
ENSG00000085872
ENSG00000085999
ENSG00000086015
ENSG00000086062
ENSG00000086159
ENSG00000086189
ENSG00000086200
ENSG00000086544
ENSG00000086619
ENSG00000086666
ENSG00000086712
ENSG00000086758
ENSG00000087053
ENSG00000087111
ENSG00000087152
ENSG00000087157
ENSG00000087206
ENSG00000087266
ENSG00000087299
ENSG00000087301
ENSG00000087302
ENSG00000087303
ENSG00000087338
ENSG00000087365
ENSG00000087460
ENSG00000087470
ENSG00000087586
ENSG00000087884
ENSG00000087903
ENSG00000088035
ENSG00000088205
ENSG00000088247
ENSG00000088298
ENSG00000088340
ENSG00000088387
ENSG00000088448
ENSG00000088538
ENSG00000088756
ENSG00000088766
ENSG00000088808
ENSG00000088812
ENSG00000088832
ENSG00000089006
ENSG00000089012
ENSG00000089050
ENSG00000089053
ENSG00000089060
ENSG00000089063
ENSG00000089127
ENSG00000089157
ENSG00000089159
ENSG00000089250
ENSG00000089280
ENSG00000089505
ENSG00000089639
ENSG00000089682
ENSG00000089876
ENSG00000089902
ENSG00000089916
ENSG00000090020
ENSG00000090054
ENSG00000090060
ENSG00000090104
ENSG00000090266
ENSG00000090316
ENSG00000090530
ENSG00000090581
ENSG00000090612
ENSG00000090674
ENSG00000090686
ENSG00000090861
ENSG00000090863
ENSG00000090920
ENSG00000090924
ENSG00000090989
ENSG00000091009
ENSG00000091039
ENSG00000091127
ENSG00000091129
ENSG00000091140
ENSG00000091157
ENSG00000091164
ENSG00000091262
ENSG00000091490
ENSG00000091656
ENSG00000092010
ENSG00000092020
ENSG00000092094
ENSG00000092108
ENSG00000092140
ENSG00000092148
ENSG00000092199
ENSG00000092200
ENSG00000092201
ENSG00000092203
ENSG00000092295
ENSG00000092421
ENSG00000092439
ENSG00000092529
ENSG00000092531
ENSG00000092847
ENSG00000092853
ENSG00000092871
ENSG00000092931
ENSG00000093000
ENSG00000093072
ENSG00000093144
ENSG00000094804
ENSG00000094841
ENSG00000094963
ENSG00000094975
ENSG00000095002
ENSG00000095015
ENSG00000095139
ENSG00000095203
ENSG00000095261
ENSG00000095319
ENSG00000095321
ENSG00000095370
ENSG00000095380
ENSG00000095383
ENSG00000095397
ENSG00000095464
ENSG00000095574
ENSG00000095585
ENSG00000095787
ENSG00000095951
ENSG00000096654
ENSG00000096746
ENSG00000096968
ENSG00000097007
ENSG00000097033
ENSG00000097096
ENSG00000099194
ENSG00000099204
ENSG00000099219
ENSG00000099250
ENSG00000099251
ENSG00000099290
ENSG00000099331
ENSG00000099381
ENSG00000099385
ENSG00000099622
ENSG00000099725
ENSG00000099783
ENSG00000099875
ENSG00000099910
ENSG00000099917
ENSG00000099940
ENSG00000099949
ENSG00000099956
ENSG00000099968
ENSG00000099974
ENSG00000099995
ENSG00000099999
ENSG00000100014
ENSG00000100024
ENSG00000100030
ENSG00000100031
ENSG00000100034
ENSG00000100036
ENSG00000100055
ENSG00000100056
ENSG00000100058
ENSG00000100068
ENSG00000100077
ENSG00000100084
ENSG00000100099
ENSG00000100101
ENSG00000100104
ENSG00000100106
ENSG00000100109
ENSG00000100116
ENSG00000100121
ENSG00000100154
ENSG00000100162
ENSG00000100170
ENSG00000100196
ENSG00000100201
ENSG00000100207
ENSG00000100226
ENSG00000100241
ENSG00000100242
ENSG00000100271
ENSG00000100280
ENSG00000100281
ENSG00000100288
ENSG00000100298
ENSG00000100307
ENSG00000100336
ENSG00000100342
ENSG00000100345
ENSG00000100346
ENSG00000100350
ENSG00000100354
ENSG00000100364
ENSG00000100372
ENSG00000100376
ENSG00000100380
ENSG00000100385
ENSG00000100418
ENSG00000100426
ENSG00000100429
ENSG00000100441
ENSG00000100445
ENSG00000100461
ENSG00000100462
ENSG00000100478
ENSG00000100483
ENSG00000100503
ENSG00000100504
ENSG00000100519
ENSG00000100522
ENSG00000100532
ENSG00000100557
ENSG00000100564
ENSG00000100568
ENSG00000100575
ENSG00000100578
ENSG00000100580
ENSG00000100603
ENSG00000100605
ENSG00000100612
ENSG00000100614
ENSG00000100629
ENSG00000100664
ENSG00000100697
ENSG00000100722
ENSG00000100726
ENSG00000100731
ENSG00000100744
ENSG00000100749
ENSG00000100767
ENSG00000100796
ENSG00000100804
ENSG00000100811
ENSG00000100815
ENSG00000100883
ENSG00000100888
ENSG00000100890
ENSG00000100897
ENSG00000100902
ENSG00000100906
ENSG00000100911
ENSG00000100916
ENSG00000100918
ENSG00000100938
ENSG00000100941
ENSG00000100979
ENSG00000100994
ENSG00000100997
ENSG00000101017
ENSG00000101040
ENSG00000101057
ENSG00000101109
ENSG00000101126
ENSG00000101138
ENSG00000101152
ENSG00000101166
ENSG00000101181
ENSG00000101190
ENSG00000101198
ENSG00000101266
ENSG00000101294
ENSG00000101298
ENSG00000101310
ENSG00000101311
ENSG00000101337
ENSG00000101346
ENSG00000101350
ENSG00000101361
ENSG00000101407
ENSG00000101413
ENSG00000101438
ENSG00000101445
ENSG00000101452
ENSG00000101464
ENSG00000101542
ENSG00000101557
ENSG00000101558
ENSG00000101574
ENSG00000101577
ENSG00000101596
ENSG00000101605
ENSG00000101639
ENSG00000101680
ENSG00000101745
ENSG00000101751
ENSG00000101752
ENSG00000101773
ENSG00000101782
ENSG00000101811
ENSG00000101812
ENSG00000101846
ENSG00000101868
ENSG00000101888
ENSG00000101911
ENSG00000101928
ENSG00000101935
ENSG00000101945
ENSG00000101966
ENSG00000101972
ENSG00000102001
ENSG00000102034
ENSG00000102043
ENSG00000102054
ENSG00000102057
ENSG00000102078
ENSG00000102081
ENSG00000102128
ENSG00000102144
ENSG00000102158
ENSG00000102172
ENSG00000102189
ENSG00000102241
ENSG00000102309
ENSG00000102316
ENSG00000102349
ENSG00000102401
ENSG00000102531
ENSG00000102543
ENSG00000102547
ENSG00000102572
ENSG00000102580
ENSG00000102606
ENSG00000102699
ENSG00000102710
ENSG00000102763
ENSG00000102780
ENSG00000102781
ENSG00000102786
ENSG00000102804
ENSG00000102805
ENSG00000102858
ENSG00000102871
ENSG00000102893
ENSG00000102901
ENSG00000102910
ENSG00000102921
ENSG00000102935
ENSG00000102962
ENSG00000103018
ENSG00000103021
ENSG00000103034
ENSG00000103035
ENSG00000103043
ENSG00000103044
ENSG00000103047
ENSG00000103061
ENSG00000103126
ENSG00000103194
ENSG00000103222
ENSG00000103226
ENSG00000103227
ENSG00000103249
ENSG00000103257
ENSG00000103260
ENSG00000103264
ENSG00000103319
ENSG00000103335
ENSG00000103342
ENSG00000103343
ENSG00000103353
ENSG00000103356
ENSG00000103365
ENSG00000103415
ENSG00000103479
ENSG00000103485
ENSG00000103494
ENSG00000103495
ENSG00000103502
ENSG00000103512
ENSG00000103522
ENSG00000103528
ENSG00000103540
ENSG00000103544
ENSG00000103549
ENSG00000103550
ENSG00000103591
ENSG00000103642
ENSG00000103657
ENSG00000103671
ENSG00000103832
ENSG00000103932
ENSG00000103994
ENSG00000103995
ENSG00000104047
ENSG00000104059
ENSG00000104064
ENSG00000104081
ENSG00000104133
ENSG00000104154
ENSG00000104164
ENSG00000104177
ENSG00000104228
ENSG00000104290
ENSG00000104321
ENSG00000104324
ENSG00000104325
ENSG00000104331
ENSG00000104343
ENSG00000104361
ENSG00000104365
ENSG00000104368
ENSG00000104369
ENSG00000104375
ENSG00000104408
ENSG00000104413
ENSG00000104419
ENSG00000104427
ENSG00000104432
ENSG00000104435
ENSG00000104490
ENSG00000104517
ENSG00000104524
ENSG00000104529
ENSG00000104549
ENSG00000104626
ENSG00000104643
ENSG00000104660
ENSG00000104671
ENSG00000104689
ENSG00000104695
ENSG00000104714
ENSG00000104731
ENSG00000104738
ENSG00000104756
ENSG00000104763
ENSG00000104765
ENSG00000104774
ENSG00000104804
ENSG00000104812
ENSG00000104814
ENSG00000104823
ENSG00000104824
ENSG00000104866
ENSG00000104897
ENSG00000104903
ENSG00000104907
ENSG00000104936
ENSG00000104953
ENSG00000104970
ENSG00000104972
ENSG00000104974
ENSG00000104979
ENSG00000104998
ENSG00000105053
ENSG00000105141
ENSG00000105143
ENSG00000105193
ENSG00000105220
ENSG00000105227
ENSG00000105229
ENSG00000105245
ENSG00000105246
ENSG00000105254
ENSG00000105281
ENSG00000105298
ENSG00000105323
ENSG00000105325
ENSG00000105372
ENSG00000105376
ENSG00000105383
ENSG00000105397
ENSG00000105429
ENSG00000105438
ENSG00000105467
ENSG00000105483
ENSG00000105499
ENSG00000105556
ENSG00000105568
ENSG00000105576
ENSG00000105609
ENSG00000105655
ENSG00000105663
ENSG00000105671
ENSG00000105700
ENSG00000105726
ENSG00000105737
ENSG00000105738
ENSG00000105771
ENSG00000105778
ENSG00000105793
ENSG00000105810
ENSG00000105819
ENSG00000105821
ENSG00000105829
ENSG00000105835
ENSG00000105849
ENSG00000105851
ENSG00000105856
ENSG00000105866
ENSG00000105875
ENSG00000105877
ENSG00000105879
ENSG00000105887
ENSG00000105926
ENSG00000105928
ENSG00000105939
ENSG00000105953
ENSG00000105963
ENSG00000105968
ENSG00000105971
ENSG00000105974
ENSG00000105982
ENSG00000105983
ENSG00000105993
ENSG00000106028
ENSG00000106031
ENSG00000106080
ENSG00000106086
ENSG00000106089
ENSG00000106100
ENSG00000106125
ENSG00000106133
ENSG00000106244
ENSG00000106246
ENSG00000106258
ENSG00000106261
ENSG00000106266
ENSG00000106299
ENSG00000106327
ENSG00000106344
ENSG00000106346
ENSG00000106355
ENSG00000106392
ENSG00000106397
ENSG00000106399
ENSG00000106404
ENSG00000106415
ENSG00000106443
ENSG00000106460
ENSG00000106462
ENSG00000106479
ENSG00000106484
ENSG00000106538
ENSG00000106546
ENSG00000106554
ENSG00000106591
ENSG00000106603
ENSG00000106608
ENSG00000106609
ENSG00000106628
ENSG00000106688
ENSG00000106692
ENSG00000106701
ENSG00000106723
ENSG00000106733
ENSG00000106771
ENSG00000106772
ENSG00000106785
ENSG00000106799
ENSG00000106804
ENSG00000106829
ENSG00000106853
ENSG00000106948
ENSG00000107036
ENSG00000107099
ENSG00000107104
ENSG00000107140
ENSG00000107175
ENSG00000107201
ENSG00000107242
ENSG00000107290
ENSG00000107341
ENSG00000107371
ENSG00000107438
ENSG00000107551
ENSG00000107554
ENSG00000107560
ENSG00000107581
ENSG00000107614
ENSG00000107651
ENSG00000107742
ENSG00000107745
ENSG00000107758
ENSG00000107771
ENSG00000107798
ENSG00000107815
ENSG00000107816
ENSG00000107829
ENSG00000107833
ENSG00000107854
ENSG00000107863
ENSG00000107872
ENSG00000107882
ENSG00000107890
ENSG00000107929
ENSG00000107937
ENSG00000107938
ENSG00000107957
ENSG00000107959
ENSG00000107960
ENSG00000107968
ENSG00000108010
ENSG00000108021
ENSG00000108055
ENSG00000108061
ENSG00000108064
ENSG00000108106
ENSG00000108107
ENSG00000108175
ENSG00000108179
ENSG00000108187
ENSG00000108256
ENSG00000108296
ENSG00000108298
ENSG00000108312
ENSG00000108349
ENSG00000108375
ENSG00000108389
ENSG00000108406
ENSG00000108506
ENSG00000108509
ENSG00000108510
ENSG00000108557
ENSG00000108561
ENSG00000108576
ENSG00000108582
ENSG00000108587
ENSG00000108588
ENSG00000108639
ENSG00000108641
ENSG00000108651
ENSG00000108654
ENSG00000108666
ENSG00000108669
ENSG00000108733
ENSG00000108753
ENSG00000108771
ENSG00000108797
ENSG00000108799
ENSG00000108825
ENSG00000108829
ENSG00000108848
ENSG00000108861
ENSG00000108883
ENSG00000109046
ENSG00000109072
ENSG00000109103
ENSG00000109111
ENSG00000109133
ENSG00000109163
ENSG00000109171
ENSG00000109184
ENSG00000109189
ENSG00000109220
ENSG00000109320
ENSG00000109323
ENSG00000109332
ENSG00000109381
ENSG00000109424
ENSG00000109436
ENSG00000109445
ENSG00000109458
ENSG00000109475
ENSG00000109501
ENSG00000109536
ENSG00000109572
ENSG00000109618
ENSG00000109670
ENSG00000109684
ENSG00000109685
ENSG00000109686
ENSG00000109756
ENSG00000109762
ENSG00000109771
ENSG00000109787
ENSG00000109790
ENSG00000109794
ENSG00000109805
ENSG00000109814
ENSG00000109854
ENSG00000109944
ENSG00000110013
ENSG00000110025
ENSG00000110042
ENSG00000110066
ENSG00000110075
ENSG00000110172
ENSG00000110203
ENSG00000110315
ENSG00000110324
ENSG00000110330
ENSG00000110344
ENSG00000110367
ENSG00000110395
ENSG00000110429
ENSG00000110435
ENSG00000110497
ENSG00000110536
ENSG00000110651
ENSG00000110660
ENSG00000110696
ENSG00000110713
ENSG00000110719
ENSG00000110721
ENSG00000110723
ENSG00000110768
ENSG00000110777
ENSG00000110844
ENSG00000110880
ENSG00000110934
ENSG00000110944
ENSG00000110958
ENSG00000111052
ENSG00000111203
ENSG00000111206
ENSG00000111215
ENSG00000111224
ENSG00000111237
ENSG00000111247
ENSG00000111252
ENSG00000111266
ENSG00000111269
ENSG00000111271
ENSG00000111291
ENSG00000111305
ENSG00000111328
ENSG00000111331
ENSG00000111335
ENSG00000111348
ENSG00000111358
ENSG00000111361
ENSG00000111364
ENSG00000111405
ENSG00000111412
ENSG00000111450
ENSG00000111452
ENSG00000111530
ENSG00000111540
ENSG00000111581
ENSG00000111602
ENSG00000111605
ENSG00000111639
ENSG00000111642
ENSG00000111667
ENSG00000111669
ENSG00000111670
ENSG00000111671
ENSG00000111674
ENSG00000111676
ENSG00000111679
ENSG00000111684
ENSG00000111696
ENSG00000111707
ENSG00000111711
ENSG00000111716
ENSG00000111728
ENSG00000111731
ENSG00000111780
ENSG00000111783
ENSG00000111788
ENSG00000111790
ENSG00000111801
ENSG00000111802
ENSG00000111816
ENSG00000111817
ENSG00000111837
ENSG00000111846
ENSG00000111850
ENSG00000111859
ENSG00000111863
ENSG00000111875
ENSG00000111877
ENSG00000111880
ENSG00000111885
ENSG00000111906
ENSG00000111907
ENSG00000111913
ENSG00000111962
ENSG00000112029
ENSG00000112031
ENSG00000112033
ENSG00000112038
ENSG00000112079
ENSG00000112081
ENSG00000112096
ENSG00000112137
ENSG00000112144
ENSG00000112146
ENSG00000112159
ENSG00000112167
ENSG00000112195
ENSG00000112200
ENSG00000112208
ENSG00000112210
ENSG00000112218
ENSG00000112234
ENSG00000112237
ENSG00000112238
ENSG00000112242
ENSG00000112245
ENSG00000112249
ENSG00000112282
ENSG00000112290
ENSG00000112293
ENSG00000112294
ENSG00000112297
ENSG00000112303
ENSG00000112304
ENSG00000112306
ENSG00000112308
ENSG00000112309
ENSG00000112335
ENSG00000112343
ENSG00000112394
ENSG00000112406
ENSG00000112425
ENSG00000112486
ENSG00000112576
ENSG00000112578
ENSG00000112584
ENSG00000112592
ENSG00000112599
ENSG00000112624
ENSG00000112658
ENSG00000112679
ENSG00000112701
ENSG00000112706
ENSG00000112739
ENSG00000112761
ENSG00000112763
ENSG00000112773
ENSG00000112799
ENSG00000112851
ENSG00000112877
ENSG00000112893
ENSG00000112941
ENSG00000112972
ENSG00000112984
ENSG00000112992
ENSG00000113108
ENSG00000113119
ENSG00000113161
ENSG00000113163
ENSG00000113231
ENSG00000113273
ENSG00000113300
ENSG00000113303
ENSG00000113319
ENSG00000113328
ENSG00000113356
ENSG00000113360
ENSG00000113384
ENSG00000113387
ENSG00000113448
ENSG00000113456
ENSG00000113494
ENSG00000113504
ENSG00000113522
ENSG00000113532
ENSG00000113569
ENSG00000113580
ENSG00000113583
ENSG00000113643
ENSG00000113649
ENSG00000113658
ENSG00000113712
ENSG00000113716
ENSG00000113719
ENSG00000113739
ENSG00000113742
ENSG00000113761
ENSG00000113811
ENSG00000113812
ENSG00000113838
ENSG00000113845
ENSG00000113966
ENSG00000113971
ENSG00000114013
ENSG00000114023
ENSG00000114026
ENSG00000114030
ENSG00000114098
ENSG00000114120
ENSG00000114125
ENSG00000114126
ENSG00000114166
ENSG00000114268
ENSG00000114302
ENSG00000114316
ENSG00000114346
ENSG00000114349
ENSG00000114388
ENSG00000114473
ENSG00000114480
ENSG00000114529
ENSG00000114541
ENSG00000114573
ENSG00000114670
ENSG00000114686
ENSG00000114737
ENSG00000114742
ENSG00000114744
ENSG00000114771
ENSG00000114786
ENSG00000114796
ENSG00000114841
ENSG00000114857
ENSG00000114902
ENSG00000114933
ENSG00000114978
ENSG00000114982
ENSG00000114999
ENSG00000115008
ENSG00000115020
ENSG00000115042
ENSG00000115073
ENSG00000115084
ENSG00000115107
ENSG00000115145
ENSG00000115165
ENSG00000115232
ENSG00000115233
ENSG00000115266
ENSG00000115267
ENSG00000115268
ENSG00000115271
ENSG00000115295
ENSG00000115306
ENSG00000115310
ENSG00000115318
ENSG00000115339
ENSG00000115355
ENSG00000115364
ENSG00000115365
ENSG00000115368
ENSG00000115414
ENSG00000115415
ENSG00000115419
ENSG00000115423
ENSG00000115425
ENSG00000115446
ENSG00000115459
ENSG00000115486
ENSG00000115504
ENSG00000115507
ENSG00000115514
ENSG00000115526
ENSG00000115541
ENSG00000115548
ENSG00000115592
ENSG00000115594
ENSG00000115604
ENSG00000115652
ENSG00000115657
ENSG00000115677
ENSG00000115687
ENSG00000115705
ENSG00000115750
ENSG00000115760
ENSG00000115761
ENSG00000115808
ENSG00000115816
ENSG00000115827
ENSG00000115839
ENSG00000115840
ENSG00000115841
ENSG00000115866
ENSG00000115875
ENSG00000115902
ENSG00000115919
ENSG00000115935
ENSG00000115942
ENSG00000115947
ENSG00000115966
ENSG00000115970
ENSG00000115993
ENSG00000115998
ENSG00000116001
ENSG00000116017
ENSG00000116044
ENSG00000116062
ENSG00000116095
ENSG00000116096
ENSG00000116120
ENSG00000116127
ENSG00000116151
ENSG00000116191
ENSG00000116198
ENSG00000116205
ENSG00000116212
ENSG00000116237
ENSG00000116266
ENSG00000116299
ENSG00000116350
ENSG00000116406
ENSG00000116473
ENSG00000116539
ENSG00000116560
ENSG00000116580
ENSG00000116641
ENSG00000116668
ENSG00000116675
ENSG00000116679
ENSG00000116688
ENSG00000116690
ENSG00000116698
ENSG00000116701
ENSG00000116704
ENSG00000116711
ENSG00000116731
ENSG00000116747
ENSG00000116750
ENSG00000116783
ENSG00000116786
ENSG00000116793
ENSG00000116809
ENSG00000116815
ENSG00000116830
ENSG00000116874
ENSG00000116906
ENSG00000116918
ENSG00000116922
ENSG00000116954
ENSG00000116962
ENSG00000116977
ENSG00000116983
ENSG00000116984
ENSG00000117020
ENSG00000117036
ENSG00000117090
ENSG00000117114
ENSG00000117118
ENSG00000117151
ENSG00000117152
ENSG00000117174
ENSG00000117226
ENSG00000117266
ENSG00000117289
ENSG00000117322
ENSG00000117360
ENSG00000117394
ENSG00000117399
ENSG00000117411
ENSG00000117461
ENSG00000117481
ENSG00000117500
ENSG00000117505
ENSG00000117519
ENSG00000117523
ENSG00000117528
ENSG00000117533
ENSG00000117569
ENSG00000117586
ENSG00000117592
ENSG00000117597
ENSG00000117601
ENSG00000117602
ENSG00000117616
ENSG00000117620
ENSG00000117625
ENSG00000117632
ENSG00000117650
ENSG00000117682
ENSG00000117697
ENSG00000117748
ENSG00000117791
ENSG00000117859
ENSG00000117868
ENSG00000118096
ENSG00000118200
ENSG00000118217
ENSG00000118260
ENSG00000118276
ENSG00000118307
ENSG00000118322
ENSG00000118363
ENSG00000118369
ENSG00000118412
ENSG00000118454
ENSG00000118482
ENSG00000118495
ENSG00000118518
ENSG00000118564
ENSG00000118596
ENSG00000118655
ENSG00000118689
ENSG00000118785
ENSG00000118873
ENSG00000118900
ENSG00000118903
ENSG00000118922
ENSG00000118939
ENSG00000118965
ENSG00000118971
ENSG00000118985
ENSG00000118990
ENSG00000118997
ENSG00000119013
ENSG00000119041
ENSG00000119138
ENSG00000119139
ENSG00000119203
ENSG00000119231
ENSG00000119314
ENSG00000119318
ENSG00000119321
ENSG00000119333
ENSG00000119396
ENSG00000119401
ENSG00000119402
ENSG00000119403
ENSG00000119408
ENSG00000119411
ENSG00000119414
ENSG00000119471
ENSG00000119487
ENSG00000119514
ENSG00000119522
ENSG00000119523
ENSG00000119537
ENSG00000119541
ENSG00000119596
ENSG00000119608
ENSG00000119636
ENSG00000119640
ENSG00000119650
ENSG00000119655
ENSG00000119660
ENSG00000119682
ENSG00000119685
ENSG00000119686
ENSG00000119688
ENSG00000119705
ENSG00000119714
ENSG00000119723
ENSG00000119729
ENSG00000119778
ENSG00000119866
ENSG00000119900
ENSG00000119906
ENSG00000119917
ENSG00000119922
ENSG00000119929
ENSG00000119965
ENSG00000119969
ENSG00000119979
ENSG00000120051
ENSG00000120063
ENSG00000120071
ENSG00000120093
ENSG00000120094
ENSG00000120137
ENSG00000120149
ENSG00000120158
ENSG00000120159
ENSG00000120162
ENSG00000120217
ENSG00000120253
ENSG00000120314
ENSG00000120332
ENSG00000120333
ENSG00000120334
ENSG00000120337
ENSG00000120370
ENSG00000120437
ENSG00000120438
ENSG00000120451
ENSG00000120519
ENSG00000120539
ENSG00000120549
ENSG00000120555
ENSG00000120647
ENSG00000120675
ENSG00000120685
ENSG00000120686
ENSG00000120688
ENSG00000120690
ENSG00000120694
ENSG00000120697
ENSG00000120705
ENSG00000120727
ENSG00000120729
ENSG00000120733
ENSG00000120738
ENSG00000120784
ENSG00000120805
ENSG00000120868
ENSG00000120875
ENSG00000120885
ENSG00000120899
ENSG00000120925
ENSG00000120948
ENSG00000120963
ENSG00000120992
ENSG00000121039
ENSG00000121058
ENSG00000121060
ENSG00000121064
ENSG00000121210
ENSG00000121211
ENSG00000121289
ENSG00000121310
ENSG00000121380
ENSG00000121390
ENSG00000121406
ENSG00000121454
ENSG00000121486
ENSG00000121542
ENSG00000121570
ENSG00000121577
ENSG00000121579
ENSG00000121594
ENSG00000121671
ENSG00000121680
ENSG00000121691
ENSG00000121716
ENSG00000121741
ENSG00000121743
ENSG00000121766
ENSG00000121769
ENSG00000121879
ENSG00000121895
ENSG00000121931
ENSG00000121933
ENSG00000121940
ENSG00000121957
ENSG00000121964
ENSG00000121966
ENSG00000121988
ENSG00000122008
ENSG00000122012
ENSG00000122026
ENSG00000122068
ENSG00000122085
ENSG00000122122
ENSG00000122140
ENSG00000122188
ENSG00000122224
ENSG00000122257
ENSG00000122359
ENSG00000122376
ENSG00000122378
ENSG00000122386
ENSG00000122390
ENSG00000122417
ENSG00000122432
ENSG00000122435
ENSG00000122482
ENSG00000122483
ENSG00000122484
ENSG00000122497
ENSG00000122512
ENSG00000122515
ENSG00000122557
ENSG00000122565
ENSG00000122591
ENSG00000122643
ENSG00000122696
ENSG00000122735
ENSG00000122741
ENSG00000122779
ENSG00000122783
ENSG00000122824
ENSG00000122863
ENSG00000122873
ENSG00000122882
ENSG00000122884
ENSG00000122912
ENSG00000122952
ENSG00000122958
ENSG00000122966
ENSG00000122970
ENSG00000122986
ENSG00000123080
ENSG00000123104
ENSG00000123130
ENSG00000123143
ENSG00000123146
ENSG00000123179
ENSG00000123200
ENSG00000123201
ENSG00000123213
ENSG00000123219
ENSG00000123329
ENSG00000123338
ENSG00000123360
ENSG00000123395
ENSG00000123416
ENSG00000123473
ENSG00000123485
ENSG00000123552
ENSG00000123575
ENSG00000123600
ENSG00000123636
ENSG00000123684
ENSG00000123728
ENSG00000123739
ENSG00000123815
ENSG00000123933
ENSG00000123965
ENSG00000124067
ENSG00000124074
ENSG00000124097
ENSG00000124120
ENSG00000124126
ENSG00000124151
ENSG00000124155
ENSG00000124159
ENSG00000124164
ENSG00000124172
ENSG00000124181
ENSG00000124193
ENSG00000124201
ENSG00000124208
ENSG00000124209
ENSG00000124215
ENSG00000124217
ENSG00000124225
ENSG00000124256
ENSG00000124275
ENSG00000124279
ENSG00000124370
ENSG00000124406
ENSG00000124422
ENSG00000124467
ENSG00000124491
ENSG00000124508
ENSG00000124523
ENSG00000124557
ENSG00000124562
ENSG00000124570
ENSG00000124588
ENSG00000124593
ENSG00000124701
ENSG00000124702
ENSG00000124743
ENSG00000124762
ENSG00000124782
ENSG00000124786
ENSG00000124788
ENSG00000124789
ENSG00000124802
ENSG00000124831
ENSG00000124942
ENSG00000125124
ENSG00000125149
ENSG00000125166
ENSG00000125170
ENSG00000125249
ENSG00000125304
ENSG00000125351
ENSG00000125354
ENSG00000125363
ENSG00000125375
ENSG00000125384
ENSG00000125430
ENSG00000125434
ENSG00000125445
ENSG00000125447
ENSG00000125449
ENSG00000125450
ENSG00000125454
ENSG00000125457
[truncated: 6,978 more rows]

## Sheet: elastic net & gradient boosting
ENSG00000000457
ENSG00000000938
ENSG00000001561
ENSG00000001631
ENSG00000002016
ENSG00000002549
ENSG00000003056
ENSG00000003147
ENSG00000003400
ENSG00000003402
ENSG00000004455
ENSG00000004468
ENSG00000005022
ENSG00000005436
ENSG00000005471
ENSG00000005810
ENSG00000006114
ENSG00000006194
ENSG00000006607
ENSG00000006634
ENSG00000006831
ENSG00000007168
ENSG00000007312
ENSG00000007384
ENSG00000008128
ENSG00000008130
ENSG00000008256
ENSG00000008517
ENSG00000008710
ENSG00000008838
ENSG00000008853
ENSG00000008869
ENSG00000008952
ENSG00000009335
ENSG00000009790
ENSG00000009954
ENSG00000010292
ENSG00000010404
ENSG00000010671
ENSG00000010803
ENSG00000010810
ENSG00000011114
ENSG00000011260
ENSG00000011295
ENSG00000011590
ENSG00000012061
ENSG00000012124
ENSG00000012174
ENSG00000012211
ENSG00000012660
ENSG00000012779
ENSG00000012822
ENSG00000012983
ENSG00000013306
ENSG00000013374
ENSG00000013563
ENSG00000014919
ENSG00000015133
ENSG00000015153
ENSG00000015171
ENSG00000015479
ENSG00000015568
ENSG00000015676
ENSG00000016391
ENSG00000016864
ENSG00000017483
ENSG00000018408
ENSG00000019582
ENSG00000020129
ENSG00000020256
ENSG00000020426
ENSG00000020633
ENSG00000021776
ENSG00000023330
ENSG00000023697
ENSG00000025039
ENSG00000026025
ENSG00000026508
ENSG00000026950
ENSG00000028116
ENSG00000028203
ENSG00000028839
ENSG00000029153
ENSG00000029364
ENSG00000030066
ENSG00000030419
ENSG00000030582
ENSG00000033627
ENSG00000033867
ENSG00000034063
ENSG00000034693
ENSG00000035141
ENSG00000035499
ENSG00000035681
ENSG00000035720
ENSG00000035928
ENSG00000036549
ENSG00000037637
ENSG00000038210
ENSG00000038219
ENSG00000038427
ENSG00000038532
ENSG00000039123
ENSG00000039523
ENSG00000039560
ENSG00000040633
ENSG00000042088
ENSG00000042445
ENSG00000047188
ENSG00000047315
ENSG00000047346
ENSG00000047365
ENSG00000047410
ENSG00000047621
ENSG00000047644
ENSG00000047648
ENSG00000047662
ENSG00000047932
ENSG00000048028
ENSG00000048052
ENSG00000048392
ENSG00000048471
ENSG00000048544
ENSG00000048649
ENSG00000048707
ENSG00000048740
ENSG00000048991
ENSG00000049167
ENSG00000049192
ENSG00000049449
ENSG00000049656
ENSG00000049860
ENSG00000050030
ENSG00000050344
ENSG00000050393
ENSG00000051341
ENSG00000051382
ENSG00000051620
ENSG00000051825
ENSG00000052749
ENSG00000052802
ENSG00000053254
ENSG00000053371
ENSG00000053372
ENSG00000053770
ENSG00000054219
ENSG00000055332
ENSG00000055917
ENSG00000056558
ENSG00000056736
ENSG00000056972
ENSG00000057757
ENSG00000057935
ENSG00000058063
ENSG00000058091
ENSG00000058272
ENSG00000058600
ENSG00000058673
ENSG00000059377
ENSG00000059769
ENSG00000059804
ENSG00000060237
ENSG00000060688
ENSG00000060749
ENSG00000060982
ENSG00000061656
ENSG00000061987
ENSG00000062194
ENSG00000062282
ENSG00000062485
ENSG00000062650
ENSG00000062716
ENSG00000062725
ENSG00000063046
ENSG00000063244
ENSG00000063245
ENSG00000063438
ENSG00000063601
ENSG00000064012
ENSG00000064102
ENSG00000064199
ENSG00000064225
ENSG00000064313
ENSG00000064419
ENSG00000064651
ENSG00000064763
ENSG00000064886
ENSG00000064933
ENSG00000065183
ENSG00000065413
ENSG00000065491
ENSG00000065526
ENSG00000065665
ENSG00000065802
ENSG00000065882
ENSG00000065923
ENSG00000065989
ENSG00000066135
ENSG00000066279
ENSG00000066294
ENSG00000066583
ENSG00000066739
ENSG00000066777
ENSG00000066855
ENSG00000066923
ENSG00000066933
ENSG00000067066
ENSG00000067082
ENSG00000067365
ENSG00000067369
ENSG00000067601
ENSG00000067900
ENSG00000068305
ENSG00000068366
ENSG00000068400
ENSG00000068489
ENSG00000068654
ENSG00000068724
ENSG00000068796
ENSG00000069329
ENSG00000069493
ENSG00000069956
ENSG00000069974
ENSG00000070367
ENSG00000070495
ENSG00000070501
ENSG00000070614
ENSG00000070770
ENSG00000070814
ENSG00000070882
ENSG00000070915
ENSG00000071054
ENSG00000071082
ENSG00000071127
ENSG00000071189
ENSG00000071246
ENSG00000071553
ENSG00000071889
ENSG00000071967
ENSG00000071994
ENSG00000072134
ENSG00000072201
ENSG00000072274
ENSG00000072401
ENSG00000072415
ENSG00000072609
ENSG00000072756
ENSG00000072858
ENSG00000073331
ENSG00000073578
ENSG00000073614
ENSG00000073803
ENSG00000073849
ENSG00000073969
ENSG00000074416
ENSG00000074603
ENSG00000074621
ENSG00000074706
ENSG00000075131
ENSG00000075142
ENSG00000075151
ENSG00000075234
ENSG00000075290
ENSG00000075292
ENSG00000075303
ENSG00000075399
ENSG00000075413
ENSG00000075790
ENSG00000075856
ENSG00000075884
ENSG00000075914
ENSG00000076053
ENSG00000076201
ENSG00000076351
ENSG00000076554
ENSG00000076650
ENSG00000076685
ENSG00000077044
ENSG00000077092
ENSG00000077232
ENSG00000077585
ENSG00000077721
ENSG00000077800
ENSG00000078053
ENSG00000078070
ENSG00000078081
ENSG00000078140
ENSG00000078304
ENSG00000078487
ENSG00000078589
ENSG00000078618
ENSG00000078674
ENSG00000079134
ENSG00000079150
ENSG00000079332
ENSG00000079785
ENSG00000079931
ENSG00000079950
ENSG00000080200
ENSG00000080298
ENSG00000080345
ENSG00000080371
ENSG00000080503
ENSG00000080546
ENSG00000080815
ENSG00000080819
ENSG00000080822
ENSG00000080824
ENSG00000080845
ENSG00000081014
ENSG00000081181
ENSG00000081189
ENSG00000081320
ENSG00000081377
ENSG00000081665
ENSG00000081721
ENSG00000081791
ENSG00000081870
ENSG00000081913
ENSG00000082068
ENSG00000082213
ENSG00000082293
ENSG00000082516
ENSG00000083097
ENSG00000083168
ENSG00000083454
ENSG00000083720
ENSG00000083750
ENSG00000083799
ENSG00000083817
ENSG00000083828
ENSG00000083844
ENSG00000084090
ENSG00000084754
ENSG00000084774
ENSG00000085224
ENSG00000085231
ENSG00000085274
ENSG00000085377
ENSG00000085415
ENSG00000085449
ENSG00000085644
ENSG00000085760
ENSG00000085999
ENSG00000086062
ENSG00000086159
ENSG00000086200
ENSG00000086619
ENSG00000086666
ENSG00000086758
ENSG00000087266
ENSG00000087299
ENSG00000087301
ENSG00000087470
ENSG00000087586
ENSG00000087884
ENSG00000088205
ENSG00000088298
ENSG00000088448
ENSG00000088538
ENSG00000088832
ENSG00000089006
ENSG00000089050
ENSG00000089063
ENSG00000089157
ENSG00000089280
ENSG00000089682
ENSG00000089876
ENSG00000089902
ENSG00000089916
ENSG00000090020
ENSG00000090054
ENSG00000090104
ENSG00000090266
ENSG00000090316
ENSG00000090612
ENSG00000090674
ENSG00000090686
ENSG00000090863
ENSG00000091127
ENSG00000091140
ENSG00000091157
ENSG00000091164
ENSG00000092020
ENSG00000092108
ENSG00000092140
ENSG00000092148
ENSG00000092199
ENSG00000092201
ENSG00000092439
ENSG00000092529
ENSG00000092871
ENSG00000093000
ENSG00000093072
ENSG00000093144
ENSG00000094804
ENSG00000094841
ENSG00000094975
ENSG00000095002
ENSG00000095261
ENSG00000095380
ENSG00000095464
ENSG00000095574
ENSG00000095585
ENSG00000095787
ENSG00000096746
ENSG00000096968
ENSG00000097033
ENSG00000099219
ENSG00000099251
ENSG00000099290
ENSG00000099331
ENSG00000099385
ENSG00000099622
ENSG00000099910
ENSG00000099917
ENSG00000099940
ENSG00000099974
ENSG00000100014
ENSG00000100024
ENSG00000100030
ENSG00000100031
ENSG00000100034
ENSG00000100036
ENSG00000100058
ENSG00000100068
ENSG00000100077
ENSG00000100099
ENSG00000100101
ENSG00000100106
ENSG00000100109
ENSG00000100116
ENSG00000100121
ENSG00000100207
ENSG00000100242
ENSG00000100288
ENSG00000100298
ENSG00000100346
ENSG00000100354
ENSG00000100372
ENSG00000100376
ENSG00000100380
ENSG00000100418
ENSG00000100441
ENSG00000100445
ENSG00000100461
ENSG00000100519
ENSG00000100557
ENSG00000100564
ENSG00000100568
ENSG00000100612
ENSG00000100614
ENSG00000100664
ENSG00000100697
ENSG00000100726
ENSG00000100731
ENSG00000100744
ENSG00000100749
ENSG00000100767
ENSG00000100804
ENSG00000100815
ENSG00000100888
ENSG00000100890
ENSG00000100911
ENSG00000100916
ENSG00000100979
ENSG00000101017
ENSG00000101040
ENSG00000101166
ENSG00000101181
ENSG00000101190
ENSG00000101298
ENSG00000101361
ENSG00000101413
ENSG00000101452
ENSG00000101558
ENSG00000101596
ENSG00000101639
ENSG00000101751
ENSG00000101752
ENSG00000101773
ENSG00000101782
ENSG00000101868
ENSG00000101935
ENSG00000101972
ENSG00000102043
ENSG00000102081
ENSG00000102144
ENSG00000102158
ENSG00000102309
ENSG00000102349
ENSG00000102401
ENSG00000102531
ENSG00000102543
ENSG00000102547
ENSG00000102572
ENSG00000102580
ENSG00000102780
ENSG00000102781
ENSG00000102786
ENSG00000102804
ENSG00000102805
ENSG00000102901
ENSG00000102921
ENSG00000102962
ENSG00000103018
ENSG00000103035
ENSG00000103044
ENSG00000103061
ENSG00000103222
ENSG00000103226
ENSG00000103227
ENSG00000103319
ENSG00000103335
ENSG00000103342
ENSG00000103343
ENSG00000103353
ENSG00000103365
ENSG00000103479
ENSG00000103494
ENSG00000103502
ENSG00000103512
ENSG00000103522
ENSG00000103540
ENSG00000103544
ENSG00000103549
ENSG00000103657
ENSG00000103832
ENSG00000103994
ENSG00000103995
ENSG00000104047
ENSG00000104059
ENSG00000104081
ENSG00000104154
ENSG00000104164
ENSG00000104177
ENSG00000104228
ENSG00000104321
ENSG00000104325
ENSG00000104343
ENSG00000104361
ENSG00000104365
ENSG00000104408
ENSG00000104419
ENSG00000104432
ENSG00000104490
ENSG00000104517
ENSG00000104529
ENSG00000104626
ENSG00000104643
ENSG00000104660
ENSG00000104689
ENSG00000104695
ENSG00000104714
ENSG00000104756
ENSG00000104763
ENSG00000104765
ENSG00000104812
ENSG00000104823
ENSG00000104866
ENSG00000104897
ENSG00000104972
ENSG00000104974
ENSG00000104979
ENSG00000105193
ENSG00000105220
ENSG00000105229
ENSG00000105323
ENSG00000105483
ENSG00000105556
ENSG00000105738
ENSG00000105778
ENSG00000105810
ENSG00000105819
ENSG00000105821
ENSG00000105835
ENSG00000105849
ENSG00000105856
ENSG00000105866
ENSG00000105926
ENSG00000105928
ENSG00000105939
ENSG00000105953
ENSG00000105963
ENSG00000105982
ENSG00000105983
ENSG00000106086
ENSG00000106089
ENSG00000106100
ENSG00000106125
ENSG00000106133
ENSG00000106244
ENSG00000106246
ENSG00000106346
ENSG00000106355
ENSG00000106392
ENSG00000106399
ENSG00000106415
ENSG00000106443
ENSG00000106538
ENSG00000106554
ENSG00000106603
ENSG00000106688
ENSG00000106692
ENSG00000106701
ENSG00000106723
ENSG00000106785
ENSG00000106804
ENSG00000106948
ENSG00000107036
ENSG00000107099
ENSG00000107104
ENSG00000107290
ENSG00000107341
ENSG00000107371
ENSG00000107438
ENSG00000107551
ENSG00000107554
ENSG00000107560
ENSG00000107581
ENSG00000107614
ENSG00000107745
ENSG00000107771
ENSG00000107798
ENSG00000107815
ENSG00000107816
ENSG00000107829
ENSG00000107863
ENSG00000107872
ENSG00000107890
ENSG00000107957
ENSG00000107959
ENSG00000107968
ENSG00000108021
ENSG00000108061
ENSG00000108064
ENSG00000108175
ENSG00000108179
ENSG00000108187
ENSG00000108256
ENSG00000108296
ENSG00000108298
ENSG00000108312
ENSG00000108389
ENSG00000108406
ENSG00000108510
ENSG00000108557
ENSG00000108561
ENSG00000108576
ENSG00000108582
ENSG00000108587
ENSG00000108651
ENSG00000108654
ENSG00000108771
ENSG00000108799
ENSG00000108825
ENSG00000108848
ENSG00000109111
ENSG00000109133
ENSG00000109184
ENSG00000109189
ENSG00000109320
ENSG00000109323
ENSG00000109381
ENSG00000109458
ENSG00000109475
ENSG00000109536
ENSG00000109572
ENSG00000109618
ENSG00000109685
ENSG00000109686
ENSG00000109762
ENSG00000109771
ENSG00000109787
ENSG00000109790
ENSG00000109805
ENSG00000109814
ENSG00000110013
ENSG00000110075
ENSG00000110203
ENSG00000110315
ENSG00000110330
ENSG00000110395
ENSG00000110429
ENSG00000110435
ENSG00000110497
ENSG00000110660
ENSG00000110721
ENSG00000110723
ENSG00000110768
ENSG00000110777
ENSG00000110844
ENSG00000110934
ENSG00000111052
ENSG00000111203
ENSG00000111206
ENSG00000111215
ENSG00000111237
ENSG00000111247
ENSG00000111252
ENSG00000111269
ENSG00000111271
ENSG00000111328
ENSG00000111331
ENSG00000111358
ENSG00000111364
ENSG00000111405
ENSG00000111412
ENSG00000111450
ENSG00000111452
ENSG00000111530
ENSG00000111540
ENSG00000111581
ENSG00000111605
ENSG00000111642
ENSG00000111667
ENSG00000111669
ENSG00000111671
ENSG00000111679
ENSG00000111684
ENSG00000111707
ENSG00000111711
ENSG00000111728
ENSG00000111731
ENSG00000111780
ENSG00000111788
ENSG00000111801
ENSG00000111817
ENSG00000111846
ENSG00000111859
ENSG00000111863
ENSG00000111877
ENSG00000111880
ENSG00000111906
ENSG00000111913
ENSG00000111962
ENSG00000112029
ENSG00000112079
ENSG00000112081
ENSG00000112096
ENSG00000112137
ENSG00000112146
ENSG00000112159
ENSG00000112167
ENSG00000112195
ENSG00000112200
ENSG00000112234
ENSG00000112249
ENSG00000112282
ENSG00000112297
ENSG00000112304
ENSG00000112306
ENSG00000112308
ENSG00000112309
ENSG00000112335
ENSG00000112343
ENSG00000112486
ENSG00000112576
ENSG00000112584
ENSG00000112592
ENSG00000112658
ENSG00000112679
ENSG00000112739
ENSG00000112763
ENSG00000112773
ENSG00000112851
ENSG00000112893
ENSG00000112941
ENSG00000113108
ENSG00000113163
ENSG00000113231
ENSG00000113356
ENSG00000113360
ENSG00000113387
ENSG00000113448
ENSG00000113456
ENSG00000113532
ENSG00000113569
ENSG00000113580
ENSG00000113583
ENSG00000113649
ENSG00000113712
ENSG00000113716
ENSG00000113719
ENSG00000113739
ENSG00000113742
ENSG00000113761
ENSG00000113838
ENSG00000113845
ENSG00000113966
ENSG00000114023
ENSG00000114026
ENSG00000114098
ENSG00000114120
ENSG00000114125
ENSG00000114126
ENSG00000114268
ENSG00000114346
ENSG00000114480
ENSG00000114670
ENSG00000114742
ENSG00000114744
ENSG00000114786
ENSG00000114796
ENSG00000114841
ENSG00000114933
ENSG00000114978
ENSG00000114982
ENSG00000114999
ENSG00000115042
ENSG00000115073
ENSG00000115084
ENSG00000115107
ENSG00000115165
ENSG00000115232
ENSG00000115233
ENSG00000115267
ENSG00000115271
ENSG00000115295
ENSG00000115306
ENSG00000115310
ENSG00000115355
ENSG00000115364
ENSG00000115365
ENSG00000115415
ENSG00000115419
ENSG00000115425
ENSG00000115446
ENSG00000115486
ENSG00000115504
ENSG00000115526
ENSG00000115548
ENSG00000115604
ENSG00000115677
ENSG00000115687
ENSG00000115750
ENSG00000115760
ENSG00000115761
ENSG00000115816
ENSG00000115827
ENSG00000115866
ENSG00000115875
ENSG00000115902
ENSG00000115919
ENSG00000115935
ENSG00000115947
ENSG00000115966
ENSG00000116044
ENSG00000116062
ENSG00000116120
ENSG00000116127
ENSG00000116151
ENSG00000116191
ENSG00000116198
ENSG00000116205
ENSG00000116212
ENSG00000116237
ENSG00000116350
ENSG00000116406
ENSG00000116539
ENSG00000116668
ENSG00000116675
ENSG00000116698
ENSG00000116731
ENSG00000116747
ENSG00000116750
ENSG00000116783
ENSG00000116786
ENSG00000116809
ENSG00000116874
ENSG00000116906
ENSG00000116918
ENSG00000116977
ENSG00000116984
ENSG00000117020
ENSG00000117036
ENSG00000117090
ENSG00000117151
ENSG00000117289
ENSG00000117360
ENSG00000117394
ENSG00000117399
ENSG00000117411
ENSG00000117461
ENSG00000117481
ENSG00000117500
ENSG00000117523
ENSG00000117533
ENSG00000117569
ENSG00000117601
ENSG00000117616
ENSG00000117620
ENSG00000117625
ENSG00000117632
ENSG00000117697
ENSG00000117859
ENSG00000117868
ENSG00000118200
ENSG00000118217
ENSG00000118276
ENSG00000118369
ENSG00000118412
ENSG00000118454
ENSG00000118482
ENSG00000118495
ENSG00000118518
ENSG00000118564
ENSG00000118655
ENSG00000118689
ENSG00000118873
ENSG00000118903
ENSG00000118922
ENSG00000118939
ENSG00000118965
ENSG00000118971
ENSG00000118985
ENSG00000119013
ENSG00000119041
ENSG00000119203
ENSG00000119231
ENSG00000119314
ENSG00000119321
ENSG00000119396
ENSG00000119401
ENSG00000119402
ENSG00000119403
ENSG00000119408
ENSG00000119487
ENSG00000119522
ENSG00000119523
ENSG00000119537
ENSG00000119655
ENSG00000119685
ENSG00000119688
ENSG00000119705
ENSG00000119714
ENSG00000119723
ENSG00000119729
ENSG00000119778
ENSG00000119917
ENSG00000119929
ENSG00000119965
ENSG00000119979
ENSG00000120063
ENSG00000120071
ENSG00000120137
ENSG00000120149
ENSG00000120158
ENSG00000120159
ENSG00000120162
ENSG00000120314
ENSG00000120333
ENSG00000120437
ENSG00000120438
ENSG00000120451
ENSG00000120519
ENSG00000120539
ENSG00000120647
ENSG00000120685
ENSG00000120686
ENSG00000120688
ENSG00000120690
ENSG00000120694
ENSG00000120705
ENSG00000120733
ENSG00000120784
ENSG00000120805
ENSG00000120868
ENSG00000120875
ENSG00000120899
ENSG00000120925
ENSG00000120992
ENSG00000121060
ENSG00000121210
ENSG00000121211
ENSG00000121289
ENSG00000121380
ENSG00000121390
ENSG00000121577
ENSG00000121594
ENSG00000121671
ENSG00000121716
ENSG00000121769
ENSG00000121931
ENSG00000121988
ENSG00000122008
ENSG00000122012
ENSG00000122026
ENSG00000122068
ENSG00000122085
ENSG00000122122
ENSG00000122257
ENSG00000122376
ENSG00000122390
ENSG00000122417
ENSG00000122432
ENSG00000122435
ENSG00000122482
ENSG00000122483
ENSG00000122497
ENSG00000122515
ENSG00000122565
ENSG00000122591
ENSG00000122696
ENSG00000122741
ENSG00000122783
ENSG00000122873
ENSG00000122884
ENSG00000122912
ENSG00000122952
ENSG00000123080
ENSG00000123104
ENSG00000123130
ENSG00000123146
ENSG00000123179
ENSG00000123200
ENSG00000123329
ENSG00000123552
ENSG00000123575
ENSG00000123600
ENSG00000123636
ENSG00000123684
ENSG00000123728
ENSG00000123739
ENSG00000123965
ENSG00000124126
ENSG00000124164
ENSG00000124172
ENSG00000124181
ENSG00000124193
ENSG00000124208
ENSG00000124275
ENSG00000124279
ENSG00000124370
ENSG00000124406
ENSG00000124422
ENSG00000124508
ENSG00000124523
ENSG00000124593
ENSG00000124702
ENSG00000124782
ENSG00000124786
ENSG00000124788
ENSG00000124789
ENSG00000124802
ENSG00000124831
ENSG00000124942
ENSG00000125170
ENSG00000125249
ENSG00000125304
ENSG00000125354
ENSG00000125375
ENSG00000125430
ENSG00000125445
ENSG00000125447
ENSG00000125449
ENSG00000125450
ENSG00000125457
ENSG00000125485
ENSG00000125637
ENSG00000125648
ENSG00000125695
ENSG00000125733
ENSG00000125741
ENSG00000125827
ENSG00000125846
ENSG00000125850
ENSG00000125863
ENSG00000125885
ENSG00000125912
ENSG00000125970
ENSG00000126001
ENSG00000126005
ENSG00000126067
ENSG00000126070
ENSG00000126106
ENSG00000126216
ENSG00000126217
ENSG00000126353
ENSG00000126773
ENSG00000126804
ENSG00000126858
ENSG00000127022
ENSG00000127054
ENSG00000127419
ENSG00000127481
ENSG00000127483
ENSG00000127526
ENSG00000127804
ENSG00000127824
ENSG00000127870
ENSG00000127914
ENSG00000127922
ENSG00000127957
ENSG00000127980
ENSG00000128000
ENSG00000128050
ENSG00000128284
ENSG00000128294
ENSG00000128335
ENSG00000128394
ENSG00000128438
ENSG00000128463
ENSG00000128487
ENSG00000128512
ENSG00000128585
ENSG00000128604
ENSG00000128699
ENSG00000128731
ENSG00000128815
ENSG00000128829
ENSG00000128891
ENSG00000128923
ENSG00000128944
ENSG00000129003
ENSG00000129007
ENSG00000129128
ENSG00000129197
ENSG00000129245
ENSG00000129250
ENSG00000129277
ENSG00000129292
ENSG00000129315
ENSG00000129595
ENSG00000129625
ENSG00000129646
ENSG00000129680
ENSG00000129696
ENSG00000129810
ENSG00000129925
ENSG00000129991
ENSG00000129993
ENSG00000130024
ENSG00000130167
ENSG00000130227
ENSG00000130338
ENSG00000130347
ENSG00000130429
ENSG00000130513
ENSG00000130559
ENSG00000130699
ENSG00000130702
ENSG00000130775
ENSG00000130816
ENSG00000130856
ENSG00000130921
ENSG00000130935
ENSG00000130939
ENSG00000131013
ENSG00000131018
ENSG00000131042
ENSG00000131069
ENSG00000131148
ENSG00000131149
ENSG00000131233
ENSG00000131242
ENSG00000131373
ENSG00000131374
ENSG00000131378
ENSG00000131389
ENSG00000131446
ENSG00000131558
ENSG00000131584
ENSG00000131591
ENSG00000131626
ENSG00000131781
ENSG00000131795
ENSG00000131828
ENSG00000131979
ENSG00000132005
ENSG00000132128
ENSG00000132141
ENSG00000132142
ENSG00000132170
ENSG00000132182
ENSG00000132196
ENSG00000132207
ENSG00000132256
ENSG00000132275
ENSG00000132300
ENSG00000132330
ENSG00000132356
ENSG00000132388
ENSG00000132394
ENSG00000132406
ENSG00000132424
ENSG00000132434
ENSG00000132465
ENSG00000132478
ENSG00000132481
ENSG00000132510
ENSG00000132522
ENSG00000132570
ENSG00000132646
ENSG00000132694
ENSG00000132740
ENSG00000132823
ENSG00000132824
ENSG00000132842
ENSG00000132912
ENSG00000132952
ENSG00000132958
ENSG00000132964
ENSG00000133030
ENSG00000133056
ENSG00000133114
ENSG00000133131
ENSG00000133193
ENSG00000133256
ENSG00000133424
ENSG00000133477
ENSG00000133606
ENSG00000133639
ENSG00000133641
ENSG00000133703
ENSG00000133794
ENSG00000133805
ENSG00000133812
ENSG00000133858
ENSG00000133874
ENSG00000133943
ENSG00000133961
ENSG00000134001
ENSG00000134020
ENSG00000134046
ENSG00000134058
ENSG00000134086
ENSG00000134108
ENSG00000134109
ENSG00000134146
ENSG00000134250
ENSG00000134253
ENSG00000134255
ENSG00000134256
ENSG00000134265
ENSG00000134283
ENSG00000134297
ENSG00000134330
ENSG00000134333
ENSG00000134352
ENSG00000134504
ENSG00000134508
ENSG00000134516
ENSG00000134759
ENSG00000134802
ENSG00000134824
ENSG00000134851
ENSG00000134852
ENSG00000134864
ENSG00000134882
ENSG00000134884
ENSG00000134899
ENSG00000134910
ENSG00000134940
ENSG00000134954
ENSG00000134986
ENSG00000134987
ENSG00000135049
ENSG00000135052
ENSG00000135090
ENSG00000135127
ENSG00000135205
ENSG00000135213
ENSG00000135249
ENSG00000135250
ENSG00000135272
ENSG00000135314
ENSG00000135341
ENSG00000135414
ENSG00000135426
ENSG00000135439
ENSG00000135452
ENSG00000135469
ENSG00000135541
ENSG00000135605
ENSG00000135637
ENSG00000135655
ENSG00000135679
ENSG00000135686
ENSG00000135749
ENSG00000135763
ENSG00000135821
ENSG00000135829
ENSG00000135835
ENSG00000135837
ENSG00000135862
ENSG00000135870
ENSG00000135898
ENSG00000135899
ENSG00000135905
ENSG00000135930
ENSG00000135931
ENSG00000135932
ENSG00000135951
ENSG00000135956
ENSG00000135966
ENSG00000135968
ENSG00000135976
ENSG00000136048
ENSG00000136068
ENSG00000136104
ENSG00000136122
ENSG00000136143
ENSG00000136152
ENSG00000136161
ENSG00000136167
ENSG00000136169
ENSG00000136231
ENSG00000136279
ENSG00000136280
ENSG00000136381
ENSG00000136436
ENSG00000136450
ENSG00000136451
ENSG00000136536
ENSG00000136560
ENSG00000136653
ENSG00000136699
ENSG00000136709
ENSG00000136738
ENSG00000136807
ENSG00000136816
ENSG00000136861
ENSG00000136877
ENSG00000136891
ENSG00000136935
ENSG00000136936
ENSG00000136937
ENSG00000136950
ENSG00000137074
ENSG00000137103
ENSG00000137210
ENSG00000137267
ENSG00000137449
ENSG00000137496
ENSG00000137497
ENSG00000137574
ENSG00000137575
ENSG00000137642
ENSG00000137804
ENSG00000137871
ENSG00000137878
ENSG00000137944
ENSG00000137959
ENSG00000137965
ENSG00000138002
ENSG00000138018
ENSG00000138032
ENSG00000138095
ENSG00000138101
ENSG00000138160
ENSG00000138182
ENSG00000138246
ENSG00000138286
ENSG00000138326
ENSG00000138376
ENSG00000138386
ENSG00000138413
ENSG00000138430
ENSG00000138434
ENSG00000138442
ENSG00000138459
ENSG00000138587
ENSG00000138593
ENSG00000138594
ENSG00000138640
ENSG00000138658
ENSG00000138660
ENSG00000138668
ENSG00000138669
ENSG00000138674
ENSG00000138688
ENSG00000138698
ENSG00000138735
ENSG00000138757
ENSG00000138758
ENSG00000138764
ENSG00000138777
ENSG00000138794
ENSG00000138796
ENSG00000138801
ENSG00000138821
ENSG00000138835
ENSG00000138964
ENSG00000139083
ENSG00000139116
ENSG00000139117
ENSG00000139131
ENSG00000139133
ENSG00000139154
ENSG00000139163
ENSG00000139190
ENSG00000139192
ENSG00000139218
ENSG00000139278
ENSG00000139323
ENSG00000139428
ENSG00000139436
ENSG00000139437
ENSG00000139496
ENSG00000139514
ENSG00000139579
ENSG00000139597
ENSG00000139626
ENSG00000139631
ENSG00000139641
ENSG00000139644
ENSG00000139697
ENSG00000139725
ENSG00000139734
ENSG00000139793
ENSG00000139826
ENSG00000139842
ENSG00000139908
ENSG00000139990
ENSG00000140006
ENSG00000140009
ENSG00000140105
ENSG00000140181
ENSG00000140199
ENSG00000140263
ENSG00000140264
ENSG00000140319
ENSG00000140386
ENSG00000140391
ENSG00000140396
ENSG00000140451
ENSG00000140455
ENSG00000140471
ENSG00000140534
ENSG00000140553
ENSG00000140577
ENSG00000140678
ENSG00000140718
ENSG00000140740
ENSG00000140743
ENSG00000140836
ENSG00000140968
ENSG00000140988
ENSG00000140992
ENSG00000140993
ENSG00000140995
ENSG00000141027
ENSG00000141068
ENSG00000141084
ENSG00000141127
ENSG00000141140
ENSG00000141179
ENSG00000141279
ENSG00000141316
ENSG00000141337
ENSG00000141376
ENSG00000141384
ENSG00000141425
ENSG00000141452
ENSG00000141503
ENSG00000141510
ENSG00000141551
ENSG00000141568
ENSG00000141627
ENSG00000141646
ENSG00000141664
ENSG00000141867
ENSG00000142089
ENSG00000142166
ENSG00000142208
ENSG00000142347
ENSG00000142528
ENSG00000142541
ENSG00000142556
ENSG00000142599
ENSG00000142856
ENSG00000142892
ENSG00000142937
ENSG00000143013
ENSG00000143067
ENSG00000143119
ENSG00000143155
ENSG00000143226
ENSG00000143248
ENSG00000143297
ENSG00000143314
ENSG00000143373
ENSG00000143401
ENSG00000143420
ENSG00000143429
ENSG00000143442
ENSG00000143457
ENSG00000143466
ENSG00000143476
ENSG00000143486
ENSG00000143494
ENSG00000143499
ENSG00000143537
ENSG00000143553
ENSG00000143554
ENSG00000143624
ENSG00000143669
ENSG00000143702
ENSG00000143756
ENSG00000143797
ENSG00000143815
ENSG00000143850
ENSG00000143870
ENSG00000143952
ENSG00000144021
ENSG00000144026
ENSG00000144161
ENSG00000144182
ENSG00000144199
ENSG00000144228
ENSG00000144233
ENSG00000144401
ENSG00000144445
ENSG00000144468
ENSG00000144554
ENSG00000144560
ENSG00000144674
ENSG00000144711
ENSG00000144713
ENSG00000144741
ENSG00000144747
ENSG00000144791
ENSG00000144840
ENSG00000144857
ENSG00000145012
ENSG00000145040
ENSG00000145075
ENSG00000145194
ENSG00000145216
ENSG00000145284
ENSG00000145287
ENSG00000145348
ENSG00000145354
ENSG00000145388
ENSG00000145414
ENSG00000145416
ENSG00000145425
ENSG00000145439
ENSG00000145545
ENSG00000145604
ENSG00000145675
ENSG00000145687
ENSG00000145715
ENSG00000145725
ENSG00000145779
ENSG00000145780
ENSG00000145781
ENSG00000145782
ENSG00000145819
ENSG00000145912
ENSG00000145916
ENSG00000145990
ENSG00000146038
ENSG00000146063
ENSG00000146083
ENSG00000146094
ENSG00000146221
ENSG00000146263
ENSG00000146416
ENSG00000146426
ENSG00000146535
ENSG00000146556
ENSG00000146670
ENSG00000146707
ENSG00000146733
ENSG00000146755
ENSG00000146776
ENSG00000146802
ENSG00000146856
ENSG00000146859
ENSG00000147010
ENSG00000147099
ENSG00000147119
ENSG00000147133
ENSG00000147140
ENSG00000147162
ENSG00000147231
ENSG00000147257
ENSG00000147316
ENSG00000147324
ENSG00000147403
ENSG00000147454
ENSG00000147457
ENSG00000147509
ENSG00000147548
ENSG00000147684
ENSG00000147687
ENSG00000147853
ENSG00000147905
ENSG00000147912
ENSG00000147996
ENSG00000148053
ENSG00000148090
ENSG00000148154
ENSG00000148158
ENSG00000148180
ENSG00000148200
ENSG00000148204
ENSG00000148219
ENSG00000148296
ENSG00000148297
ENSG00000148303
ENSG00000148429
ENSG00000148459
ENSG00000148484
ENSG00000148572
ENSG00000148690
ENSG00000148730
ENSG00000148824
ENSG00000148843
ENSG00000148935
ENSG00000148950
ENSG00000149084
ENSG00000149089
ENSG00000149136
ENSG00000149179
ENSG00000149269
ENSG00000149289
ENSG00000149474
ENSG00000149483
ENSG00000149531
ENSG00000149577
ENSG00000149609
ENSG00000149679
ENSG00000149761
ENSG00000149930
ENSG00000150403
ENSG00000150459
ENSG00000150477
ENSG00000150593
ENSG00000150637
ENSG00000150722
ENSG00000150753
ENSG00000150776
ENSG00000150907
ENSG00000150995
ENSG00000151012
ENSG00000151092
ENSG00000151093
ENSG00000151135
ENSG00000151151
ENSG00000151233
ENSG00000151304
ENSG00000151466
ENSG00000151470
ENSG00000151474
ENSG00000151490
ENSG00000151532
ENSG00000151575
ENSG00000151576
ENSG00000151665
ENSG00000151687
ENSG00000151725
ENSG00000151746
ENSG00000151779
ENSG00000151806
ENSG00000151835
ENSG00000151881
ENSG00000151882
ENSG00000152022
ENSG00000152061
ENSG00000152076
ENSG00000152104
ENSG00000152117
ENSG00000152147
ENSG00000152223
ENSG00000152234
ENSG00000152256
ENSG00000152332
ENSG00000152348
ENSG00000152359
ENSG00000152457
ENSG00000152484
ENSG00000152492
ENSG00000152520
ENSG00000152556
ENSG00000152601
ENSG00000152689
ENSG00000152749
ENSG00000152767
ENSG00000152778
ENSG00000152795
ENSG00000152818
ENSG00000153015
ENSG00000153037
ENSG00000153066
ENSG00000153093
ENSG00000153113
ENSG00000153130
ENSG00000153147
ENSG00000153157
ENSG00000153162
ENSG00000153187
ENSG00000153208
ENSG00000153214
ENSG00000153234
ENSG00000153310
ENSG00000153395
ENSG00000153406
ENSG00000153561
ENSG00000153774
ENSG00000153814
ENSG00000153827
ENSG00000153879
ENSG00000153898
ENSG00000153914
ENSG00000153933
ENSG00000153944
ENSG00000153989
ENSG00000154040
ENSG00000154122
ENSG00000154144
ENSG00000154165
ENSG00000154237
ENSG00000154265
ENSG00000154274
ENSG00000154305
ENSG00000154310
ENSG00000154473
ENSG00000154511
ENSG00000154642
ENSG00000154767
ENSG00000154803
ENSG00000154814
ENSG00000154822
ENSG00000154864
ENSG00000154874
ENSG00000154928
ENSG00000154978
ENSG00000155085
ENSG00000155096
ENSG00000155097
ENSG00000155111
ENSG00000155189
ENSG00000155275
ENSG00000155307
ENSG00000155393
ENSG00000155428
ENSG00000155542
ENSG00000155657
ENSG00000155729
ENSG00000155744
ENSG00000155827
ENSG00000155858
ENSG00000155957
ENSG00000155962
ENSG00000155975
ENSG00000155984
ENSG00000156030
ENSG00000156110
ENSG00000156170
ENSG00000156171
ENSG00000156261
ENSG00000156273
ENSG00000156304
ENSG00000156398
ENSG00000156411
ENSG00000156469
ENSG00000156508
ENSG00000156535
ENSG00000156639
ENSG00000156650
ENSG00000156787
ENSG00000156831
ENSG00000156869
ENSG00000156931
ENSG00000156958
ENSG00000156970
ENSG00000156973
ENSG00000157036
ENSG00000157152
ENSG00000157193
ENSG00000157303
ENSG00000157326
ENSG00000157445
ENSG00000157450
ENSG00000157470
ENSG00000157483
ENSG00000157601
ENSG00000157625
ENSG00000157654
ENSG00000157693
ENSG00000157741
ENSG00000157764
ENSG00000157796
ENSG00000157873
ENSG00000157911
ENSG00000158023
ENSG00000158062
ENSG00000158122
ENSG00000158234
ENSG00000158411
ENSG00000158427
ENSG00000158435
ENSG00000158467
ENSG00000158552
ENSG00000158636
ENSG00000158691
ENSG00000158711
ENSG00000158773
ENSG00000158793
ENSG00000158796
ENSG00000158805
ENSG00000158985
ENSG00000159131
ENSG00000159140
ENSG00000159147
ENSG00000159202
ENSG00000159216
ENSG00000159239
ENSG00000159247
ENSG00000159256
ENSG00000159261
ENSG00000159322
ENSG00000159399
ENSG00000159433
ENSG00000159445
ENSG00000159593
ENSG00000159658
ENSG00000159674
ENSG00000159842
ENSG00000159860
ENSG00000160013
ENSG00000160050
ENSG00000160072
ENSG00000160131
ENSG00000160194
ENSG00000160216
ENSG00000160221
ENSG00000160229
ENSG00000160255
ENSG00000160285
ENSG00000160293
ENSG00000160294
ENSG00000160299
ENSG00000160310
ENSG00000160352
ENSG00000160392
ENSG00000160408
ENSG00000160602
ENSG00000160606
ENSG00000160741
ENSG00000160785
ENSG00000160789
ENSG00000160796
ENSG00000160828
ENSG00000160917
ENSG00000160949
ENSG00000160953
ENSG00000160991
ENSG00000161011
ENSG00000161016
ENSG00000161021
ENSG00000161048
ENSG00000161057
ENSG00000161202
ENSG00000161267
ENSG00000161405
ENSG00000161583
ENSG00000161594
ENSG00000161791
ENSG00000161929
ENSG00000161960
ENSG00000162032
ENSG00000162063
ENSG00000162066
ENSG00000162144
ENSG00000162194
ENSG00000162231
ENSG00000162298
ENSG00000162368
ENSG00000162402
ENSG00000162433
ENSG00000162441
ENSG00000162511
ENSG00000162521
ENSG00000162600
ENSG00000162601
ENSG00000162616
ENSG00000162636
ENSG00000162642
ENSG00000162676
ENSG00000162695
ENSG00000162702
ENSG00000162704
ENSG00000162714
ENSG00000162769
ENSG00000162775
ENSG00000162804
ENSG00000162849
ENSG00000162892
ENSG00000162894
ENSG00000162896
ENSG00000162929
ENSG00000162971
ENSG00000162980
ENSG00000163026
ENSG00000163029
ENSG00000163104
ENSG00000163110
ENSG00000163131
ENSG00000163154
ENSG00000163159
ENSG00000163162
ENSG00000163171
ENSG00000163214
ENSG00000163249
ENSG00000163251
ENSG00000163257
ENSG00000163297
ENSG00000163312
ENSG00000163328
ENSG00000163346
ENSG00000163349
ENSG00000163374
ENSG00000163386
ENSG00000163428
ENSG00000163444
ENSG00000163527
ENSG00000163565
ENSG00000163597
ENSG00000163602
ENSG00000163608
ENSG00000163635
ENSG00000163644
ENSG00000163683
ENSG00000163697
ENSG00000163728
ENSG00000163738
ENSG00000163743
ENSG00000163754
ENSG00000163806
ENSG00000163814
ENSG00000163820
ENSG00000163840
ENSG00000163867
ENSG00000163877
ENSG00000163900
ENSG00000163923
ENSG00000163933
ENSG00000163938
ENSG00000163939
ENSG00000163945
ENSG00000163946
ENSG00000163947
ENSG00000163961
ENSG00000164008
ENSG00000164010
ENSG00000164031
ENSG00000164038
ENSG00000164048
ENSG00000164054
ENSG00000164068
ENSG00000164073
ENSG00000164081
ENSG00000164091
ENSG00000164118
ENSG00000164167
ENSG00000164168
ENSG00000164172
ENSG00000164180
ENSG00000164187
ENSG00000164209
ENSG00000164211
ENSG00000164219
ENSG00000164253
ENSG00000164284
ENSG00000164306
ENSG00000164346
ENSG00000164347
ENSG00000164402
ENSG00000164406
ENSG00000164430
ENSG00000164463
ENSG00000164465
ENSG00000164483
ENSG00000164494
ENSG00000164543
ENSG00000164574
ENSG00000164576
ENSG00000164654
ENSG00000164663
ENSG00000164715
ENSG00000164751
ENSG00000164808
ENSG00000164818
ENSG00000164823
ENSG00000164828
ENSG00000164830
ENSG00000164889
ENSG00000164924
ENSG00000164934
ENSG00000164938
ENSG00000164941
ENSG00000164944
ENSG00000164951
ENSG00000164975
ENSG00000164978
ENSG00000165006
[truncated: 1,917 more rows]

## Sheet: edgeR
ENSG00000000419
ENSG00000000457
ENSG00000000460
ENSG00000000938
ENSG00000001084
ENSG00000001167
ENSG00000001461
ENSG00000001497
ENSG00000001561
ENSG00000001629
ENSG00000001631
ENSG00000002016
ENSG00000002549
ENSG00000002587
ENSG00000002822
ENSG00000002834
ENSG00000002919
ENSG00000003056
ENSG00000003147
ENSG00000003393
ENSG00000003400
ENSG00000003402
ENSG00000003509
ENSG00000004142
ENSG00000004455
ENSG00000004468
ENSG00000004478
ENSG00000004487
ENSG00000004534
ENSG00000004660
ENSG00000004700
ENSG00000004766
ENSG00000004777
ENSG00000004864
ENSG00000004897
ENSG00000004975
ENSG00000005007
ENSG00000005020
ENSG00000005075
ENSG00000005100
ENSG00000005156
ENSG00000005187
ENSG00000005189
ENSG00000005238
ENSG00000005302
ENSG00000005339
ENSG00000005379
ENSG00000005436
ENSG00000005448
ENSG00000005469
ENSG00000005471
ENSG00000005483
ENSG00000005700
ENSG00000005801
ENSG00000005810
ENSG00000005812
ENSG00000005844
ENSG00000005882
ENSG00000005884
ENSG00000005889
ENSG00000005893
ENSG00000005955
ENSG00000006007
ENSG00000006015
ENSG00000006025
ENSG00000006062
ENSG00000006075
ENSG00000006114
ENSG00000006118
ENSG00000006125
ENSG00000006194
ENSG00000006432
ENSG00000006451
ENSG00000006453
ENSG00000006530
ENSG00000006576
ENSG00000006607
ENSG00000006634
ENSG00000006652
ENSG00000006695
ENSG00000006704
ENSG00000006712
ENSG00000006715
ENSG00000006740
ENSG00000006744
ENSG00000006756
ENSG00000006757
ENSG00000006831
ENSG00000007038
ENSG00000007202
ENSG00000007237
ENSG00000007312
ENSG00000007376
ENSG00000007392
ENSG00000007923
ENSG00000007944
ENSG00000007968
ENSG00000008083
ENSG00000008128
ENSG00000008130
ENSG00000008256
ENSG00000008277
ENSG00000008282
ENSG00000008283
ENSG00000008294
ENSG00000008394
ENSG00000008513
ENSG00000008516
ENSG00000008517
ENSG00000008710
ENSG00000008838
ENSG00000008853
ENSG00000008869
ENSG00000008952
ENSG00000008988
ENSG00000009307
ENSG00000009335
ENSG00000009413
ENSG00000009724
ENSG00000009780
ENSG00000009790
ENSG00000009830
ENSG00000009844
ENSG00000009954
ENSG00000010017
ENSG00000010072
ENSG00000010165
ENSG00000010270
ENSG00000010282
ENSG00000010292
ENSG00000010295
ENSG00000010310
ENSG00000010318
ENSG00000010322
ENSG00000010361
ENSG00000010539
ENSG00000010626
ENSG00000010671
ENSG00000010704
ENSG00000010803
ENSG00000010810
ENSG00000010818
ENSG00000011007
ENSG00000011021
ENSG00000011028
ENSG00000011114
ENSG00000011132
ENSG00000011243
ENSG00000011258
ENSG00000011260
ENSG00000011275
ENSG00000011295
ENSG00000011304
ENSG00000011376
ENSG00000011426
ENSG00000011451
ENSG00000011454
ENSG00000011485
ENSG00000011523
ENSG00000011566
ENSG00000011590
ENSG00000012048
ENSG00000012061
ENSG00000012124
ENSG00000012232
ENSG00000012660
ENSG00000012779
ENSG00000012817
ENSG00000012822
ENSG00000012963
ENSG00000012983
ENSG00000013016
ENSG00000013288
ENSG00000013306
ENSG00000013364
ENSG00000013374
ENSG00000013375
ENSG00000013392
ENSG00000013441
ENSG00000013503
ENSG00000013523
ENSG00000013561
ENSG00000013563
ENSG00000013573
ENSG00000013725
ENSG00000013810
ENSG00000014123
ENSG00000014138
ENSG00000014164
ENSG00000014641
ENSG00000014824
ENSG00000014919
ENSG00000015133
ENSG00000015153
ENSG00000015171
ENSG00000015285
ENSG00000015479
ENSG00000015532
ENSG00000015568
ENSG00000015676
ENSG00000016391
ENSG00000016864
ENSG00000017260
ENSG00000017427
ENSG00000017483
ENSG00000017797
ENSG00000018189
ENSG00000018408
ENSG00000018510
ENSG00000018699
ENSG00000019102
ENSG00000019582
ENSG00000019995
ENSG00000020129
ENSG00000020577
ENSG00000020633
ENSG00000020922
ENSG00000021355
ENSG00000021574
ENSG00000021645
ENSG00000021776
ENSG00000022267
ENSG00000022556
ENSG00000022567
ENSG00000022840
ENSG00000022976
ENSG00000023041
ENSG00000023171
ENSG00000023191
ENSG00000023287
ENSG00000023318
ENSG00000023330
ENSG00000023445
ENSG00000023516
ENSG00000023608
ENSG00000023697
ENSG00000023734
ENSG00000023892
ENSG00000023902
ENSG00000023909
ENSG00000024048
ENSG00000024526
ENSG00000025039
ENSG00000025156
ENSG00000025293
ENSG00000025708
ENSG00000025770
ENSG00000025796
ENSG00000025800
ENSG00000026025
ENSG00000026103
ENSG00000026297
ENSG00000026508
ENSG00000026652
ENSG00000026751
ENSG00000026950
ENSG00000027075
ENSG00000027697
ENSG00000027869
ENSG00000028116
ENSG00000028203
ENSG00000028277
ENSG00000028310
ENSG00000028528
ENSG00000028839
ENSG00000029153
ENSG00000029363
ENSG00000029364
ENSG00000029534
ENSG00000029639
ENSG00000029725
ENSG00000029993
ENSG00000030419
ENSG00000030582
ENSG00000031003
ENSG00000031081
ENSG00000031698
ENSG00000031823
ENSG00000032219
ENSG00000032389
ENSG00000032742
ENSG00000033030
ENSG00000033050
ENSG00000033100
ENSG00000033170
ENSG00000033178
ENSG00000033327
ENSG00000033800
ENSG00000033867
ENSG00000034063
ENSG00000034152
ENSG00000034533
ENSG00000034677
ENSG00000034693
ENSG00000035115
ENSG00000035141
ENSG00000035403
ENSG00000035499
ENSG00000035664
ENSG00000035681
ENSG00000035720
ENSG00000035928
ENSG00000036054
ENSG00000036257
ENSG00000036549
ENSG00000037042
ENSG00000037474
ENSG00000038002
ENSG00000038210
ENSG00000038219
ENSG00000038274
ENSG00000038358
ENSG00000038382
ENSG00000038427
ENSG00000038532
ENSG00000039068
ENSG00000039123
ENSG00000039319
ENSG00000039523
ENSG00000039560
ENSG00000039650
ENSG00000040199
ENSG00000040275
ENSG00000040487
ENSG00000040531
ENSG00000040933
ENSG00000041357
ENSG00000041802
ENSG00000041880
ENSG00000042088
ENSG00000042445
ENSG00000042493
ENSG00000043093
ENSG00000043143
ENSG00000043462
ENSG00000043514
ENSG00000044090
ENSG00000044115
ENSG00000044446
ENSG00000044459
ENSG00000044574
ENSG00000046604
ENSG00000046651
ENSG00000046653
ENSG00000047056
ENSG00000047188
ENSG00000047230
ENSG00000047249
ENSG00000047315
ENSG00000047346
ENSG00000047365
ENSG00000047410
ENSG00000047457
ENSG00000047578
ENSG00000047621
ENSG00000047634
ENSG00000047644
ENSG00000047648
ENSG00000047662
ENSG00000047849
ENSG00000047936
ENSG00000048028
ENSG00000048052
ENSG00000048140
ENSG00000048162
ENSG00000048392
ENSG00000048405
ENSG00000048471
ENSG00000048540
ENSG00000048544
ENSG00000048649
ENSG00000048707
ENSG00000048740
ENSG00000048828
ENSG00000048991
ENSG00000049239
ENSG00000049245
ENSG00000049246
ENSG00000049449
ENSG00000049618
ENSG00000049656
ENSG00000049759
ENSG00000049860
ENSG00000049883
ENSG00000050030
ENSG00000050130
ENSG00000050327
ENSG00000050344
ENSG00000050393
ENSG00000050405
ENSG00000050426
ENSG00000050748
ENSG00000050820
ENSG00000051009
ENSG00000051108
ENSG00000051128
ENSG00000051341
ENSG00000051382
ENSG00000051523
ENSG00000051596
ENSG00000051825
ENSG00000052723
ENSG00000052749
ENSG00000052795
ENSG00000052802
ENSG00000052841
ENSG00000053371
ENSG00000053501
ENSG00000053702
ENSG00000053770
ENSG00000053900
ENSG00000054116
ENSG00000054118
ENSG00000054219
ENSG00000054267
ENSG00000054277
ENSG00000054282
ENSG00000054392
ENSG00000054611
ENSG00000054654
ENSG00000054965
ENSG00000054967
ENSG00000054983
ENSG00000055044
ENSG00000055070
ENSG00000055130
ENSG00000055147
ENSG00000055163
ENSG00000055208
ENSG00000055332
ENSG00000055483
ENSG00000055609
ENSG00000055732
ENSG00000055917
ENSG00000055950
ENSG00000056277
ENSG00000056558
ENSG00000056586
ENSG00000056661
ENSG00000056736
ENSG00000056972
ENSG00000057019
ENSG00000057252
ENSG00000057608
ENSG00000057657
ENSG00000057704
ENSG00000057757
ENSG00000057935
ENSG00000058056
ENSG00000058063
ENSG00000058262
ENSG00000058272
ENSG00000058335
ENSG00000058453
ENSG00000058600
ENSG00000058668
ENSG00000058729
ENSG00000058799
ENSG00000058804
ENSG00000059122
ENSG00000059145
ENSG00000059377
ENSG00000059378
ENSG00000059573
ENSG00000059588
ENSG00000059691
ENSG00000059758
ENSG00000059804
ENSG00000060069
ENSG00000060138
ENSG00000060237
ENSG00000060339
ENSG00000060491
ENSG00000060642
ENSG00000060688
ENSG00000060709
ENSG00000060749
ENSG00000060762
ENSG00000060971
ENSG00000060982
ENSG00000061273
ENSG00000061656
ENSG00000061676
ENSG00000061918
ENSG00000061936
ENSG00000061938
ENSG00000061987
ENSG00000062194
ENSG00000062282
ENSG00000062598
ENSG00000062650
ENSG00000062725
ENSG00000063046
ENSG00000063169
ENSG00000063177
ENSG00000063241
ENSG00000063244
ENSG00000063245
ENSG00000063322
ENSG00000063438
ENSG00000063601
ENSG00000063854
ENSG00000064012
ENSG00000064102
ENSG00000064115
ENSG00000064313
ENSG00000064393
ENSG00000064419
ENSG00000064489
ENSG00000064490
ENSG00000064601
ENSG00000064607
ENSG00000064651
ENSG00000064652
ENSG00000064666
ENSG00000064687
ENSG00000064703
ENSG00000064726
ENSG00000064763
ENSG00000064787
ENSG00000064886
ENSG00000064932
ENSG00000064933
ENSG00000064995
ENSG00000064999
ENSG00000065000
ENSG00000065029
ENSG00000065060
ENSG00000065135
ENSG00000065150
ENSG00000065183
ENSG00000065308
ENSG00000065320
ENSG00000065328
ENSG00000065357
ENSG00000065413
ENSG00000065427
ENSG00000065485
ENSG00000065491
ENSG00000065518
ENSG00000065526
ENSG00000065534
ENSG00000065548
ENSG00000065559
ENSG00000065613
ENSG00000065615
ENSG00000065665
ENSG00000065802
ENSG00000065809
ENSG00000065833
ENSG00000065882
ENSG00000065883
ENSG00000065911
ENSG00000065970
ENSG00000065978
ENSG00000065989
ENSG00000066027
ENSG00000066044
ENSG00000066084
ENSG00000066117
ENSG00000066135
ENSG00000066136
ENSG00000066230
ENSG00000066279
ENSG00000066294
ENSG00000066422
ENSG00000066427
ENSG00000066455
ENSG00000066557
ENSG00000066651
ENSG00000066654
ENSG00000066739
ENSG00000066777
ENSG00000066827
ENSG00000066923
ENSG00000066926
ENSG00000066933
ENSG00000067048
ENSG00000067057
ENSG00000067064
ENSG00000067082
ENSG00000067167
ENSG00000067182
ENSG00000067191
ENSG00000067225
ENSG00000067248
ENSG00000067334
ENSG00000067365
ENSG00000067369
ENSG00000067560
ENSG00000067596
ENSG00000067606
ENSG00000067646
ENSG00000067704
ENSG00000067900
ENSG00000067955
ENSG00000068024
ENSG00000068028
ENSG00000068097
ENSG00000068120
ENSG00000068137
ENSG00000068305
ENSG00000068308
ENSG00000068323
ENSG00000068366
ENSG00000068383
ENSG00000068400
ENSG00000068438
ENSG00000068489
ENSG00000068654
ENSG00000068724
ENSG00000068745
ENSG00000068784
ENSG00000068793
ENSG00000068878
ENSG00000068912
ENSG00000068971
ENSG00000069011
ENSG00000069248
ENSG00000069329
ENSG00000069345
ENSG00000069424
ENSG00000069493
ENSG00000069667
ENSG00000069702
ENSG00000069869
ENSG00000069943
ENSG00000069956
ENSG00000069966
ENSG00000069998
ENSG00000070010
ENSG00000070018
ENSG00000070047
ENSG00000070061
ENSG00000070081
ENSG00000070190
ENSG00000070214
ENSG00000070269
ENSG00000070366
ENSG00000070367
ENSG00000070413
ENSG00000070423
ENSG00000070444
ENSG00000070476
ENSG00000070501
ENSG00000070540
ENSG00000070610
ENSG00000070614
ENSG00000070669
ENSG00000070718
ENSG00000070731
ENSG00000070756
ENSG00000070759
ENSG00000070770
ENSG00000070785
ENSG00000070814
ENSG00000070831
ENSG00000070882
ENSG00000070950
ENSG00000070961
ENSG00000071051
ENSG00000071054
ENSG00000071073
ENSG00000071082
ENSG00000071127
ENSG00000071189
ENSG00000071205
ENSG00000071243
ENSG00000071462
ENSG00000071537
ENSG00000071539
ENSG00000071553
ENSG00000071564
ENSG00000071626
ENSG00000071655
ENSG00000071794
ENSG00000071859
ENSG00000071889
ENSG00000071894
ENSG00000071909
ENSG00000071967
ENSG00000071994
ENSG00000072062
ENSG00000072121
ENSG00000072135
ENSG00000072201
ENSG00000072210
ENSG00000072274
ENSG00000072310
ENSG00000072364
ENSG00000072401
ENSG00000072415
ENSG00000072501
ENSG00000072518
ENSG00000072571
ENSG00000072682
ENSG00000072756
ENSG00000072778
ENSG00000072786
ENSG00000072803
ENSG00000072818
ENSG00000072832
ENSG00000072840
ENSG00000072849
ENSG00000072858
ENSG00000072954
ENSG00000072958
ENSG00000073009
ENSG00000073050
ENSG00000073060
ENSG00000073111
ENSG00000073169
ENSG00000073282
ENSG00000073331
ENSG00000073350
ENSG00000073417
ENSG00000073578
ENSG00000073584
ENSG00000073605
ENSG00000073614
ENSG00000073712
ENSG00000073803
ENSG00000073849
ENSG00000073861
ENSG00000073910
ENSG00000073921
ENSG00000073969
ENSG00000074054
ENSG00000074201
ENSG00000074219
ENSG00000074266
ENSG00000074319
ENSG00000074356
ENSG00000074370
ENSG00000074416
ENSG00000074582
ENSG00000074603
ENSG00000074621
ENSG00000074657
ENSG00000074695
ENSG00000074696
ENSG00000074706
ENSG00000074755
ENSG00000074800
ENSG00000074935
ENSG00000075089
ENSG00000075131
ENSG00000075142
ENSG00000075151
ENSG00000075188
ENSG00000075218
ENSG00000075234
ENSG00000075240
ENSG00000075292
ENSG00000075303
ENSG00000075336
ENSG00000075407
ENSG00000075413
ENSG00000075420
ENSG00000075539
ENSG00000075568
ENSG00000075643
ENSG00000075651
ENSG00000075702
ENSG00000075711
ENSG00000075785
ENSG00000075856
ENSG00000075914
ENSG00000075945
ENSG00000075975
ENSG00000076003
ENSG00000076043
ENSG00000076108
ENSG00000076201
ENSG00000076242
ENSG00000076258
ENSG00000076321
ENSG00000076351
ENSG00000076513
ENSG00000076554
ENSG00000076604
ENSG00000076641
ENSG00000076650
ENSG00000076662
ENSG00000076685
ENSG00000076706
ENSG00000076716
ENSG00000076770
ENSG00000076826
ENSG00000076924
ENSG00000076928
ENSG00000076984
ENSG00000077044
ENSG00000077097
ENSG00000077147
ENSG00000077150
ENSG00000077157
ENSG00000077235
ENSG00000077238
ENSG00000077254
ENSG00000077380
ENSG00000077420
ENSG00000077454
ENSG00000077458
ENSG00000077549
ENSG00000077585
ENSG00000077684
ENSG00000077713
ENSG00000077721
ENSG00000077782
ENSG00000077809
ENSG00000078043
ENSG00000078061
ENSG00000078070
ENSG00000078081
ENSG00000078124
ENSG00000078140
ENSG00000078142
ENSG00000078177
ENSG00000078269
ENSG00000078304
ENSG00000078369
ENSG00000078403
ENSG00000078487
ENSG00000078589
ENSG00000078596
ENSG00000078668
ENSG00000078674
ENSG00000078687
ENSG00000078699
ENSG00000078747
ENSG00000078795
ENSG00000078808
ENSG00000078900
ENSG00000078967
ENSG00000079134
ENSG00000079150
ENSG00000079246
ENSG00000079257
ENSG00000079277
ENSG00000079313
ENSG00000079332
ENSG00000079335
ENSG00000079385
ENSG00000079387
ENSG00000079432
ENSG00000079435
ENSG00000079459
ENSG00000079616
ENSG00000079691
ENSG00000079785
ENSG00000079805
ENSG00000079819
ENSG00000079931
ENSG00000079950
ENSG00000079974
ENSG00000080189
ENSG00000080200
ENSG00000080298
ENSG00000080345
ENSG00000080371
ENSG00000080503
ENSG00000080546
ENSG00000080603
ENSG00000080608
ENSG00000080802
ENSG00000080815
ENSG00000080822
ENSG00000080824
ENSG00000080839
ENSG00000080845
ENSG00000080986
ENSG00000081014
ENSG00000081019
ENSG00000081052
ENSG00000081059
ENSG00000081087
ENSG00000081154
ENSG00000081177
ENSG00000081181
ENSG00000081189
ENSG00000081237
ENSG00000081307
ENSG00000081320
ENSG00000081377
ENSG00000081665
ENSG00000081692
ENSG00000081721
ENSG00000081760
ENSG00000081791
ENSG00000081870
ENSG00000081913
ENSG00000081923
ENSG00000081985
ENSG00000082068
ENSG00000082074
ENSG00000082146
ENSG00000082153
ENSG00000082196
ENSG00000082212
ENSG00000082213
ENSG00000082258
ENSG00000082269
ENSG00000082293
ENSG00000082458
ENSG00000082512
ENSG00000082515
ENSG00000082516
ENSG00000082641
ENSG00000082701
ENSG00000082781
ENSG00000082805
ENSG00000082898
ENSG00000082996
ENSG00000083093
ENSG00000083097
ENSG00000083099
ENSG00000083123
ENSG00000083168
ENSG00000083223
ENSG00000083290
ENSG00000083312
ENSG00000083444
ENSG00000083457
ENSG00000083520
ENSG00000083535
ENSG00000083544
ENSG00000083642
ENSG00000083720
ENSG00000083750
ENSG00000083799
ENSG00000083814
ENSG00000083817
ENSG00000083842
ENSG00000083844
ENSG00000083845
ENSG00000083896
ENSG00000084070
ENSG00000084072
ENSG00000084073
ENSG00000084090
ENSG00000084092
ENSG00000084093
ENSG00000084112
ENSG00000084207
ENSG00000084234
ENSG00000084444
ENSG00000084463
ENSG00000084652
ENSG00000084676
ENSG00000084693
ENSG00000084710
ENSG00000084731
ENSG00000084733
ENSG00000084754
ENSG00000084774
ENSG00000085063
ENSG00000085117
ENSG00000085185
ENSG00000085224
ENSG00000085231
ENSG00000085274
ENSG00000085365
ENSG00000085377
ENSG00000085382
ENSG00000085415
ENSG00000085433
ENSG00000085449
ENSG00000085491
ENSG00000085511
ENSG00000085644
ENSG00000085662
ENSG00000085719
ENSG00000085721
ENSG00000085733
ENSG00000085760
ENSG00000085788
ENSG00000085831
ENSG00000085832
ENSG00000085840
ENSG00000085978
ENSG00000085982
ENSG00000085998
ENSG00000085999
ENSG00000086015
ENSG00000086062
ENSG00000086065
ENSG00000086102
ENSG00000086189
ENSG00000086200
ENSG00000086232
ENSG00000086288
ENSG00000086300
ENSG00000086475
ENSG00000086504
ENSG00000086589
ENSG00000086598
ENSG00000086619
ENSG00000086666
ENSG00000086712
ENSG00000086730
ENSG00000086758
ENSG00000086827
ENSG00000086848
ENSG00000086967
ENSG00000087008
ENSG00000087053
ENSG00000087074
ENSG00000087077
ENSG00000087087
ENSG00000087088
ENSG00000087095
ENSG00000087111
ENSG00000087152
ENSG00000087157
ENSG00000087191
ENSG00000087206
ENSG00000087263
ENSG00000087266
ENSG00000087269
ENSG00000087274
ENSG00000087301
ENSG00000087338
ENSG00000087448
ENSG00000087460
ENSG00000087470
ENSG00000087502
ENSG00000087586
ENSG00000087903
ENSG00000087995
ENSG00000088035
ENSG00000088038
ENSG00000088179
ENSG00000088205
ENSG00000088256
ENSG00000088298
ENSG00000088325
ENSG00000088387
ENSG00000088448
ENSG00000088451
ENSG00000088727
ENSG00000088766
ENSG00000088808
ENSG00000088812
ENSG00000088832
ENSG00000088854
ENSG00000088876
ENSG00000088882
ENSG00000088930
ENSG00000088970
ENSG00000088986
ENSG00000089009
ENSG00000089022
ENSG00000089041
ENSG00000089048
ENSG00000089050
ENSG00000089053
ENSG00000089057
ENSG00000089060
ENSG00000089063
ENSG00000089091
ENSG00000089094
ENSG00000089123
ENSG00000089127
ENSG00000089154
ENSG00000089157
ENSG00000089159
ENSG00000089177
ENSG00000089234
ENSG00000089248
ENSG00000089280
ENSG00000089327
ENSG00000089335
ENSG00000089351
ENSG00000089486
ENSG00000089597
ENSG00000089639
ENSG00000089682
ENSG00000089692
ENSG00000089737
ENSG00000089775
ENSG00000089818
ENSG00000089847
ENSG00000089876
ENSG00000089902
ENSG00000090006
ENSG00000090013
ENSG00000090020
ENSG00000090054
ENSG00000090060
ENSG00000090061
ENSG00000090097
ENSG00000090104
ENSG00000090238
ENSG00000090273
ENSG00000090339
ENSG00000090372
ENSG00000090376
ENSG00000090487
ENSG00000090530
ENSG00000090565
ENSG00000090581
ENSG00000090621
ENSG00000090674
ENSG00000090686
ENSG00000090857
ENSG00000090861
ENSG00000090863
ENSG00000090889
ENSG00000090905
ENSG00000090924
ENSG00000090971
ENSG00000090989
ENSG00000091009
ENSG00000091039
ENSG00000091073
ENSG00000091127
ENSG00000091129
ENSG00000091140
ENSG00000091164
ENSG00000091317
ENSG00000091409
ENSG00000091436
ENSG00000091490
ENSG00000091527
ENSG00000091542
ENSG00000091640
ENSG00000091651
ENSG00000091732
ENSG00000092010
ENSG00000092020
ENSG00000092094
ENSG00000092098
ENSG00000092108
ENSG00000092140
ENSG00000092148
ENSG00000092199
ENSG00000092201
ENSG00000092203
ENSG00000092208
ENSG00000092330
ENSG00000092421
ENSG00000092439
ENSG00000092470
ENSG00000092531
ENSG00000092607
ENSG00000092758
ENSG00000092820
ENSG00000092841
ENSG00000092847
ENSG00000092853
ENSG00000092871
ENSG00000092929
ENSG00000092964
ENSG00000092978
ENSG00000093000
ENSG00000093009
ENSG00000093010
ENSG00000093072
ENSG00000093100
ENSG00000093144
ENSG00000093167
ENSG00000093183
ENSG00000094631
ENSG00000094841
ENSG00000094880
ENSG00000094914
ENSG00000094916
ENSG00000094975
ENSG00000095002
ENSG00000095015
ENSG00000095139
ENSG00000095209
ENSG00000095261
ENSG00000095303
ENSG00000095319
ENSG00000095321
ENSG00000095370
ENSG00000095485
ENSG00000095539
ENSG00000095564
ENSG00000095574
ENSG00000095585
ENSG00000095787
ENSG00000095794
ENSG00000095906
ENSG00000096060
ENSG00000096063
ENSG00000096070
ENSG00000096093
ENSG00000096384
ENSG00000096401
ENSG00000096433
ENSG00000096654
ENSG00000096717
ENSG00000096746
ENSG00000096872
ENSG00000096996
ENSG00000097007
ENSG00000097033
ENSG00000097046
ENSG00000097096
ENSG00000099194
ENSG00000099204
ENSG00000099219
ENSG00000099246
ENSG00000099251
ENSG00000099282
ENSG00000099290
ENSG00000099308
ENSG00000099326
ENSG00000099331
ENSG00000099381
ENSG00000099385
ENSG00000099622
ENSG00000099624
ENSG00000099725
ENSG00000099800
ENSG00000099810
ENSG00000099817
ENSG00000099821
ENSG00000099840
ENSG00000099860
ENSG00000099875
ENSG00000099901
ENSG00000099904
ENSG00000099917
ENSG00000099942
ENSG00000099949
ENSG00000099956
ENSG00000099958
ENSG00000099968
ENSG00000099977
ENSG00000099991
ENSG00000099995
ENSG00000100014
ENSG00000100028
ENSG00000100030
ENSG00000100038
ENSG00000100055
ENSG00000100058
ENSG00000100068
ENSG00000100077
ENSG00000100083
ENSG00000100084
ENSG00000100092
ENSG00000100097
ENSG00000100099
ENSG00000100104
ENSG00000100105
ENSG00000100106
ENSG00000100109
ENSG00000100116
ENSG00000100129
ENSG00000100138
ENSG00000100139
ENSG00000100142
ENSG00000100162
ENSG00000100167
ENSG00000100201
ENSG00000100206
ENSG00000100207
ENSG00000100211
ENSG00000100219
ENSG00000100221
ENSG00000100225
ENSG00000100227
ENSG00000100239
ENSG00000100241
ENSG00000100242
ENSG00000100258
ENSG00000100263
ENSG00000100281
ENSG00000100284
ENSG00000100285
ENSG00000100288
ENSG00000100296
ENSG00000100297
ENSG00000100298
ENSG00000100299
ENSG00000100300
ENSG00000100304
ENSG00000100321
ENSG00000100324
ENSG00000100325
ENSG00000100330
ENSG00000100335
ENSG00000100342
ENSG00000100344
ENSG00000100345
ENSG00000100350
ENSG00000100353
ENSG00000100354
ENSG00000100359
ENSG00000100360
ENSG00000100364
ENSG00000100368
ENSG00000100372
ENSG00000100376
ENSG00000100379
ENSG00000100385
ENSG00000100387
ENSG00000100395
ENSG00000100401
ENSG00000100403
ENSG00000100412
ENSG00000100413
ENSG00000100416
ENSG00000100418
ENSG00000100422
ENSG00000100425
ENSG00000100426
ENSG00000100439
ENSG00000100441
ENSG00000100445
ENSG00000100461
ENSG00000100462
ENSG00000100473
ENSG00000100483
ENSG00000100485
ENSG00000100490
ENSG00000100503
ENSG00000100504
ENSG00000100505
ENSG00000100519
ENSG00000100522
ENSG00000100532
ENSG00000100557
ENSG00000100564
ENSG00000100568
ENSG00000100575
ENSG00000100577
ENSG00000100578
ENSG00000100580
ENSG00000100591
ENSG00000100592
ENSG00000100599
ENSG00000100600
ENSG00000100603
ENSG00000100605
ENSG00000100612
ENSG00000100614
ENSG00000100628
ENSG00000100629
ENSG00000100647
ENSG00000100650
ENSG00000100664
ENSG00000100678
ENSG00000100697
ENSG00000100714
ENSG00000100721
ENSG00000100722
ENSG00000100726
ENSG00000100731
ENSG00000100744
ENSG00000100749
ENSG00000100767
ENSG00000100796
ENSG00000100811
ENSG00000100813
ENSG00000100814
ENSG00000100815
ENSG00000100836
ENSG00000100852
ENSG00000100865
ENSG00000100883
ENSG00000100888
ENSG00000100889
ENSG00000100890
ENSG00000100911
ENSG00000100916
ENSG00000100918
ENSG00000100934
ENSG00000100938
ENSG00000100941
ENSG00000100949
ENSG00000100968
ENSG00000100979
ENSG00000100982
ENSG00000100983
ENSG00000100991
ENSG00000100994
ENSG00000100997
ENSG00000101003
ENSG00000101017
ENSG00000101019
ENSG00000101040
ENSG00000101057
ENSG00000101079
ENSG00000101084
ENSG00000101096
ENSG00000101104
ENSG00000101109
ENSG00000101126
ENSG00000101138
ENSG00000101146
ENSG00000101150
ENSG00000101152
ENSG00000101158
ENSG00000101166
ENSG00000101181
ENSG00000101187
ENSG00000101191
ENSG00000101193
ENSG00000101194
ENSG00000101197
ENSG00000101199
ENSG00000101216
ENSG00000101224
ENSG00000101236
ENSG00000101246
ENSG00000101247
ENSG00000101255
ENSG00000101265
ENSG00000101266
ENSG00000101290
ENSG00000101310
ENSG00000101336
ENSG00000101337
ENSG00000101343
ENSG00000101347
ENSG00000101350
ENSG00000101363
ENSG00000101367
ENSG00000101384
ENSG00000101391
ENSG00000101407
ENSG00000101413
ENSG00000101438
ENSG00000101439
ENSG00000101442
ENSG00000101445
ENSG00000101452
ENSG00000101464
ENSG00000101473
ENSG00000101493
ENSG00000101544
ENSG00000101557
ENSG00000101558
ENSG00000101574
ENSG00000101577
ENSG00000101596
ENSG00000101605
ENSG00000101608
ENSG00000101639
ENSG00000101654
ENSG00000101665
ENSG00000101670
ENSG00000101695
ENSG00000101751
ENSG00000101752
ENSG00000101782
ENSG00000101843
ENSG00000101846
ENSG00000101849
ENSG00000101856
ENSG00000101868
ENSG00000101888
ENSG00000101898
ENSG00000101901
ENSG00000101911
ENSG00000101928
ENSG00000101935
ENSG00000101940
ENSG00000101945
ENSG00000101966
ENSG00000101972
ENSG00000101974
ENSG00000101986
ENSG00000102024
ENSG00000102030
ENSG00000102034
ENSG00000102054
ENSG00000102057
ENSG00000102081
ENSG00000102096
ENSG00000102103
ENSG00000102119
ENSG00000102125
ENSG00000102158
ENSG00000102181
ENSG00000102189
ENSG00000102218
ENSG00000102221
ENSG00000102225
ENSG00000102226
ENSG00000102241
ENSG00000102265
ENSG00000102309
ENSG00000102316
ENSG00000102317
ENSG00000102349
ENSG00000102384
ENSG00000102393
ENSG00000102401
ENSG00000102471
ENSG00000102524
ENSG00000102531
ENSG00000102554
ENSG00000102572
ENSG00000102580
ENSG00000102595
ENSG00000102606
ENSG00000102699
ENSG00000102710
ENSG00000102738
ENSG00000102753
ENSG00000102755
ENSG00000102781
ENSG00000102786
ENSG00000102796
ENSG00000102804
ENSG00000102858
ENSG00000102878
ENSG00000102879
ENSG00000102893
ENSG00000102897
ENSG00000102898
ENSG00000102900
ENSG00000102901
ENSG00000102908
ENSG00000102910
ENSG00000102921
ENSG00000102962
ENSG00000102967
ENSG00000102974
ENSG00000102977
ENSG00000102978
ENSG00000102996
ENSG00000103005
ENSG00000103018
ENSG00000103021
ENSG00000103037
ENSG00000103042
ENSG00000103043
ENSG00000103044
ENSG00000103047
ENSG00000103051
ENSG00000103061
ENSG00000103064
ENSG00000103066
ENSG00000103091
ENSG00000103111
ENSG00000103121
ENSG00000103126
ENSG00000103148
ENSG00000103152
ENSG00000103160
ENSG00000103168
ENSG00000103187
ENSG00000103194
ENSG00000103197
ENSG00000103222
ENSG00000103226
ENSG00000103245
ENSG00000103248
ENSG00000103249
ENSG00000103257
ENSG00000103260
ENSG00000103266
ENSG00000103274
ENSG00000103275
ENSG00000103319
ENSG00000103326
ENSG00000103335
ENSG00000103353
ENSG00000103356
ENSG00000103363
ENSG00000103365
ENSG00000103381
ENSG00000103423
ENSG00000103426
ENSG00000103429
ENSG00000103479
ENSG00000103489
ENSG00000103490
ENSG00000103494
ENSG00000103507
ENSG00000103510
ENSG00000103512
ENSG00000103522
ENSG00000103528
ENSG00000103540
ENSG00000103549
ENSG00000103569
ENSG00000103591
ENSG00000103653
ENSG00000103657
ENSG00000103671
ENSG00000103707
ENSG00000103740
ENSG00000103769
ENSG00000103811
ENSG00000103852
ENSG00000103876
ENSG00000103932
ENSG00000103966
ENSG00000103978
ENSG00000103994
ENSG00000103995
ENSG00000104047
ENSG00000104055
ENSG00000104064
ENSG00000104081
ENSG00000104093
ENSG00000104129
ENSG00000104131
ENSG00000104133
ENSG00000104142
ENSG00000104164
ENSG00000104177
ENSG00000104205
ENSG00000104218
ENSG00000104219
ENSG00000104228
ENSG00000104231
ENSG00000104290
ENSG00000104299
ENSG00000104312
ENSG00000104320
ENSG00000104325
ENSG00000104331
ENSG00000104341
ENSG00000104356
ENSG00000104365
ENSG00000104375
ENSG00000104381
ENSG00000104388
ENSG00000104408
ENSG00000104412
ENSG00000104419
ENSG00000104427
ENSG00000104432
ENSG00000104442
ENSG00000104447
ENSG00000104450
ENSG00000104472
ENSG00000104490
ENSG00000104497
ENSG00000104517
ENSG00000104518
ENSG00000104522
ENSG00000104529
ENSG00000104549
ENSG00000104613
ENSG00000104626
ENSG00000104635
ENSG00000104643
ENSG00000104671
ENSG00000104691
ENSG00000104695
ENSG00000104714
ENSG00000104738
ENSG00000104756
ENSG00000104763
ENSG00000104765
ENSG00000104805
ENSG00000104812
ENSG00000104814
ENSG00000104825
ENSG00000104833
ENSG00000104835
ENSG00000104852
ENSG00000104853
ENSG00000104856
ENSG00000104859
ENSG00000104866
ENSG00000104872
ENSG00000104880
ENSG00000104884
ENSG00000104885
ENSG00000104886
ENSG00000104894
ENSG00000104897
ENSG00000104903
ENSG00000104904
ENSG00000104907
ENSG00000104921
ENSG00000104953
ENSG00000104960
ENSG00000104964
ENSG00000104969
ENSG00000104970
ENSG00000104972
ENSG00000104973
ENSG00000104976
ENSG00000104979
ENSG00000104980
ENSG00000105053
ENSG00000105058
ENSG00000105072
ENSG00000105122
ENSG00000105127
ENSG00000105136
ENSG00000105171
ENSG00000105173
ENSG00000105176
ENSG00000105185
ENSG00000105186
ENSG00000105193
ENSG00000105197
ENSG00000105202
ENSG00000105204
ENSG00000105220
ENSG00000105221
ENSG00000105223
ENSG00000105229
ENSG00000105254
ENSG00000105258
ENSG00000105270
ENSG00000105281
ENSG00000105287
ENSG00000105298
ENSG00000105321
ENSG00000105323
ENSG00000105327
ENSG00000105329
ENSG00000105339
ENSG00000105341
ENSG00000105355
ENSG00000105364
ENSG00000105372
ENSG00000105383
ENSG00000105397
ENSG00000105402
ENSG00000105426
ENSG00000105429
ENSG00000105483
ENSG00000105486
ENSG00000105497
ENSG00000105499
ENSG00000105501
ENSG00000105514
ENSG00000105516
ENSG00000105519
ENSG00000105552
ENSG00000105556
ENSG00000105559
ENSG00000105576
ENSG00000105618
ENSG00000105639
ENSG00000105647
ENSG00000105655
ENSG00000105662
ENSG00000105676
ENSG00000105698
ENSG00000105699
ENSG00000105700
ENSG00000105701
ENSG00000105705
ENSG00000105708
ENSG00000105717
ENSG00000105723
ENSG00000105726
ENSG00000105732
ENSG00000105738
ENSG00000105750
ENSG00000105755
ENSG00000105771
ENSG00000105778
ENSG00000105810
ENSG00000105819
ENSG00000105821
ENSG00000105829
ENSG00000105835
ENSG00000105849
ENSG00000105851
ENSG00000105854
ENSG00000105855
ENSG00000105856
ENSG00000105865
ENSG00000105866
ENSG00000105875
ENSG00000105879
ENSG00000105926
ENSG00000105928
ENSG00000105939
ENSG00000105948
ENSG00000105953
ENSG00000105963
ENSG00000105968
ENSG00000105974
ENSG00000105982
ENSG00000105983
ENSG00000105993
ENSG00000106009
ENSG00000106012
ENSG00000106025
ENSG00000106052
ENSG00000106080
ENSG00000106086
ENSG00000106100
ENSG00000106105
ENSG00000106133
ENSG00000106144
ENSG00000106153
ENSG00000106211
ENSG00000106244
ENSG00000106245
ENSG00000106261
ENSG00000106263
ENSG00000106266
ENSG00000106290
ENSG00000106299
ENSG00000106346
ENSG00000106348
ENSG00000106392
ENSG00000106397
ENSG00000106400
ENSG00000106404
ENSG00000106415
ENSG00000106443
ENSG00000106460
ENSG00000106462
ENSG00000106477
ENSG00000106479
ENSG00000106484
ENSG00000106526
ENSG00000106546
ENSG00000106560
ENSG00000106588
ENSG00000106591
ENSG00000106603
ENSG00000106605
ENSG00000106609
ENSG00000106615
ENSG00000106617
ENSG00000106624
ENSG00000106628
ENSG00000106635
ENSG00000106636
ENSG00000106638
ENSG00000106665
ENSG00000106682
ENSG00000106683
ENSG00000106688
ENSG00000106692
ENSG00000106701
ENSG00000106723
ENSG00000106733
ENSG00000106771
ENSG00000106780
ENSG00000106785
ENSG00000106799
ENSG00000106829
ENSG00000106868
ENSG00000106948
ENSG00000106991
ENSG00000107021
ENSG00000107036
ENSG00000107077
ENSG00000107099
ENSG00000107104
ENSG00000107164
ENSG00000107185
ENSG00000107201
ENSG00000107242
ENSG00000107249
ENSG00000107262
ENSG00000107263
ENSG00000107290
ENSG00000107341
ENSG00000107362
ENSG00000107372
ENSG00000107404
ENSG00000107438
ENSG00000107443
ENSG00000107485
ENSG00000107521
ENSG00000107551
ENSG00000107554
ENSG00000107560
ENSG00000107562
ENSG00000107581
ENSG00000107625
ENSG00000107643
ENSG00000107651
ENSG00000107669
ENSG00000107672
ENSG00000107679
ENSG00000107719
ENSG00000107758
ENSG00000107771
ENSG00000107779
ENSG00000107789
ENSG00000107798
ENSG00000107815
ENSG00000107816
ENSG00000107854
ENSG00000107862
ENSG00000107863
ENSG00000107864
ENSG00000107872
ENSG00000107890
ENSG00000107897
ENSG00000107929
ENSG00000107937
ENSG00000107938
ENSG00000107949
ENSG00000107957
ENSG00000107959
ENSG00000107968
ENSG00000108021
ENSG00000108039
ENSG00000108055
ENSG00000108061
ENSG00000108091
ENSG00000108094
ENSG00000108100
ENSG00000108107
ENSG00000108175
ENSG00000108219
ENSG00000108239
ENSG00000108256
ENSG00000108262
ENSG00000108264
ENSG00000108270
ENSG00000108278
ENSG00000108292
ENSG00000108296
ENSG00000108312
ENSG00000108344
ENSG00000108349
ENSG00000108370
ENSG00000108389
ENSG00000108395
ENSG00000108405
ENSG00000108406
ENSG00000108423
ENSG00000108424
ENSG00000108433
ENSG00000108439
ENSG00000108443
ENSG00000108448
ENSG00000108468
ENSG00000108469
ENSG00000108474
ENSG00000108506
ENSG00000108509
ENSG00000108510
ENSG00000108511
ENSG00000108515
ENSG00000108518
ENSG00000108523
ENSG00000108528
ENSG00000108556
ENSG00000108557
ENSG00000108559
ENSG00000108578
ENSG00000108582
ENSG00000108587
ENSG00000108590
ENSG00000108591
ENSG00000108592
ENSG00000108599
ENSG00000108622
ENSG00000108639
ENSG00000108641
ENSG00000108651
ENSG00000108669
ENSG00000108671
ENSG00000108733
ENSG00000108753
ENSG00000108771
ENSG00000108773
ENSG00000108786
ENSG00000108788
ENSG00000108797
ENSG00000108798
ENSG00000108799
ENSG00000108819
ENSG00000108826
ENSG00000108829
ENSG00000108839
ENSG00000108840
ENSG00000108848
ENSG00000108854
ENSG00000108861
ENSG00000108883
ENSG00000108932
ENSG00000108953
ENSG00000108960
ENSG00000108963
ENSG00000108984
ENSG00000109046
ENSG00000109066
ENSG00000109079
ENSG00000109083
ENSG00000109084
ENSG00000109103
ENSG00000109107
ENSG00000109111
ENSG00000109118
ENSG00000109133
ENSG00000109171
ENSG00000109180
ENSG00000109184
ENSG00000109189
ENSG00000109270
ENSG00000109320
[truncated: 7,521 more rows]

## Sheet: GEUVADIS
ENSG00000000003
ENSG00000000419
ENSG00000001036
ENSG00000001497
ENSG00000001561
ENSG00000001629
ENSG00000001631
ENSG00000002549
ENSG00000002586
ENSG00000002726
ENSG00000002919
ENSG00000003056
ENSG00000003096
ENSG00000003137
ENSG00000003147
ENSG00000003400
ENSG00000004139
ENSG00000004142
ENSG00000004478
ENSG00000004487
ENSG00000004700
ENSG00000004866
ENSG00000005020
ENSG00000005302
ENSG00000005339
ENSG00000005381
ENSG00000005483
ENSG00000005700
ENSG00000005810
ENSG00000005812
ENSG00000005844
ENSG00000005889
ENSG00000005893
ENSG00000006074
ENSG00000006075
ENSG00000006114
ENSG00000006118
ENSG00000006194
ENSG00000006282
ENSG00000006432
ENSG00000006576
ENSG00000006607
ENSG00000006625
ENSG00000006652
ENSG00000006715
ENSG00000006744
ENSG00000006747
ENSG00000006757
ENSG00000007038
ENSG00000007047
ENSG00000007168
ENSG00000007392
ENSG00000007952
ENSG00000008083
ENSG00000008128
ENSG00000008256
ENSG00000008282
ENSG00000008283
ENSG00000008517
ENSG00000008853
ENSG00000008869
ENSG00000009307
ENSG00000009335
ENSG00000009413
ENSG00000009954
ENSG00000010030
ENSG00000010244
ENSG00000010270
ENSG00000010404
ENSG00000010671
ENSG00000010803
ENSG00000010810
ENSG00000011114
ENSG00000011376
ENSG00000011426
ENSG00000011454
ENSG00000011566
ENSG00000011638
ENSG00000012124
ENSG00000012223
ENSG00000012660
ENSG00000012822
ENSG00000013306
ENSG00000013374
ENSG00000013523
ENSG00000013573
ENSG00000013583
ENSG00000014138
ENSG00000014641
ENSG00000014824
ENSG00000014914
ENSG00000015133
ENSG00000015475
ENSG00000015479
ENSG00000015568
ENSG00000015676
ENSG00000017260
ENSG00000018280
ENSG00000018408
ENSG00000019582
ENSG00000021355
ENSG00000021776
ENSG00000021826
ENSG00000022267
ENSG00000022840
ENSG00000023171
ENSG00000023445
ENSG00000023734
ENSG00000023902
ENSG00000023909
ENSG00000024048
ENSG00000025039
ENSG00000025708
ENSG00000025796
ENSG00000025800
ENSG00000026103
ENSG00000026508
ENSG00000026751
ENSG00000026950
ENSG00000028137
ENSG00000028203
ENSG00000028528
ENSG00000028839
ENSG00000029363
ENSG00000030419
ENSG00000030582
ENSG00000031698
ENSG00000033170
ENSG00000033178
ENSG00000033800
ENSG00000034063
ENSG00000034533
ENSG00000034677
ENSG00000034693
ENSG00000035115
ENSG00000035141
ENSG00000035681
ENSG00000036257
ENSG00000037474
ENSG00000037749
ENSG00000038210
ENSG00000038219
ENSG00000038382
ENSG00000038427
ENSG00000038532
ENSG00000038945
ENSG00000039068
ENSG00000039523
ENSG00000040275
ENSG00000040341
ENSG00000040933
ENSG00000041357
ENSG00000044524
ENSG00000047188
ENSG00000047315
ENSG00000047346
ENSG00000047410
ENSG00000047644
ENSG00000047648
ENSG00000047849
ENSG00000048052
ENSG00000048392
ENSG00000048471
ENSG00000048545
ENSG00000048707
ENSG00000048740
ENSG00000048991
ENSG00000049089
ENSG00000049192
ENSG00000049239
ENSG00000049245
ENSG00000049247
ENSG00000049449
ENSG00000049618
ENSG00000049759
ENSG00000049860
ENSG00000050130
ENSG00000050327
ENSG00000050767
ENSG00000050820
ENSG00000051009
ENSG00000051523
ENSG00000051596
ENSG00000051620
ENSG00000051825
ENSG00000052126
ENSG00000052749
ENSG00000052795
ENSG00000052802
ENSG00000052841
ENSG00000053108
ENSG00000053254
ENSG00000053371
ENSG00000054118
ENSG00000054267
ENSG00000054282
ENSG00000054523
ENSG00000054611
ENSG00000054654
ENSG00000054965
ENSG00000054983
ENSG00000055044
ENSG00000055130
ENSG00000055163
ENSG00000055332
ENSG00000055609
ENSG00000055813
ENSG00000055917
ENSG00000055950
ENSG00000055955
ENSG00000056291
ENSG00000056558
ENSG00000056586
ENSG00000057608
ENSG00000057757
ENSG00000057935
ENSG00000058063
ENSG00000058804
ENSG00000059588
ENSG00000059691
ENSG00000059758
ENSG00000059804
ENSG00000060237
ENSG00000060688
ENSG00000060749
ENSG00000060982
ENSG00000061676
ENSG00000061936
ENSG00000061987
ENSG00000062194
ENSG00000062716
ENSG00000063046
ENSG00000063438
ENSG00000063587
ENSG00000063601
ENSG00000063978
ENSG00000064115
ENSG00000064199
ENSG00000064313
ENSG00000064393
ENSG00000064651
ENSG00000064666
ENSG00000064687
ENSG00000064692
ENSG00000064726
ENSG00000064787
ENSG00000064886
ENSG00000064961
ENSG00000064995
ENSG00000064999
ENSG00000065029
ENSG00000065150
ENSG00000065243
ENSG00000065361
ENSG00000065371
ENSG00000065413
ENSG00000065427
ENSG00000065457
ENSG00000065526
ENSG00000065548
ENSG00000065882
ENSG00000065883
ENSG00000065911
ENSG00000065989
ENSG00000066032
ENSG00000066044
ENSG00000066135
ENSG00000066230
ENSG00000066279
ENSG00000066427
ENSG00000066923
ENSG00000066926
ENSG00000067066
ENSG00000067141
ENSG00000067177
ENSG00000067646
ENSG00000067798
ENSG00000068305
ENSG00000068308
ENSG00000068354
ENSG00000068366
ENSG00000068400
ENSG00000068438
ENSG00000068650
ENSG00000068654
ENSG00000068784
ENSG00000068831
ENSG00000068878
ENSG00000068885
ENSG00000068912
ENSG00000068971
ENSG00000069122
ENSG00000069345
ENSG00000069493
ENSG00000069667
ENSG00000069812
ENSG00000069956
ENSG00000069974
ENSG00000070018
ENSG00000070081
ENSG00000070190
ENSG00000070214
ENSG00000070476
ENSG00000070501
ENSG00000070614
ENSG00000070669
ENSG00000070756
ENSG00000070770
ENSG00000070814
ENSG00000070831
ENSG00000070882
ENSG00000071073
ENSG00000071082
ENSG00000071127
ENSG00000071246
ENSG00000071462
ENSG00000071537
ENSG00000071553
ENSG00000071967
ENSG00000071994
ENSG00000072110
ENSG00000072121
ENSG00000072135
ENSG00000072163
ENSG00000072195
ENSG00000072274
ENSG00000072364
ENSG00000072415
ENSG00000072501
ENSG00000072609
ENSG00000072682
ENSG00000072803
ENSG00000072818
ENSG00000072858
ENSG00000072958
ENSG00000073060
ENSG00000073146
ENSG00000073282
ENSG00000073417
ENSG00000073464
ENSG00000073578
ENSG00000073614
ENSG00000073712
ENSG00000073737
ENSG00000073803
ENSG00000073849
ENSG00000074054
ENSG00000074582
ENSG00000074621
ENSG00000074696
ENSG00000074706
ENSG00000074755
ENSG00000074800
ENSG00000075043
ENSG00000075089
ENSG00000075142
ENSG00000075234
ENSG00000075292
ENSG00000075415
ENSG00000075420
ENSG00000075461
ENSG00000075539
ENSG00000075568
ENSG00000075651
ENSG00000075826
ENSG00000075856
ENSG00000076003
ENSG00000076108
ENSG00000076201
ENSG00000076242
ENSG00000076258
ENSG00000076513
ENSG00000076554
ENSG00000076555
ENSG00000076604
ENSG00000076641
ENSG00000076685
ENSG00000076770
ENSG00000076984
ENSG00000077044
ENSG00000077152
ENSG00000077157
ENSG00000077232
ENSG00000077238
ENSG00000077420
ENSG00000077514
ENSG00000077721
ENSG00000077782
ENSG00000077809
ENSG00000078114
ENSG00000078124
ENSG00000078140
ENSG00000078269
ENSG00000078304
ENSG00000078403
ENSG00000078674
ENSG00000078747
ENSG00000078804
ENSG00000079101
ENSG00000079246
ENSG00000079432
ENSG00000079459
ENSG00000079785
ENSG00000079819
ENSG00000079950
ENSG00000080189
ENSG00000080298
ENSG00000080345
ENSG00000080493
ENSG00000080503
ENSG00000080603
ENSG00000080802
ENSG00000080815
ENSG00000080822
ENSG00000080823
ENSG00000080824
ENSG00000080986
ENSG00000081014
ENSG00000081189
ENSG00000081237
ENSG00000081307
ENSG00000081320
ENSG00000081377
ENSG00000081692
ENSG00000081760
ENSG00000081791
ENSG00000081870
ENSG00000082068
ENSG00000082074
ENSG00000082212
ENSG00000082258
ENSG00000082397
ENSG00000082512
ENSG00000082701
ENSG00000082781
ENSG00000082805
ENSG00000082898
ENSG00000083097
ENSG00000083123
ENSG00000083168
ENSG00000083223
ENSG00000083290
ENSG00000083312
ENSG00000083454
ENSG00000083457
ENSG00000083520
ENSG00000083720
ENSG00000083799
ENSG00000083857
ENSG00000084090
ENSG00000084093
ENSG00000084112
ENSG00000084207
ENSG00000084623
ENSG00000084676
ENSG00000084733
ENSG00000084774
ENSG00000085224
ENSG00000085265
ENSG00000085274
ENSG00000085365
ENSG00000085377
ENSG00000085382
ENSG00000085514
ENSG00000085719
ENSG00000085788
ENSG00000085832
ENSG00000085982
ENSG00000086061
ENSG00000086062
ENSG00000086232
ENSG00000086300
ENSG00000086475
ENSG00000086598
ENSG00000086619
ENSG00000086730
ENSG00000086758
ENSG00000086848
ENSG00000087008
ENSG00000087111
ENSG00000087191
ENSG00000087206
ENSG00000087250
ENSG00000087263
ENSG00000087299
ENSG00000087302
ENSG00000087303
ENSG00000087460
ENSG00000087502
ENSG00000087586
ENSG00000088247
ENSG00000088387
ENSG00000088448
ENSG00000088727
ENSG00000088826
ENSG00000088854
ENSG00000088970
ENSG00000089006
ENSG00000089050
ENSG00000089053
ENSG00000089094
ENSG00000089127
ENSG00000089154
ENSG00000089157
ENSG00000089234
ENSG00000089248
ENSG00000089280
ENSG00000089597
ENSG00000089693
ENSG00000089723
ENSG00000089916
ENSG00000090054
ENSG00000090060
ENSG00000090061
ENSG00000090104
ENSG00000090266
ENSG00000090316
ENSG00000090470
ENSG00000090565
ENSG00000090615
ENSG00000090621
ENSG00000090659
ENSG00000090686
ENSG00000090861
ENSG00000090863
ENSG00000090924
ENSG00000090989
ENSG00000091009
ENSG00000091073
ENSG00000091436
ENSG00000091490
ENSG00000091542
ENSG00000091592
ENSG00000091656
ENSG00000092010
ENSG00000092036
ENSG00000092148
ENSG00000092199
ENSG00000092201
ENSG00000092203
ENSG00000092470
ENSG00000092758
ENSG00000092964
ENSG00000092969
ENSG00000092978
ENSG00000093000
ENSG00000093100
ENSG00000093167
ENSG00000094916
ENSG00000095015
ENSG00000095139
ENSG00000095209
ENSG00000095321
ENSG00000095383
ENSG00000095485
ENSG00000095539
ENSG00000095574
ENSG00000095585
ENSG00000095627
ENSG00000095787
ENSG00000095794
ENSG00000095906
ENSG00000095951
ENSG00000096063
ENSG00000096080
ENSG00000096384
ENSG00000096717
ENSG00000096746
ENSG00000096968
ENSG00000096996
ENSG00000097007
ENSG00000097033
ENSG00000097096
ENSG00000099204
ENSG00000099256
ENSG00000099290
ENSG00000099364
ENSG00000099381
ENSG00000099385
ENSG00000099622
ENSG00000099624
ENSG00000099875
ENSG00000099901
ENSG00000099904
ENSG00000099917
ENSG00000099968
ENSG00000099995
ENSG00000100014
ENSG00000100030
ENSG00000100031
ENSG00000100033
ENSG00000100058
ENSG00000100075
ENSG00000100077
ENSG00000100084
ENSG00000100097
ENSG00000100116
ENSG00000100129
ENSG00000100138
ENSG00000100139
ENSG00000100167
ENSG00000100201
ENSG00000100207
ENSG00000100218
ENSG00000100219
ENSG00000100221
ENSG00000100226
ENSG00000100242
ENSG00000100243
ENSG00000100266
ENSG00000100280
ENSG00000100281
ENSG00000100285
ENSG00000100307
ENSG00000100325
ENSG00000100335
ENSG00000100345
ENSG00000100350
ENSG00000100354
ENSG00000100360
ENSG00000100364
ENSG00000100368
ENSG00000100376
ENSG00000100399
ENSG00000100403
ENSG00000100412
ENSG00000100418
ENSG00000100422
ENSG00000100425
ENSG00000100445
ENSG00000100461
ENSG00000100485
ENSG00000100503
ENSG00000100528
ENSG00000100532
ENSG00000100557
ENSG00000100575
ENSG00000100577
ENSG00000100591
ENSG00000100592
ENSG00000100596
ENSG00000100600
ENSG00000100604
ENSG00000100612
ENSG00000100614
ENSG00000100632
ENSG00000100647
ENSG00000100650
ENSG00000100652
ENSG00000100664
ENSG00000100665
ENSG00000100678
ENSG00000100697
ENSG00000100721
ENSG00000100722
ENSG00000100731
ENSG00000100749
ENSG00000100767
ENSG00000100796
ENSG00000100811
ENSG00000100813
ENSG00000100815
ENSG00000100852
ENSG00000100883
ENSG00000100888
ENSG00000100902
ENSG00000100906
ENSG00000100918
ENSG00000100941
ENSG00000100979
ENSG00000100991
ENSG00000100997
ENSG00000101019
ENSG00000101109
ENSG00000101126
ENSG00000101160
ENSG00000101187
ENSG00000101193
ENSG00000101247
ENSG00000101290
ENSG00000101294
ENSG00000101310
ENSG00000101311
ENSG00000101337
ENSG00000101343
ENSG00000101361
ENSG00000101444
ENSG00000101445
ENSG00000101473
ENSG00000101493
ENSG00000101596
ENSG00000101639
ENSG00000101745
ENSG00000101751
ENSG00000101844
ENSG00000101883
ENSG00000101901
ENSG00000101966
ENSG00000102024
ENSG00000102057
ENSG00000102081
ENSG00000102096
ENSG00000102125
ENSG00000102158
ENSG00000102178
ENSG00000102181
ENSG00000102189
ENSG00000102230
ENSG00000102309
ENSG00000102317
ENSG00000102349
ENSG00000102401
ENSG00000102471
ENSG00000102531
ENSG00000102780
ENSG00000102786
ENSG00000102879
ENSG00000102882
ENSG00000102893
ENSG00000102897
ENSG00000102900
ENSG00000102908
ENSG00000102921
ENSG00000102984
ENSG00000103037
ENSG00000103044
ENSG00000103064
ENSG00000103091
ENSG00000103111
ENSG00000103121
ENSG00000103168
ENSG00000103187
ENSG00000103227
ENSG00000103245
ENSG00000103248
ENSG00000103249
ENSG00000103319
ENSG00000103335
ENSG00000103342
ENSG00000103356
ENSG00000103381
ENSG00000103423
ENSG00000103479
ENSG00000103490
ENSG00000103496
ENSG00000103510
ENSG00000103544
ENSG00000103550
ENSG00000103569
ENSG00000103653
ENSG00000103657
ENSG00000103740
ENSG00000103769
ENSG00000103811
ENSG00000103852
ENSG00000103994
ENSG00000103995
ENSG00000104047
ENSG00000104064
ENSG00000104093
ENSG00000104133
ENSG00000104164
ENSG00000104177
ENSG00000104219
ENSG00000104325
ENSG00000104331
ENSG00000104343
ENSG00000104361
ENSG00000104368
ENSG00000104408
ENSG00000104472
ENSG00000104490
ENSG00000104518
ENSG00000104522
ENSG00000104529
ENSG00000104626
ENSG00000104643
ENSG00000104660
ENSG00000104695
ENSG00000104714
ENSG00000104738
ENSG00000104763
ENSG00000104765
ENSG00000104774
ENSG00000104805
ENSG00000104808
ENSG00000104907
ENSG00000104970
ENSG00000104972
ENSG00000105063
ENSG00000105146
ENSG00000105205
ENSG00000105278
ENSG00000105339
ENSG00000105341
ENSG00000105393
ENSG00000105397
ENSG00000105426
ENSG00000105443
ENSG00000105479
ENSG00000105492
ENSG00000105497
ENSG00000105519
ENSG00000105568
ENSG00000105607
ENSG00000105613
ENSG00000105639
ENSG00000105663
ENSG00000105664
ENSG00000105778
ENSG00000105793
ENSG00000105821
ENSG00000105835
ENSG00000105855
ENSG00000105866
ENSG00000105894
ENSG00000105963
ENSG00000105968
ENSG00000105974
ENSG00000105993
ENSG00000106052
ENSG00000106089
ENSG00000106100
ENSG00000106125
ENSG00000106261
ENSG00000106266
ENSG00000106290
ENSG00000106330
ENSG00000106341
ENSG00000106344
ENSG00000106346
ENSG00000106351
ENSG00000106392
ENSG00000106415
ENSG00000106443
ENSG00000106459
ENSG00000106460
ENSG00000106462
ENSG00000106477
ENSG00000106479
ENSG00000106483
ENSG00000106546
ENSG00000106591
ENSG00000106603
ENSG00000106609
ENSG00000106628
ENSG00000106633
ENSG00000106635
ENSG00000106636
ENSG00000106682
ENSG00000106683
ENSG00000106692
ENSG00000106771
ENSG00000106772
ENSG00000106785
ENSG00000106799
ENSG00000106804
ENSG00000106829
ENSG00000106868
ENSG00000106948
ENSG00000106952
ENSG00000107020
ENSG00000107036
ENSG00000107077
ENSG00000107099
ENSG00000107104
ENSG00000107249
ENSG00000107263
ENSG00000107290
ENSG00000107295
ENSG00000107438
ENSG00000107551
ENSG00000107651
ENSG00000107669
ENSG00000107736
ENSG00000107798
ENSG00000107863
ENSG00000107874
ENSG00000107937
ENSG00000107949
ENSG00000107951
ENSG00000107968
ENSG00000108010
ENSG00000108021
ENSG00000108064
ENSG00000108091
ENSG00000108179
ENSG00000108296
ENSG00000108312
ENSG00000108433
ENSG00000108443
ENSG00000108523
ENSG00000108576
ENSG00000108578
ENSG00000108604
ENSG00000108753
ENSG00000108771
ENSG00000108784
ENSG00000108798
ENSG00000108799
ENSG00000108819
ENSG00000108825
ENSG00000108848
ENSG00000108960
ENSG00000109046
ENSG00000109103
ENSG00000109111
ENSG00000109184
ENSG00000109445
ENSG00000109458
ENSG00000109475
ENSG00000109572
ENSG00000109606
ENSG00000109618
ENSG00000109654
ENSG00000109667
ENSG00000109670
ENSG00000109674
ENSG00000109684
ENSG00000109685
ENSG00000109756
ENSG00000109775
ENSG00000109787
ENSG00000109814
ENSG00000109819
ENSG00000109920
ENSG00000109929
ENSG00000109943
ENSG00000110013
ENSG00000110042
ENSG00000110048
ENSG00000110060
ENSG00000110066
ENSG00000110075
ENSG00000110107
ENSG00000110315
ENSG00000110321
ENSG00000110324
ENSG00000110367
ENSG00000110422
ENSG00000110455
ENSG00000110514
ENSG00000110700
ENSG00000110723
ENSG00000110777
ENSG00000110848
ENSG00000110871
ENSG00000110880
ENSG00000110881
ENSG00000110900
ENSG00000110906
ENSG00000110917
ENSG00000110931
ENSG00000110955
ENSG00000111052
ENSG00000111087
ENSG00000111142
ENSG00000111203
ENSG00000111215
ENSG00000111252
ENSG00000111266
ENSG00000111275
ENSG00000111321
ENSG00000111325
ENSG00000111331
ENSG00000111335
ENSG00000111412
ENSG00000111450
ENSG00000111530
ENSG00000111554
ENSG00000111605
ENSG00000111615
ENSG00000111642
ENSG00000111667
ENSG00000111670
ENSG00000111671
ENSG00000111674
ENSG00000111676
ENSG00000111679
ENSG00000111684
ENSG00000111713
ENSG00000111726
ENSG00000111728
ENSG00000111731
ENSG00000111737
ENSG00000111785
ENSG00000111790
ENSG00000111801
ENSG00000111817
ENSG00000111837
ENSG00000111846
ENSG00000111859
ENSG00000111863
ENSG00000111877
ENSG00000111912
ENSG00000111913
ENSG00000112029
ENSG00000112031
ENSG00000112033
ENSG00000112078
ENSG00000112081
ENSG00000112110
ENSG00000112139
ENSG00000112159
ENSG00000112167
ENSG00000112200
ENSG00000112245
ENSG00000112249
ENSG00000112282
ENSG00000112297
ENSG00000112305
ENSG00000112308
ENSG00000112312
ENSG00000112319
ENSG00000112343
ENSG00000112473
ENSG00000112486
ENSG00000112531
ENSG00000112561
ENSG00000112584
ENSG00000112624
ENSG00000112659
ENSG00000112679
ENSG00000112697
ENSG00000112701
ENSG00000112739
ENSG00000112742
ENSG00000112763
ENSG00000112773
ENSG00000112782
ENSG00000112812
ENSG00000112851
ENSG00000112877
ENSG00000112893
ENSG00000112902
ENSG00000112941
ENSG00000112972
ENSG00000112981
ENSG00000112983
ENSG00000112992
ENSG00000112996
ENSG00000113013
ENSG00000113048
ENSG00000113108
ENSG00000113161
ENSG00000113269
ENSG00000113282
ENSG00000113328
ENSG00000113356
ENSG00000113360
ENSG00000113368
ENSG00000113387
ENSG00000113391
ENSG00000113441
ENSG00000113460
ENSG00000113522
ENSG00000113532
ENSG00000113558
ENSG00000113575
ENSG00000113580
ENSG00000113583
ENSG00000113593
ENSG00000113594
ENSG00000113621
ENSG00000113649
ENSG00000113712
ENSG00000113734
ENSG00000113739
ENSG00000113742
ENSG00000113810
ENSG00000113845
ENSG00000113851
ENSG00000113966
ENSG00000114021
ENSG00000114030
ENSG00000114054
ENSG00000114062
ENSG00000114107
ENSG00000114120
ENSG00000114126
ENSG00000114331
ENSG00000114353
ENSG00000114416
ENSG00000114423
ENSG00000114439
ENSG00000114450
ENSG00000114480
ENSG00000114491
ENSG00000114503
ENSG00000114520
ENSG00000114529
ENSG00000114547
ENSG00000114738
ENSG00000114744
ENSG00000114757
ENSG00000114805
ENSG00000114857
ENSG00000114867
ENSG00000114933
ENSG00000114948
ENSG00000114999
ENSG00000115020
ENSG00000115091
ENSG00000115128
ENSG00000115137
ENSG00000115159
ENSG00000115163
ENSG00000115165
ENSG00000115204
ENSG00000115207
ENSG00000115232
ENSG00000115233
ENSG00000115267
ENSG00000115274
ENSG00000115275
ENSG00000115286
ENSG00000115306
ENSG00000115310
ENSG00000115317
ENSG00000115339
ENSG00000115355
ENSG00000115364
ENSG00000115414
ENSG00000115415
ENSG00000115419
ENSG00000115421
ENSG00000115464
ENSG00000115484
ENSG00000115486
ENSG00000115504
ENSG00000115524
ENSG00000115526
ENSG00000115539
ENSG00000115548
ENSG00000115561
ENSG00000115604
ENSG00000115641
ENSG00000115652
ENSG00000115657
ENSG00000115677
ENSG00000115685
ENSG00000115687
ENSG00000115760
ENSG00000115761
ENSG00000115806
ENSG00000115808
ENSG00000115825
ENSG00000115841
ENSG00000115866
ENSG00000115875
ENSG00000115896
ENSG00000115902
ENSG00000115904
ENSG00000115935
ENSG00000115942
ENSG00000115947
ENSG00000115963
ENSG00000115966
ENSG00000115993
ENSG00000116001
ENSG00000116005
ENSG00000116044
ENSG00000116096
ENSG00000116127
ENSG00000116128
ENSG00000116132
ENSG00000116151
ENSG00000116176
ENSG00000116191
ENSG00000116198
ENSG00000116199
ENSG00000116205
ENSG00000116237
ENSG00000116251
ENSG00000116299
ENSG00000116337
ENSG00000116406
ENSG00000116455
ENSG00000116459
ENSG00000116478
ENSG00000116489
ENSG00000116497
ENSG00000116514
ENSG00000116539
ENSG00000116560
ENSG00000116584
ENSG00000116604
ENSG00000116688
ENSG00000116698
ENSG00000116717
ENSG00000116729
ENSG00000116731
ENSG00000116754
ENSG00000116783
ENSG00000116791
ENSG00000116815
ENSG00000116830
ENSG00000116885
ENSG00000116977
ENSG00000116984
ENSG00000117020
ENSG00000117090
ENSG00000117114
ENSG00000117226
ENSG00000117228
ENSG00000117281
ENSG00000117308
ENSG00000117318
ENSG00000117335
ENSG00000117362
ENSG00000117408
ENSG00000117410
ENSG00000117411
ENSG00000117450
ENSG00000117479
ENSG00000117500
ENSG00000117523
ENSG00000117586
ENSG00000117592
ENSG00000117601
ENSG00000117616
ENSG00000117625
ENSG00000117632
ENSG00000117640
ENSG00000117650
ENSG00000117676
ENSG00000117682
ENSG00000117697
ENSG00000117724
ENSG00000117748
ENSG00000117791
ENSG00000117859
ENSG00000117868
ENSG00000117906
ENSG00000118058
ENSG00000118181
ENSG00000118200
ENSG00000118242
ENSG00000118257
ENSG00000118276
ENSG00000118308
ENSG00000118412
ENSG00000118418
ENSG00000118482
ENSG00000118491
ENSG00000118503
ENSG00000118518
ENSG00000118557
ENSG00000118640
ENSG00000118680
ENSG00000118705
ENSG00000118785
ENSG00000118903
ENSG00000118922
ENSG00000118960
ENSG00000118971
ENSG00000118985
ENSG00000119013
ENSG00000119041
ENSG00000119185
ENSG00000119227
ENSG00000119285
ENSG00000119314
ENSG00000119318
ENSG00000119321
ENSG00000119383
ENSG00000119396
ENSG00000119397
ENSG00000119403
ENSG00000119408
ENSG00000119431
ENSG00000119487
ENSG00000119508
ENSG00000119522
ENSG00000119559
ENSG00000119596
ENSG00000119614
ENSG00000119630
ENSG00000119632
ENSG00000119638
ENSG00000119650
ENSG00000119682
ENSG00000119685
ENSG00000119688
ENSG00000119689
ENSG00000119698
ENSG00000119707
ENSG00000119714
ENSG00000119715
ENSG00000119725
ENSG00000119729
ENSG00000119812
ENSG00000119844
ENSG00000119866
ENSG00000119917
ENSG00000119929
ENSG00000119943
ENSG00000119979
ENSG00000120008
ENSG00000120071
ENSG00000120093
ENSG00000120159
ENSG00000120215
ENSG00000120217
ENSG00000120235
ENSG00000120242
ENSG00000120254
ENSG00000120265
ENSG00000120278
ENSG00000120306
ENSG00000120314
ENSG00000120451
ENSG00000120519
ENSG00000120526
ENSG00000120616
ENSG00000120675
ENSG00000120694
ENSG00000120696
ENSG00000120699
ENSG00000120705
ENSG00000120708
ENSG00000120727
ENSG00000120733
ENSG00000120798
ENSG00000120800
ENSG00000120833
ENSG00000120860
ENSG00000120868
ENSG00000120875
ENSG00000120885
ENSG00000120889
ENSG00000120942
ENSG00000120948
ENSG00000121057
ENSG00000121060
ENSG00000121067
ENSG00000121104
ENSG00000121210
ENSG00000121236
ENSG00000121274
ENSG00000121281
ENSG00000121310
ENSG00000121335
ENSG00000121390
ENSG00000121486
ENSG00000121594
ENSG00000121671
ENSG00000121716
ENSG00000121741
ENSG00000121742
ENSG00000121848
ENSG00000121851
ENSG00000121858
ENSG00000121871
ENSG00000121879
ENSG00000121903
ENSG00000121940
ENSG00000121964
ENSG00000121988
ENSG00000122008
ENSG00000122026
ENSG00000122033
ENSG00000122034
ENSG00000122085
ENSG00000122218
ENSG00000122257
ENSG00000122390
ENSG00000122417
ENSG00000122435
ENSG00000122490
ENSG00000122545
ENSG00000122547
ENSG00000122565
ENSG00000122566
ENSG00000122591
ENSG00000122679
ENSG00000122786
ENSG00000122861
ENSG00000122862
ENSG00000122882
ENSG00000122884
ENSG00000122971
ENSG00000123066
ENSG00000123080
ENSG00000123091
ENSG00000123096
ENSG00000123104
ENSG00000123200
ENSG00000123240
ENSG00000123243
ENSG00000123338
ENSG00000123352
ENSG00000123360
ENSG00000123374
ENSG00000123411
ENSG00000123427
ENSG00000123485
ENSG00000123505
ENSG00000123552
ENSG00000123562
ENSG00000123575
ENSG00000123600
ENSG00000123636
ENSG00000123643
ENSG00000123908
ENSG00000123977
ENSG00000123983
ENSG00000124006
ENSG00000124116
ENSG00000124126
ENSG00000124145
ENSG00000124151
ENSG00000124155
ENSG00000124164
ENSG00000124193
ENSG00000124207
ENSG00000124208
ENSG00000124215
ENSG00000124275
ENSG00000124279
ENSG00000124356
ENSG00000124370
ENSG00000124406
ENSG00000124422
ENSG00000124486
ENSG00000124507
ENSG00000124508
ENSG00000124562
ENSG00000124570
ENSG00000124571
ENSG00000124574
ENSG00000124588
ENSG00000124762
ENSG00000124782
ENSG00000124783
ENSG00000124795
ENSG00000124802
ENSG00000124831
ENSG00000124882
ENSG00000124920
ENSG00000124942
ENSG00000125037
ENSG00000125089
ENSG00000125107
ENSG00000125144
ENSG00000125257
ENSG00000125354
ENSG00000125450
ENSG00000125454
ENSG00000125459
ENSG00000125485
ENSG00000125629
ENSG00000125637
ENSG00000125648
ENSG00000125651
ENSG00000125675
ENSG00000125676
ENSG00000125686
ENSG00000125691
ENSG00000125733
ENSG00000125741
ENSG00000125772
ENSG00000125780
ENSG00000125804
ENSG00000125814
ENSG00000125818
ENSG00000125844
ENSG00000125871
ENSG00000125878
ENSG00000125952
ENSG00000125967
ENSG00000125991
ENSG00000126001
ENSG00000126005
ENSG00000126012
ENSG00000126016
ENSG00000126070
ENSG00000126091
ENSG00000126215
ENSG00000126216
ENSG00000126217
ENSG00000126218
ENSG00000126259
ENSG00000126522
ENSG00000126581
ENSG00000126698
ENSG00000126746
ENSG00000126759
ENSG00000126767
ENSG00000126773
ENSG00000126777
ENSG00000126787
ENSG00000126790
ENSG00000126804
ENSG00000126856
ENSG00000126882
ENSG00000126883
ENSG00000127022
ENSG00000127054
ENSG00000127074
ENSG00000127081
ENSG00000127124
ENSG00000127125
ENSG00000127152
ENSG00000127328
ENSG00000127399
ENSG00000127481
ENSG00000127507
ENSG00000127603
ENSG00000127804
ENSG00000127824
ENSG00000127914
ENSG00000127922
ENSG00000127947
ENSG00000127948
ENSG00000127995
ENSG00000128242
ENSG00000128245
ENSG00000128272
ENSG00000128284
ENSG00000128285
ENSG00000128340
ENSG00000128394
ENSG00000128487
ENSG00000128513
ENSG00000128578
ENSG00000128594
ENSG00000128604
ENSG00000128609
ENSG00000128617
ENSG00000128815
ENSG00000128829
ENSG00000128872
ENSG00000128881
ENSG00000128886
ENSG00000128891
ENSG00000128915
ENSG00000128928
ENSG00000128989
ENSG00000129003
ENSG00000129103
ENSG00000129116
ENSG00000129197
ENSG00000129204
ENSG00000129292
ENSG00000129351
ENSG00000129422
ENSG00000129472
ENSG00000129484
ENSG00000129521
ENSG00000129534
ENSG00000129566
ENSG00000129595
ENSG00000129596
ENSG00000129625
ENSG00000129636
ENSG00000129657
ENSG00000129667
ENSG00000129696
ENSG00000129810
ENSG00000129991
ENSG00000130023
ENSG00000130035
ENSG00000130177
ENSG00000130227
ENSG00000130270
ENSG00000130294
ENSG00000130300
ENSG00000130340
ENSG00000130396
ENSG00000130402
ENSG00000130429
ENSG00000130489
ENSG00000130589
ENSG00000130649
ENSG00000130723
ENSG00000130731
ENSG00000130741
ENSG00000130764
ENSG00000130770
ENSG00000130775
ENSG00000130803
ENSG00000130810
ENSG00000130816
ENSG00000130821
ENSG00000130921
ENSG00000130935
ENSG00000130939
ENSG00000130943
ENSG00000131042
ENSG00000131044
ENSG00000131127
ENSG00000131171
ENSG00000131203
ENSG00000131238
ENSG00000131374
ENSG00000131375
ENSG00000131378
ENSG00000131381
ENSG00000131386
ENSG00000131389
ENSG00000131503
ENSG00000131504
ENSG00000131558
ENSG00000131626
ENSG00000131748
ENSG00000131779
ENSG00000131791
ENSG00000131795
ENSG00000131828
ENSG00000131873
ENSG00000131966
ENSG00000132128
ENSG00000132170
ENSG00000132185
ENSG00000132274
ENSG00000132313
ENSG00000132330
ENSG00000132359
ENSG00000132383
ENSG00000132386
ENSG00000132388
ENSG00000132406
ENSG00000132424
ENSG00000132463
ENSG00000132466
ENSG00000132485
ENSG00000132507
ENSG00000132510
ENSG00000132530
ENSG00000132549
ENSG00000132581
ENSG00000132623
ENSG00000132664
ENSG00000132676
ENSG00000132694
ENSG00000132718
ENSG00000132780
ENSG00000132801
ENSG00000132824
ENSG00000132872
ENSG00000132906
ENSG00000132912
ENSG00000132958
ENSG00000132964
ENSG00000133019
ENSG00000133030
ENSG00000133063
ENSG00000133104
ENSG00000133119
ENSG00000133121
ENSG00000133313
ENSG00000133318
ENSG00000133392
ENSG00000133454
ENSG00000133606
ENSG00000133612
ENSG00000133657
ENSG00000133704
ENSG00000133731
ENSG00000133773
ENSG00000133789
ENSG00000133805
ENSG00000133812
ENSG00000133835
ENSG00000133858
ENSG00000133895
ENSG00000133943
ENSG00000133961
ENSG00000133962
ENSG00000133983
ENSG00000134001
ENSG00000134014
ENSG00000134058
ENSG00000134077
ENSG00000134086
ENSG00000134107
ENSG00000134108
ENSG00000134121
ENSG00000134152
ENSG00000134184
ENSG00000134242
ENSG00000134255
ENSG00000134262
ENSG00000134283
ENSG00000134291
ENSG00000134294
ENSG00000134308
ENSG00000134313
ENSG00000134318
ENSG00000134321
ENSG00000134326
ENSG00000134333
ENSG00000134343
ENSG00000134352
ENSG00000134452
ENSG00000134453
ENSG00000134463
ENSG00000134504
ENSG00000134516
ENSG00000134545
ENSG00000134548
ENSG00000134597
ENSG00000134644
ENSG00000134684
ENSG00000134802
ENSG00000134824
ENSG00000134851
ENSG00000134852
ENSG00000134853
ENSG00000134873
ENSG00000134882
ENSG00000134884
ENSG00000134897
ENSG00000134899
ENSG00000134905
ENSG00000134909
ENSG00000134910
ENSG00000134954
ENSG00000134955
ENSG00000134987
ENSG00000135018
ENSG00000135048
ENSG00000135052
ENSG00000135083
ENSG00000135090
ENSG00000135114
ENSG00000135119
ENSG00000135127
ENSG00000135148
ENSG00000135164
ENSG00000135185
ENSG00000135213
ENSG00000135218
ENSG00000135272
ENSG00000135299
ENSG00000135315
ENSG00000135316
ENSG00000135317
ENSG00000135341
ENSG00000135365
ENSG00000135387
ENSG00000135426
ENSG00000135437
ENSG00000135439
ENSG00000135446
ENSG00000135452
ENSG00000135476
ENSG00000135506
ENSG00000135535
ENSG00000135541
ENSG00000135622
ENSG00000135624
ENSG00000135637
ENSG00000135655
ENSG00000135679
ENSG00000135686
ENSG00000135766
ENSG00000135775
ENSG00000135778
ENSG00000135821
ENSG00000135829
ENSG00000135845
ENSG00000135862
ENSG00000135870
ENSG00000135898
ENSG00000135899
ENSG00000135905
ENSG00000135912
ENSG00000135926
ENSG00000135929
ENSG00000135930
ENSG00000135940
ENSG00000135945
ENSG00000135951
ENSG00000135956
ENSG00000135966
ENSG00000135968
ENSG00000135972
ENSG00000135976
ENSG00000135999
ENSG00000136040
ENSG00000136048
ENSG00000136068
ENSG00000136098
ENSG00000136104
ENSG00000136111
ENSG00000136153
ENSG00000136160
ENSG00000136161
ENSG00000136235
ENSG00000136237
ENSG00000136240
ENSG00000136243
ENSG00000136367
ENSG00000136381
ENSG00000136436
ENSG00000136449
ENSG00000136522
ENSG00000136527
ENSG00000136536
ENSG00000136560
ENSG00000136574
ENSG00000136603
ENSG00000136631
ENSG00000136636
ENSG00000136682
ENSG00000136709
ENSG00000136715
ENSG00000136717
ENSG00000136731
ENSG00000136732
ENSG00000136754
ENSG00000136802
ENSG00000136807
ENSG00000136810
ENSG00000136811
ENSG00000136813
ENSG00000136842
ENSG00000136861
ENSG00000136868
ENSG00000136872
ENSG00000136878
ENSG00000136891
ENSG00000136908
ENSG00000136930
ENSG00000137074
ENSG00000137075
ENSG00000137078
ENSG00000137101
ENSG00000137142
ENSG00000137145
ENSG00000137177
ENSG00000137193
ENSG00000137203
ENSG00000137210
ENSG00000137221
ENSG00000137265
ENSG00000137267
ENSG00000137270
ENSG00000137310
ENSG00000137312
ENSG00000137337
ENSG00000137404
ENSG00000137413
ENSG00000137414
ENSG00000137434
ENSG00000137478
ENSG00000137491
ENSG00000137497
ENSG00000137501
ENSG00000137502
ENSG00000137504
ENSG00000137509
ENSG00000137513
ENSG00000137642
ENSG00000137731
ENSG00000137760
ENSG00000137764
ENSG00000137770
ENSG00000137807
ENSG00000137812
ENSG00000137815
ENSG00000137822
ENSG00000137831
ENSG00000137834
ENSG00000137842
ENSG00000137843
ENSG00000137845
ENSG00000137871
ENSG00000137872
ENSG00000137936
ENSG00000137959
ENSG00000137962
ENSG00000137968
ENSG00000138018
ENSG00000138030
ENSG00000138031
ENSG00000138032
ENSG00000138041
ENSG00000138061
ENSG00000138071
ENSG00000138078
ENSG00000138079
ENSG00000138081
ENSG00000138092
ENSG00000138095
ENSG00000138101
ENSG00000138111
ENSG00000138131
ENSG00000138138
ENSG00000138166
ENSG00000138185
ENSG00000138286
ENSG00000138293
ENSG00000138297
ENSG00000138326
ENSG00000138356
ENSG00000138375
ENSG00000138376
ENSG00000138379
ENSG00000138380
ENSG00000138381
ENSG00000138386
ENSG00000138398
ENSG00000138399
ENSG00000138413
ENSG00000138433
ENSG00000138434
ENSG00000138443
ENSG00000138448
ENSG00000138459
ENSG00000138592
ENSG00000138593
ENSG00000138594
ENSG00000138606
ENSG00000138623
ENSG00000138640
ENSG00000138641
ENSG00000138642
ENSG00000138646
ENSG00000138658
ENSG00000138669
ENSG00000138674
ENSG00000138678
ENSG00000138688
ENSG00000138698
ENSG00000138722
ENSG00000138757
ENSG00000138758
ENSG00000138764
ENSG00000138767
ENSG00000138771
ENSG00000138777
ENSG00000138794
ENSG00000138796
ENSG00000138801
ENSG00000138802
ENSG00000138814
ENSG00000138829
ENSG00000138835
ENSG00000138867
ENSG00000139044
ENSG00000139083
ENSG00000139117
ENSG00000139133
ENSG00000139146
ENSG00000139154
ENSG00000139163
ENSG00000139174
ENSG00000139182
ENSG00000139197
ENSG00000139209
ENSG00000139218
ENSG00000139266
ENSG00000139354
ENSG00000139370
ENSG00000139372
ENSG00000139436
ENSG00000139437
ENSG00000139496
ENSG00000139508
ENSG00000139540
ENSG00000139618
ENSG00000139620
ENSG00000139631
ENSG00000139641
ENSG00000139644
ENSG00000139645
ENSG00000139651
ENSG00000139679
ENSG00000139697
ENSG00000139719
ENSG00000139725
ENSG00000139726
ENSG00000139746
ENSG00000139793
ENSG00000139842
ENSG00000139910
ENSG00000139926
ENSG00000140006
ENSG00000140025
ENSG00000140093
ENSG00000140105
ENSG00000140157
ENSG00000140181
ENSG00000140199
ENSG00000140262
ENSG00000140263
ENSG00000140264
ENSG00000140265
ENSG00000140299
ENSG00000140319
ENSG00000140326
ENSG00000140332
ENSG00000140350
ENSG00000140382
ENSG00000140386
ENSG00000140395
ENSG00000140396
[truncated: 2,910 more rows]
