# Supplementary material for: Using machine learning to detect the differential usage of novel gene isoforms
Source: BMC Bioinformatics. 2022 Jan 18;23:45. doi: 10.1186/s12859-022-04576-3 (PMC8764765; doi:10.1186/s12859-022-04576-3)
Supplement: Supplementary file 2 — Additional file 2. FUMA pathway enrichment results for each method. [file 12859_2022_4576_MOESM2_ESM.xls]

## Sheet: GEUVADIS
Category	GeneSet	N_genes	N_overlap	p	adjP	genes	link
GO_bp	GO_CELLULAR_MACROMOLECULE_LOCALIZATION	1881	589	1.18794e-93	8.73136e-90	AGRN:UBE2J2:RPL22:ICMT:VAMP3:KIF1B:TARDBP:EXOSC10:MFN2:VPS13D:RCC2:PINK1:KDM1A:SYTL1:RPA2:ATPIF1:KPNA6:SFPQ:MACF1:SZT2:IPO13:EPS15:NDC1:HSPB11:WLS:SRSF11:PIGK:SH3GLB1:GBP1:GBP2:TMED5:AP4B1:RBM8A:PDZK1:VPS45:RPS27:HAX1:SYT11:ARHGEF2:SSR2:COPA:UHMK1:RABGAP1L:TOR1AIP1:DHX9:SMG7:TPR:IPO9:PIGR:SRP9:PARP1:ARF1:HNRNPU-AS1:HNRNPU:CNST:USP6NL:OPTN:CACNB2:PARD3:FAM21B:NCOA4:TIMM23:FAM21A:ANK3:CDK1:SRGN:HK1…	http://www.gsea-msigdb.org/gsea/msigdb/cards/GO_CELLULAR_MACROMOLECULE_LOCALIZATION
GO_bp	GO_INTRACELLULAR_TRANSPORT	1806	547	1.21436e-80	4.46276e-77	UBE2J2:RPL22:ICMT:VAMP3:PIK3CD:KIF1B:TARDBP:MFN2:VPS13D:PINK1:CDC42:SRSF10:SYTL1:ATPIF1:TINAGL1:PEF1:KPNA6:SFPQ:IPO13:EPS15:ZFYVE9:NDC1:HSPB11:PCSK9:WLS:SRSF11:SH3GLB1:TMED5:ATP5F1:CAPZA1:AP4B1:RBM8A:PDZK1:PRKAB2:VPS45:S100A13:RPS27:HAX1:SYT11:ARHGEF2:SSR2:COPA:UHMK1:RABGAP1L:DHX9:SMG7:TPR:DENND1B:IPO9:ARL8A:GOLT1A:SRP9:ARF1:COG2:LYST:HNRNPU-AS1:HNRNPU:ATP5C1:USP6NL:CACNB2:ARHGAP21:PARD3:FAM21B:N…	http://www.gsea-msigdb.org/gsea/msigdb/cards/GO_INTRACELLULAR_TRANSPORT
GO_bp	GO_CELL_CYCLE	1829	546	6.08875e-78	1.49174e-74	CCNL2:CDK11A:TARDBP:MTOR:RCC2:CDC42:ID3:STMN1:PDIK1L:RPS6KA1:RPA2:PHACTR4:RCC1:PUM1:SFPQ:NASP:CDKN2C:NDC1:ITGB3BP:GADD45A:SH3GLB1:PKN2:PRKAB2:ENSA:PSMD4:PSMB4:POGZ:CKS1B:MUC1:MSTO1:ARHGEF2:UHMK1:TIPRL:TPR:ASPM:PTPRC:ARL8A:PPP1R12B:NEK2:DTL:NSL1:ANGEL2:CENPF:TGFB2:ARF1:CCSAP:SDCCAG8:HNRNPU-AS1:HNRNPU:AHCTF1:GTPBP4:OPTN:WAC:SVIL:MAP3K8:EPC1:PARD3:RASSF4:ANK3:CDK1:SIRT1:ECD:PTEN:PDCD4:TDRD1:CACUL1:G…	http://www.gsea-msigdb.org/gsea/msigdb/cards/GO_CELL_CYCLE
GO_bp	GO_PROTEIN_LOCALIZATION_TO_ORGANELLE	913	323	3.5043e-64	6.43915e-61	UBE2J2:RPL22:TARDBP:MFN2:VPS13D:RCC2:PINK1:RPA2:ATPIF1:KPNA6:SZT2:IPO13:EPS15:SH3GLB1:GBP1:GBP2:RPS27:HAX1:SYT11:TOR1AIP1:DHX9:TPR:IPO9:SRP9:PARP1:HNRNPU-AS1:HNRNPU:OPTN:FAM21B:NCOA4:TIMM23:FAM21A:CDK1:SRGN:HK1:TYSND1:RPS24:ATAD1:BBIP1:VTI1A:BUB3:RPL27A:IPO7:RPS13:IMMP1L:VPS37C:ARL2:CDCA5:PACS1:NUMA1:C2CD3:RPS3:IL10RA:RPS25:SORL1:TBRG1:SRPR:PEX5:M6PR:IPO8:BICD1:LRRK2:PPHLN1:PRICKLE1:RPS26:RPL41:D…	http://www.gsea-msigdb.org/gsea/msigdb/cards/GO_PROTEIN_LOCALIZATION_TO_ORGANELLE
GO_bp	GO_PROTEIN_CONTAINING_COMPLEX_ASSEMBLY	1880	525	5.33042e-64	7.83571e-61	VAMP3:MTOR:RNU1-1:U1:PINK1:CDC42:SRSF10:STMN1:RPA2:ATPIF1:RCC1:MATN1:PEF1:EIF3I:HDAC1:AGO3:NDUFS5:PPIH:NASP:EPS15:NDC1:ITGB3BP:CRYZ:MCOLN2:BCL10:SH3GLB1:GBP1:KCNA2:WDR77:CAPZA1:PDE4DIP:PEX11B:BCL9:RNVU1-13:RNVU1-19:PSMD4:POGZ:CRTC2:RPS27:HAX1:ADAR:SYT11:ARHGEF2:APOA1BP:ITLN1:NDUFS2:RC3H1:GLUL:DHX9:LAMC1:CAMSAP2:CENPF:KCTD3:PARP1:ARF1:COX20:SMYD3:AHCTF1:AKR1C1:CELF2:MSRB2:PARD3:TFAM:CDK1:TYSND1:DN…	http://www.gsea-msigdb.org/gsea/msigdb/cards/GO_PROTEIN_CONTAINING_COMPLEX_ASSEMBLY
GO_bp	GO_CELL_CYCLE_PROCESS	1366	420	2.20779e-63	2.70454e-60	MTOR:RCC2:CDC42:STMN1:RPA2:RCC1:SFPQ:NASP:CDKN2C:NDC1:GADD45A:SH3GLB1:PKN2:PRKAB2:ENSA:PSMD4:PSMB4:POGZ:MUC1:MSTO1:ARHGEF2:UHMK1:TPR:ASPM:PTPRC:PPP1R12B:NEK2:DTL:NSL1:CENPF:TGFB2:ARF1:CCSAP:SDCCAG8:HNRNPU-AS1:HNRNPU:AHCTF1:OPTN:SVIL:EPC1:ANK3:CDK1:ECD:PTEN:CACUL1:BUB3:BCCIP:MKI67:SYCE1:PSMD13:EIF4G2:CKAP5:INCENP:MEN1:PPP2R5B:ARL2:CDCA5:POLA2:CFL1:BANF1:RBM14:NUMA1:ARAP1:C2CD3:POLD3:RPS3:UVRAG:C11…	http://www.gsea-msigdb.org/gsea/msigdb/cards/GO_CELL_CYCLE_PROCESS
GO_bp	GO_CELLULAR_MACROMOLECULE_CATABOLIC_PROCESS	1137	371	3.32221e-63	3.48832e-60	UBE2J2:RPL22:UBE4B:TARDBP:EXOSC10:MTOR:TNFRSF1B:UBR4:PINK1:USP48:ATPIF1:PUM1:RNF19B:AGO3:THRAP3:PABPC4:PPT1:RNF11:PCSK9:OMA1:GLMN:MOV10:CSDE1:RBM8A:RNF115:CTSS:PSMD4:PSMB4:RPS27:UBQLN4:RC3H1:DHX9:SMG7:EDEM3:DTL:ANGEL2:CAPN2:HNRNPU-AS1:HNRNPU:FBXO18:WAC:MTPAP:CDK1:SIRT1:DNAJB12:RPS24:PTEN:CACUL1:ATE1:BUB3:BNIP3:PSMD13:RPL27A:RPS13:PRPF19:VPS37C:SYVN1:RPS3:CUL5:SIDT2:DDX6:RPS25:DCP1B:USP5:SPSB2:LRR…	http://www.gsea-msigdb.org/gsea/msigdb/cards/GO_CELLULAR_MACROMOLECULE_CATABOLIC_PROCESS
GO_bp	GO_MACROMOLECULE_CATABOLIC_PROCESS	1363	418	1.00502e-62	9.23366e-60	AGRN:UBE2J2:RPL22:UBE4B:TARDBP:EXOSC10:MTOR:TNFRSF1B:UBR4:PINK1:USP48:ATPIF1:PUM1:RNF19B:AGO3:THRAP3:PABPC4:PPT1:RNF11:PCSK9:OMA1:SH3GLB1:GLMN:MOV10:CSDE1:RBM8A:RNF115:CTSS:PSMD4:PSMB4:RPS27:UBQLN4:RC3H1:DHX9:SMG7:EDEM3:CHIT1:DTL:ANGEL2:CAPN2:EGLN1:HNRNPU-AS1:HNRNPU:FBXO18:WAC:MTPAP:CDK1:SIRT1:DNAJB12:RPS24:PTEN:CACUL1:ATE1:BUB3:BNIP3:ADAM8:PSMD13:RPL27A:RPS13:CD44:PRPF19:VPS37C:SYVN1:RPS3:UVRAG:…	http://www.gsea-msigdb.org/gsea/msigdb/cards/GO_MACROMOLECULE_CATABOLIC_PROCESS
GO_bp	GO_APOPTOTIC_PROCESS	1942	525	5.20416e-59	4.25006e-56	CDK11A:ENO1:PIK3CD:UBE4B:KIF1B:TARDBP:MTOR:MFN2:TNFRSF1B:PRAMEF8:CASP9:PINK1:KDM1A:ID3:RPS6KA1:EYA3:ATPIF1:HDAC1:YARS:SFPQ:STK40:UTP11L:PPT1:PCSK9:OMA1:TM2D1:ITGB3BP:GADD45A:BCL10:SH3GLB1:PKN2:GCLM:DRAM2:BCL2L15:HIPK1:CD160:APH1A:MCL1:THEM4:HAX1:MUC1:DAP3:ARHGEF2:MEF2D:ARHGEF11:MPZ:PTPRC:TRAF5:TGFB2:SLC30A10:CAPN2:PARP1:ITPKB:FBXO18:FAM188A:ERCC6:SGMS1:CDK1:RTKN2:SIRT1:SRGN:DDIT4:KCNMA1:DLG5:PPIF…	http://www.gsea-msigdb.org/gsea/msigdb/cards/GO_APOPTOTIC_PROCESS
GO_bp	GO_INTRACELLULAR_PROTEIN_TRANSPORT	1151	359	1.03901e-55	7.63671e-53	UBE2J2:RPL22:ICMT:TARDBP:MFN2:VPS13D:PINK1:SYTL1:ATPIF1:KPNA6:SFPQ:IPO13:EPS15:NDC1:HSPB11:WLS:SRSF11:SH3GLB1:TMED5:AP4B1:RBM8A:PDZK1:VPS45:RPS27:HAX1:ARHGEF2:SSR2:COPA:UHMK1:RABGAP1L:SMG7:TPR:IPO9:SRP9:ARF1:HNRNPU-AS1:HNRNPU:USP6NL:PARD3:NCOA4:TIMM23:ANK3:TYSND1:RPS24:ATAD1:SEC31B:VTI1A:SEC23IP:WDR11:BCCIP:RPL27A:IPO7:RPS13:IMMP1L:VPS37C:SYVN1:RHOD:RPS3:PAK1:RAB30:SYTL2:EXPH5:ARCN1:RPS25:SORL1:S…	http://www.gsea-msigdb.org/gsea/msigdb/cards/GO_INTRACELLULAR_PROTEIN_TRANSPORT
GO_bp	GO_CHROMOSOME_ORGANIZATION	1184	364	8.7843e-55	5.86951e-52	RERE:EXOSC10:PRDM2:PINK1:KDM1A:RPA2:EYA3:HDAC1:SFPQ:MEAF6:SCMH1:KDM4A:NASP:NDC1:MYSM1:ITGB3BP:ANP32E:SETDB1:VPS72:POGZ:CRTC2:MUC1:ASH1L:MSTO1:TADA1:DHX9:SMG7:TPR:ELK4:NEK2:NSL1:CENPF:PARP1:ARID4B:HNRNPU-AS1:HNRNPU:SMYD3:FBXO18:NUDT5:WAC:EPC1:ERCC6:CDK1:JMJD1C:SIRT1:BUB3:MKI67:SYCE1:NAP1L4:CTR9:SPTY2D1:PHF21A:INCENP:OTUB1:MEN1:CDCA5:POLA2:RBM14:KDM2A:SUV420H1:NUMA1:POLD3:C11orf30:PAK1:TEX12:KMT2A:…	http://www.gsea-msigdb.org/gsea/msigdb/cards/GO_CHROMOSOME_ORGANIZATION
GO_bp	GO_REGULATION_OF_ORGANELLE_ORGANIZATION	1252	376	8.57268e-54	5.25077e-51	UBE2J2:EXOSC10:MTOR:MFN2:VPS13D:PINK1:CDC42:KDM1A:STMN1:ATPIF1:RCC1:SFPQ:KDM4A:OMA1:ODF2L:SH3GLB1:KIAA1324:CAPZA1:PDE4DIP:SETDB1:HAX1:MUC1:SYT11:ARHGEF2:UBQLN4:ABL2:SMG7:TPR:CAMSAP2:NEK2:CENPF:CAPN2:PARP1:ARF1:CCSAP:HNRNPU-AS1:HNRNPU:USP6NL:OPTN:PIP4K2A:SIRT1:PPIF:ADD3:BUB3:MKI67:BNIP3:SWAP70:CTR9:SPTY2D1:ATL3:OTUB1:ARL2:CDCA5:CFL1:RBM14:RHOD:PPFIA1:NUMA1:ARAP1:FCHSD2:RPS3:UVRAG:PAK1:KIAA1731:KMT…	http://www.gsea-msigdb.org/gsea/msigdb/cards/GO_REGULATION_OF_ORGANELLE_ORGANIZATION
GO_bp	GO_ORGANONITROGEN_COMPOUND_BIOSYNTHETIC_PROCESS	1803	485	1.16038e-53	6.56063e-51	AGRN:RPL22:ENO1:MTOR:U1:PINK1:DHDDS:RPS6KA1:ATPIF1:PUM1:EIF3I:YARS:AGO3:PABPC4:PPT1:PPCS:ST3GAL3:B4GALT2:CMPK1:SLC44A5:PIGK:BCL10:GLMN:GCLM:EXTL2:SARS:AMPD2:GSTM2:GSTM1:CEPT1:ATP5F1:MOV10:MAN1A2:RBM8A:RPS27:MUC1:DAP3:APOA1BP:MRPL24:UHMK1:ALDH9A1:UCK2:MPC2:PIGC:RC3H1:FAM20B:GLUL:DHX9:EDEM3:TPR:PTPRC:TGFB2:CAPN2:DEGS1:SRP9:PARP1:JMJD4:GUK1:MTR:ATP5C1:SEPHS1:PRTFDC1:SGMS1:MRPS16:RPS24:GLUD1:MRPL43:G…	http://www.gsea-msigdb.org/gsea/msigdb/cards/GO_ORGANONITROGEN_COMPOUND_BIOSYNTHETIC_PROCESS
GO_bp	GO_REGULATION_OF_RESPONSE_TO_STRESS	1477	419	1.10284e-52	5.78992e-50	FAM132A:AJAP1:ENO1:MTOR:TNFRSF1B:CASP9:PINK1:KDM1A:RPA2:EYA3:PUM1:SFPQ:SZT2:PRDX1:NDC1:JAK1:GADD45A:BCL10:DDAH1:PTPN22:CD160:MCL1:CTSS:PSMD4:PSMB4:MUC1:ASH1L:SYT11:ARHGEF2:CD1D:SLAMF8:SLAMF1:PRRX1:TNFSF4:SERPINC1:DHX9:TPR:PTPRC:CR1:TGFB2:SLC30A10:DUSP10:AIDA:PARP1:AKT3:FBXO18:OPTN:ERCC6:PARG:SIRT1:PLAU:PTEN:FAS:PIK3AP1:MMS19:CUEDC2:PDCD4:ADAM8:PSMD13:TRIM6:LGR4:HIPK3:CD44:DAK:OTUB1:MAP4K2:MEN1:SY…	http://www.gsea-msigdb.org/gsea/msigdb/cards/GO_REGULATION_OF_RESPONSE_TO_STRESS
GO_bp	GO_POSITIVE_REGULATION_OF_MOLECULAR_FUNCTION	1734	469	1.43253e-52	7.01938e-50	AGRN:MTOR:CASP9:RCC2:PINK1:KDM1A:STMN1:RPA2:PHACTR4:SERINC2:GADD45A:SYDE2:BCL10:GCLM:ARHGAP29:GSTM2:PDZK1:APH1A:CTSS:CRTC2:CKS1B:ARHGEF2:ARHGEF11:RGS5:RP11-267N12.3:RABGAP1L:ABL2:TOR1AIP1:DHX9:RGS1:DENND1B:PTPRC:PPP1R12B:CR1:TRAF5:NEK2:TGFB2:PARP1:ARF1:HNRNPU-AS1:HNRNPU:GDI2:USP6NL:RSU1:CACNB2:ARHGAP21:ABI1:MAP3K8:AGAP4:AGAP10:AGAP9:ERCC6:AGAP8:AGAP6:ANK3:CDK1:RTKN2:SIRT1:NRG3:AGAP11:PTEN:FAS:ARH…	http://www.gsea-msigdb.org/gsea/msigdb/cards/GO_POSITIVE_REGULATION_OF_MOLECULAR_FUNCTION
GO_bp	GO_MITOTIC_CELL_CYCLE	997	319	3.70253e-52	1.70085e-49	CDK11A:RCC2:STMN1:RPA2:RCC1:NASP:CDKN2C:GADD45A:PKN2:ENSA:PSMD4:PSMB4:POGZ:CKS1B:MUC1:MSTO1:ARHGEF2:TPR:PPP1R12B:NEK2:DTL:NSL1:ANGEL2:CENPF:ARF1:CCSAP:SDCCAG8:HNRNPU-AS1:HNRNPU:OPTN:ANK3:CDK1:SIRT1:ECD:PTEN:CACUL1:BUB3:BCCIP:MKI67:PSMD13:RRM1:CKAP5:INCENP:MEN1:CDCA5:POLA2:CFL1:BANF1:NUMA1:CUL5:NPAT:CCND2:PTPN6:BCAT1:TUBA1A:RACGAP1:ESPL1:ZNF385A:CDK2:DCTN2:CDK4:CTDSP2:MDM2:E2F7:CRADD:TAOK3:RAB35:A…	http://www.gsea-msigdb.org/gsea/msigdb/cards/GO_MITOTIC_CELL_CYCLE
GO_bp	GO_REGULATION_OF_INTRACELLULAR_SIGNAL_TRANSDUCTION	1816	481	4.18557e-51	1.77549e-48	FAM132A:ENO1:PIK3CD:MTOR:MFN2:PINK1:CDC42:KDM1A:STMN1:RPA2:PUM1:HDAC1:SFPQ:AGO3:STK40:MEAF6:INPP5B:SZT2:PRDX1:GADD45A:WLS:SYDE2:BCL10:GBP1:ARHGAP29:TAF13:GSTM2:PTPN22:HIPK1:PRKAB2:MCL1:CDC42SE1:THEM4:S100A13:DENND4B:HAX1:MUC1:ASH1L:ARHGEF2:ARHGEF11:SLAMF1:RC3H1:RALGPS2:ABL2:PTPRC:TRAF5:TGFB2:SLC30A10:DUSP10:AIDA:PARP1:ITPKB:AKT3:GDI2:FBXO18:OPTN:PIP4K2A:ARHGAP21:MAP3K8:ERCC6:SGMS1:CDK1:RTKN2:SIRT…	http://www.gsea-msigdb.org/gsea/msigdb/cards/GO_REGULATION_OF_INTRACELLULAR_SIGNAL_TRANSDUCTION
GO_bp	GO_REGULATION_OF_CELL_CYCLE	1198	359	4.34813e-51	1.77549e-48	CCNL2:CDK11A:TARDBP:MTOR:RCC2:CDC42:ID3:RPA2:PHACTR4:RCC1:PUM1:SFPQ:CDKN2C:GADD45A:SH3GLB1:PKN2:PRKAB2:PSMD4:PSMB4:CKS1B:MUC1:UHMK1:TIPRL:TPR:ASPM:PTPRC:NEK2:DTL:ANGEL2:CENPF:TGFB2:CCSAP:SDCCAG8:HNRNPU-AS1:HNRNPU:AHCTF1:GTPBP4:WAC:SVIL:EPC1:CDK1:SIRT1:ECD:PTEN:PDCD4:GRK5:BUB3:BCCIP:MKI67:PSMD13:IPO7:EIF4G2:CKAP5:MADD:PRPF19:INCENP:MEN1:PPP2R5B:CDCA5:RBM14:NUMA1:UVRAG:C11orf82:KIAA1731:CUL5:TBRG1:…	http://www.gsea-msigdb.org/gsea/msigdb/cards/GO_REGULATION_OF_CELL_CYCLE
GO_bp	GO_PROTEIN_PHOSPHORYLATION	1936	503	7.78637e-51	3.01209e-48	CCNL2:CDK11A:PIK3CD:TARDBP:MTOR:PINK1:PDIK1L:RPS6KA1:STK40:PRDX1:CDKN2C:JAK1:GADD45A:TNNI3K:PKN2:GBP1:BCAR3:FAM212B:PTPN22:HIPK1:PRKAB2:PSMD4:PSMB4:HAX1:ADAR:CKS1B:ASH1L:ARHGEF2:SLAMF1:ITLN1:UHMK1:ABL2:PTPRC:NEK2:TGFB2:SLC30A10:DUSP10:AIDA:ITPKB:AKT3:SMYD3:SH3BP5L:GTPBP4:FBXO18:ABI1:MAP3K8:PARD3:ERCC6:CDK1:SIRT1:DDIT4:NRG3:PTEN:FAS:DUSP5:PDCD4:CASC2:CACUL1:GRK5:BCCIP:ADAM8:PSMD13:TRIM6:IPO7:BDNF:…	http://www.gsea-msigdb.org/gsea/msigdb/cards/GO_PROTEIN_PHOSPHORYLATION
GO_bp	GO_PROTEIN_MODIFICATION_BY_SMALL_PROTEIN_CONJUGATION_OR_REMOVAL	1096	335	9.24146e-50	3.39624e-47	UBE2J2:UBE4B:MTOR:UBR4:PINK1:USP48:CDC42:KDM1A:PEF1:RNF19B:MED8:RNF220:LRRC41:RNF11:NDC1:MYSM1:BCL10:GLMN:PTPN22:TRIM33:RNF115:PSMD4:PSMB4:UFC1:RC3H1:TPR:UBE2T:DTL:GTPBP4:FBXO18:FAM188A:WAC:CDK1:SIRT1:HERC4:PTEN:HECTD2:PSMD13:TRIM6:TRIM22:EIF3F:RNF141:CTR9:DTX4:PRPF19:OTUB1:SYVN1:RPS3:BIRC3:CUL5:USP5:SPSB2:PEX5:LRRK2:PRICKLE1:OS9:MARCH9:USP15:CAND1:MDM2:SOCS2:SART3:KCTD10:UBE3B:BRAP:HECTD4:FBXW8:…	http://www.gsea-msigdb.org/gsea/msigdb/cards/GO_PROTEIN_MODIFICATION_BY_SMALL_PROTEIN_CONJUGATION_OR_REMOVAL
GO_bp	GO_CELLULAR_RESPONSE_TO_DNA_DAMAGE_STIMULUS	839	279	2.76431e-49	9.67508e-47	TNFRSF1B:CASP9:ZBTB40:KDM1A:RPA2:EYA3:SFPQ:GADD45A:HIPK1:MCL1:MUC1:TIPRL:DHX9:UBE2T:DTL:PARP1:FBXO18:RBM17:WAC:ERCC6:PARG:CDK1:SIRT1:DDIT4:MMS19:POLL:BCCIP:CD44:ALKBH3:PRPF19:ZBTB3:OTUB1:MEN1:CDCA5:RBM14:KDM2A:FAM168A:POLD3:RPS3:UVRAG:C11orf30:PAK1:C11orf82:ALKBH8:TEX12:RECQL:DDX11:CBX5:ZNF385A:CDK2:DDIT3:MDM2:E2F7:CRADD:TDG:TAOK3:UBC:POLE:HMGB1:BRCA2:RFC3:RNASEH2B:ERCC5:LIG4:CUL4A:PARP2:SUPT16H:…	http://www.gsea-msigdb.org/gsea/msigdb/cards/GO_CELLULAR_RESPONSE_TO_DNA_DAMAGE_STIMULUS
GO_bp	GO_POSITIVE_REGULATION_OF_GENE_EXPRESSION	1949	501	3.61155e-49	1.20659e-46	AGRN:ENO1:PIK3CD:KIF1B:TARDBP:MTOR:PRDM2:PINK1:KDM1A:RPS6KA1:GMEB1:KPNA6:HDAC1:SFPQ:AGO3:THRAP3:CITED4:HIVEP3:FOXJ3:KDM4A:GPBP1L1:MYSM1:FUBP1:BCL10:RBM15:MOV10:PTPN22:BCL9:CRTC2:HAX1:MUC1:ASH1L:ARHGEF2:MEF2D:ARHGEF11:UHMK1:PRRX1:PRDX6:DHX9:ELK4:SLC26A9:CD46:ANGEL2:TGFB2:PARP1:JMJD4:EGLN1:ARID4B:HEATR1:HNRNPU-AS1:HNRNPU:SMYD3:MLLT10:WAC:ZEB1:EPC1:CREM:ERCC6:NCOA4:SGMS1:TFAM:ANK3:CDK1:SIRT1:ECD:ADI…	http://www.gsea-msigdb.org/gsea/msigdb/cards/GO_POSITIVE_REGULATION_OF_GENE_EXPRESSION
GO_bp	GO_INTERSPECIES_INTERACTION_BETWEEN_ORGANISMS	924	296	1.61936e-48	5.17492e-46	RPL22:TARDBP:SPEN:UBR4:CDC42:RCC1:HDAC1:PPIH:KDM4A:EPS15:NDC1:PKN2:RBM15:SETDB1:PSMB4:CRTC2:RPS27:ADAR:FDPS:SLAMF1:XPR1:DHX9:TPR:CR1:CD46:CENPF:ARF1:USP6NL:ABI1:CDK1:SIRT1:RPS24:IFIT5:PDZD8:BNIP3:TRIM6:TRIM22:EIF3F:RPL27A:IPO7:RPS13:CTNND1:FAM111A:OSBP:VPS37C:RTN3:CFL1:BANF1:PACS1:ATG16L2:RPS3:UVRAG:CUL5:DDX6:RPS25:LTBR:ATF7IP:DDX11:BICD1:SP1:PCBP2:ATF7:CBX5:RPS26:RPL41:STAT2:MDM2:EEA1:OAS1:OAS3:…	http://www.gsea-msigdb.org/gsea/msigdb/cards/GO_INTERSPECIES_INTERACTION_BETWEEN_ORGANISMS
GO_bp	GO_IMMUNE_EFFECTOR_PROCESS	1237	361	2.12611e-48	6.51122e-46	ATAD3B:PIK3CD:MTOR:TNFRSF1B:UBR4:CDC42:PUM1:PRDX1:IFI44L:BCL10:GBP3:GBP1:CD53:CD58:CD160:CTSS:S100A13:ADAR:CD1D:CD1A:SLAMF8:SLAMF1:SLAMF7:SELL:TNFSF4:PRDX6:RC3H1:DHX9:DENND1B:PTPRC:ARL8A:CHIT1:PIGR:CR1:CD46:TGFB2:DUSP10:DEGS1:TMEM63A:LYST:GDI2:COMMD3:APBB1IP:ABI1:ERCC6:HK1:DDIT4:PLAU:IFIT3:IFIT5:CUEDC2:BNIP3:ADAM8:PSMD13:TRIM6:TRIM34:TRIM22:SWAP70:AMPD3:CD44:LINC00610:COMMD9:PTPRJ:FAM111A:DAK:FTH…	http://www.gsea-msigdb.org/gsea/msigdb/cards/GO_IMMUNE_EFFECTOR_PROCESS
GO_bp	GO_POSITIVE_REGULATION_OF_BIOSYNTHETIC_PROCESS	1964	498	4.88868e-47	1.43727e-44	AGRN:RERE:ENO1:TARDBP:MTOR:PRDM2:PINK1:KDM1A:RPS6KA1:GMEB1:KPNA6:HDAC1:SFPQ:THRAP3:CITED4:HIVEP3:FOXJ3:GPBP1L1:MYSM1:BCL10:DDAH1:GLMN:RBM15:WDR77:BCL9:CRTC2:HAX1:MUC1:ASH1L:ARHGEF2:MEF2D:ARHGEF11:UHMK1:TADA1:PRRX1:DHX9:PTPRC:ELK4:NEK2:TGFB2:CAPN2:PARP1:JMJD4:EGLN1:ARID4B:HEATR1:HNRNPU-AS1:HNRNPU:SMYD3:MLLT10:WAC:ZEB1:EPC1:CREM:ERCC6:NCOA4:TFAM:CDK1:SIRT1:ECD:ADIRF:PDLIM1:MMS19:IKZF5:DEAF1:CTR9:LG…	http://www.gsea-msigdb.org/gsea/msigdb/cards/GO_POSITIVE_REGULATION_OF_BIOSYNTHETIC_PROCESS
GO_bp	GO_REGULATION_OF_CELL_DEATH	1682	443	2.86367e-46	8.09539e-44	ENO1:PIK3CD:TARDBP:MTOR:MFN2:TNFRSF1B:PRAMEF8:CASP9:PINK1:KDM1A:ID3:RPS6KA1:EYA3:ATPIF1:HDAC1:SFPQ:STK40:UTP11L:PPT1:KDM4A:PCSK9:OMA1:ITGB3BP:GADD45A:BCL10:GCLM:BCL2L15:CD160:APH1A:MCL1:HAX1:MUC1:ARHGEF2:ARHGEF11:MPZ:PTPRC:TRAF5:TGFB2:SLC30A10:CAPN2:PARP1:ITPKB:EGLN1:FBXO18:SGMS1:CDK1:RTKN2:SIRT1:DDIT4:KCNMA1:DLG5:PPIF:PTEN:FAS:IFIT3:PDCD4:CASC2:GRK5:BNIP3:ADAM8:LDHA:BDNF:HIPK3:APIP:CD44:MADD:FTH…	http://www.gsea-msigdb.org/gsea/msigdb/cards/GO_REGULATION_OF_CELL_DEATH
GO_bp	GO_PROTEOLYSIS	1740	453	6.79633e-46	1.85011e-43	UBE2J2:ENO1:UBE4B:TNFRSF1B:CASP9:DDI2:UBR4:PINK1:USP48:RPS6KA1:ATPIF1:TINAGL1:HDAC1:RNF19B:INPP5B:RHBDL2:RNF11:ZFYVE9:PCSK9:OMA1:MYSM1:PIGK:BCL10:GLMN:RNF115:APH1A:CTSS:PSMD4:PSMB4:ADAM15:UBQLN4:SERPINC1:EDEM3:CR1:DTL:CAPN8:CAPN2:PARP1:ERO1LB:ITIH5:FAM188A:WAC:CDK1:SIRT1:SRGN:TYSND1:DNAJB12:PLAU:PTEN:FAS:CASP7:CASC2:CACUL1:ATE1:BUB3:ADAM8:PSMD13:EIF3F:IMMP1L:CD44:PRPF19:VPS37C:MYRF:OTUB1:SYVN1:C2…	http://www.gsea-msigdb.org/gsea/msigdb/cards/GO_PROTEOLYSIS
GO_bp	GO_REGULATION_OF_PROTEIN_LOCALIZATION	980	301	3.52979e-45	9.26571e-43	FAM132A:UBE2J2:TARDBP:TNFRSF1B:PINK1:KDM1A:ATPIF1:WLS:SH3GLB1:GBP1:GLMN:PTPN22:CD58:CD160:PDZK1:ENSA:HAX1:SYT11:UHMK1:MPC2:TNFSF4:RABGAP1L:CACNA1E:GLUL:DHX9:TPR:TGFB2:PARP1:ARF1:CNST:ANK3:CDK1:SRGN:HK1:MCU:GLUD1:ATAD1:ADAM8:TRIM6:TRIM22:SWAP70:LGR4:BDNF:ARL2:CDCA5:PPFIA1:NUMA1:PAK1:KIAA1731:EXPH5:SIDT2:C2CD2L:SORL1:CRTAM:CACNA1C:CLSTN3:CLEC6A:CLEC4E:C2CD5:ITPR2:TM7SF3:BICD1:LRRK2:CACNB3:TMBIM6:OS…	http://www.gsea-msigdb.org/gsea/msigdb/cards/GO_REGULATION_OF_PROTEIN_LOCALIZATION
GO_bp	GO_CELLULAR_PROTEIN_CONTAINING_COMPLEX_ASSEMBLY	1105	326	8.81916e-45	2.2352e-42	VAMP3:MTOR:RNU1-1:U1:PINK1:SRSF10:STMN1:RPA2:EIF3I:AGO3:NDUFS5:NASP:EPS15:NDC1:ITGB3BP:WDR77:CAPZA1:PDE4DIP:RNVU1-13:RNVU1-19:PSMD4:POGZ:RPS27:HAX1:ADAR:NDUFS2:RC3H1:DHX9:CAMSAP2:CENPF:PARP1:ARF1:COX20:SMYD3:AHCTF1:CELF2:MSRB2:TFAM:DNAJB12:NRG3:ADD3:PSMD13:NAP1L4:TRIM6:EIF3F:SPTY2D1:TTC17:CKAP5:CELF1:PRPF19:SF1:ARL2:NDUFV1:NUMA1:FCHSD2:RPS3:UVRAG:PAK1:DDX6:FKBP4:ATF7IP:STRAP:BICD1:SCAF11:DDX23:EI…	http://www.gsea-msigdb.org/gsea/msigdb/cards/GO_CELLULAR_PROTEIN_CONTAINING_COMPLEX_ASSEMBLY
GO_bp	GO_POSITIVE_REGULATION_OF_CATALYTIC_ACTIVITY	1391	383	1.0026e-44	2.45636e-42	AGRN:MTOR:CASP9:RCC2:PINK1:RPA2:PHACTR4:SERINC2:GADD45A:SYDE2:BCL10:GCLM:ARHGAP29:APH1A:CKS1B:ARHGEF11:RGS5:RP11-267N12.3:RABGAP1L:ABL2:TOR1AIP1:DHX9:RGS1:DENND1B:PTPRC:PPP1R12B:CR1:NEK2:TGFB2:ARF1:HNRNPU-AS1:HNRNPU:GDI2:USP6NL:RSU1:ARHGAP21:ABI1:MAP3K8:AGAP4:AGAP10:AGAP9:ERCC6:AGAP8:AGAP6:CDK1:SIRT1:NRG3:AGAP11:PTEN:FAS:ARHGAP19:DUSP5:CASC2:CACUL1:ADAM8:RIC8A:STIM1:BDNF:DNAJC24:DGKZ:ARHGAP1:MADD…	http://www.gsea-msigdb.org/gsea/msigdb/cards/GO_POSITIVE_REGULATION_OF_CATALYTIC_ACTIVITY
GO_bp	GO_REGULATION_OF_CATABOLIC_PROCESS	956	294	2.97766e-44	7.05993e-42	TARDBP:MTOR:MFN2:TNFRSF1B:VPS13D:PINK1:ATPIF1:PUM1:RNF19B:THRAP3:PABPC4:KDM4A:ATP6V0B:NDC1:PCSK9:SH3GLB1:GLMN:KIAA1324:DRAM2:MOV10:PTPN22:PRKAB2:MCL1:PSMD4:PSMB4:HAX1:UBQLN4:RC3H1:ABL2:DHX9:TPR:DTL:ANGEL2:EGLN1:HNRNPU-AS1:HNRNPU:OPTN:PIP4K2A:WAC:C10orf10:SIRT1:TYSND1:DDIT4:ECD:PTEN:BNIP3:ADAM8:PSMD13:TRIM22:EIF4G2:BSCL2:UVRAG:PAFAH1B2:IL10RA:SORL1:VPS26B:USP5:LRRK2:PRICKLE1:GPD1:OS9:AGAP2:CDK4:MD…	http://www.gsea-msigdb.org/gsea/msigdb/cards/GO_REGULATION_OF_CATABOLIC_PROCESS
GO_bp	GO_PEPTIDYL_AMINO_ACID_MODIFICATION	1213	346	5.59607e-44	1.28535e-41	MTOR:PRDM2:PINK1:KDM1A:MEAF6:PPIH:KDM4A:NDC1:JAK1:PKN2:BCAR3:SETDB1:CRTC2:HAX1:MUC1:ASH1L:ARHGEF2:UHMK1:TADA1:ABL2:TPR:PTPRC:PARP1:EGLN1:ARID4B:AKT3:SMYD3:SH3BP5L:ABI1:EPC1:PARD3:ERCC6:CDK1:SIRT1:DDIT4:P4HA1:PPIF:LOXL4:METTL10:TRIM6:CTR9:BDNF:DNAJC24:HIPK3:CD44:PTPRJ:MEN1:PPP2R5B:SYVN1:SCYL1:SUV420H1:PAK1:PDGFD:KDELC2:IL18:KMT2A:STT3A:WNK1:FKBP4:PTPN6:STK38L:LRRK2:KANSL2:KMT2D:CDK2:ERBB3:METTL21B…	http://www.gsea-msigdb.org/gsea/msigdb/cards/GO_PEPTIDYL_AMINO_ACID_MODIFICATION
GO_bp	GO_PROTEIN_MODIFICATION_BY_SMALL_PROTEIN_CONJUGATION	895	280	1.02352e-43	2.27966e-41	UBE2J2:UBE4B:MTOR:UBR4:PINK1:CDC42:KDM1A:PEF1:RNF19B:MED8:RNF220:LRRC41:RNF11:NDC1:BCL10:GLMN:PTPN22:TRIM33:RNF115:PSMD4:PSMB4:UFC1:RC3H1:TPR:UBE2T:DTL:GTPBP4:FBXO18:WAC:SIRT1:HERC4:PTEN:HECTD2:PSMD13:TRIM6:TRIM22:RNF141:CTR9:DTX4:PRPF19:OTUB1:SYVN1:RPS3:BIRC3:CUL5:USP5:SPSB2:PEX5:LRRK2:PRICKLE1:OS9:MARCH9:CAND1:MDM2:SOCS2:KCTD10:UBE3B:BRAP:HECTD4:FBXW8:WSB2:RNF10:ANAPC5:KDM2B:UBC:CHFR:NUPL1:UBE2…	http://www.gsea-msigdb.org/gsea/msigdb/cards/GO_PROTEIN_MODIFICATION_BY_SMALL_PROTEIN_CONJUGATION
GO_bp	GO_REGULATION_OF_HYDROLASE_ACTIVITY	1256	353	2.56856e-43	5.55261e-41	AGRN:MTOR:CASP9:RCC2:PINK1:RPS6KA1:RPA2:ATPIF1:PHACTR4:HDAC1:PPT1:SYDE2:BCL10:ARHGAP29:ENSA:CDC42SE1:ARHGEF11:RGS5:RP11-267N12.3:TIPRL:SERPINC1:RABGAP1L:ABL2:TOR1AIP1:DHX9:RGS1:DENND1B:PTPRC:CR1:GPATCH2:TGFB2:EGLN1:HNRNPU-AS1:HNRNPU:CNST:GDI2:ITIH5:USP6NL:RSU1:ARHGAP21:AGAP4:AGAP10:AGAP9:AGAP8:AGAP6:SIRT1:PPIF:AGAP11:FAS:ARHGAP19:CASC2:RIC8A:SBF2:BDNF:DNAJC24:CD44:CRY2:ARHGAP1:RASGRP2:PPP2R5B:ARL…	http://www.gsea-msigdb.org/gsea/msigdb/cards/GO_REGULATION_OF_HYDROLASE_ACTIVITY
GO_bp	GO_REGULATION_OF_PROTEIN_MODIFICATION_PROCESS	1815	460	2.71013e-43	5.69127e-41	CCNL2:TARDBP:MTOR:PINK1:KDM1A:PHACTR4:PEF1:STK40:KDM4A:PRDX1:CDKN2C:GADD45A:BCL10:GBP1:GLMN:BCAR3:FAM212B:PTPN22:ENSA:HAX1:ADAR:CKS1B:MUC1:ASH1L:ARHGEF2:SLAMF1:ITLN1:TIPRL:PTPRC:TGFB2:SLC30A10:DUSP10:AIDA:ITPKB:SMYD3:SH3BP5L:GTPBP4:FBXO18:ABI1:MAP3K8:PARD3:ERCC6:CDK1:SIRT1:DDIT4:NRG3:PTEN:FAS:DUSP5:PDCD4:CASC2:CACUL1:BCCIP:ADAM8:TRIM6:IPO7:SWAP70:CTR9:BDNF:HIPK3:APIP:CD44:CRY2:MADD:PTPRJ:OTUB1:MA…	http://www.gsea-msigdb.org/gsea/msigdb/cards/GO_REGULATION_OF_PROTEIN_MODIFICATION_PROCESS
GO_bp	GO_REGULATION_OF_CELL_CYCLE_PROCESS	784	254	1.2031e-42	2.45633e-40	RCC2:CDC42:RPA2:RCC1:SFPQ:CDKN2C:GADD45A:SH3GLB1:PKN2:PSMD4:PSMB4:MUC1:TPR:NEK2:DTL:CENPF:CCSAP:SDCCAG8:HNRNPU-AS1:HNRNPU:AHCTF1:SVIL:EPC1:CDK1:ECD:PTEN:BUB3:MKI67:PSMD13:CKAP5:INCENP:MEN1:PPP2R5B:CDCA5:RBM14:NUMA1:UVRAG:KIAA1731:CCND2:PTPN6:DDX11:TUBA1A:RACGAP1:ESPL1:CBX5:ZNF385A:CDK2:GLI1:DCTN2:CDK4:CTDSP2:MDM1:MDM2:E2F7:CRADD:APAF1:TAOK3:ANAPC5:KNTC1:BRCA2:RNASEH2B:CUL4A:CDC16:HAUS4:PSME1:PSMA…	http://www.gsea-msigdb.org/gsea/msigdb/cards/GO_REGULATION_OF_CELL_CYCLE_PROCESS
GO_bp	GO_REGULATION_OF_IMMUNE_SYSTEM_PROCESS	1599	417	2.25093e-42	4.47143e-40	PIK3CD:MTOR:TNFRSF1B:NBL1:CDC42:THEMIS2:PUM1:HDAC1:SFPQ:AGO3:ERMAP:MYSM1:JAK1:BCL10:GBP1:GLMN:VCAM1:RBM15:MOV10:PTPN22:CD160:CTSS:PSMD4:PSMB4:HAX1:MUC1:CD1D:CD1A:FCER1A:SLAMF8:SLAMF7:FCRLB:SELL:TNFSF4:RC3H1:DHX9:DENND1B:PTPRC:PIGR:CR1:CD46:TGFB2:DUSP10:ITPKB:ABI1:MAP3K8:ZEB1:ERCC6:SIRT1:HK1:DLG5:PIK3AP1:CUEDC2:ADAM8:PSMD13:TRIM6:SWAP70:CTR9:LGR4:PTPRJ:DAK:RBM14:RPS3:PAK1:BIRC3:PDGFD:IL18:KMT2A:CR…	http://www.gsea-msigdb.org/gsea/msigdb/cards/GO_REGULATION_OF_IMMUNE_SYSTEM_PROCESS
GO_bp	GO_DNA_METABOLIC_PROCESS	840	264	1.22242e-41	2.36441e-39	EXOSC10:KDM1A:RPA2:EYA3:SFPQ:GADD45A:TNFSF4:DHX9:SMG7:PTPRC:UBE2T:NEK2:DTL:PARP1:HNRNPU-AS1:HNRNPU:FBXO18:RBM17:ERCC6:PARG:CDK1:SIRT1:MMS19:POLL:TDRD1:BCCIP:SWAP70:ALKBH3:PRPF19:OTUB1:MEN1:CDCA5:POLA2:BANF1:RBM14:KDM2A:FAM168A:POLD3:RPS3:UVRAG:C11orf30:TEX12:KMT2A:ATF7IP:RECQL:DDX11:CDK2:BAZ2A:STAT6:TDG:TAOK3:UBC:POLE:HMGB1:BRCA2:RFC3:ERCC5:LIG4:CUL4A:PARP2:TEP1:HNRNPC:SUPT16H:REC8:FANCM:ZBTB1:ZF…	http://www.gsea-msigdb.org/gsea/msigdb/cards/GO_DNA_METABOLIC_PROCESS
GO_bp	GO_REGULATION_OF_IMMUNE_RESPONSE	1067	310	3.95433e-41	7.4524e-39	PIK3CD:TNFRSF1B:CDC42:THEMIS2:PUM1:SFPQ:ERMAP:JAK1:BCL10:GBP1:VCAM1:PTPN22:CD160:CTSS:PSMD4:PSMB4:MUC1:CD1D:CD1A:FCER1A:SLAMF8:SLAMF7:FCRLB:SELL:TNFSF4:RC3H1:DHX9:DENND1B:PTPRC:PIGR:CR1:CD46:TGFB2:DUSP10:ABI1:SIRT1:HK1:PIK3AP1:CUEDC2:ADAM8:PSMD13:TRIM6:LGR4:PTPRJ:DAK:RBM14:RPS3:PAK1:BIRC3:IL18:CRTAM:WNK1:PTPN6:C3AR1:CLEC6A:CLEC4D:CLEC4E:CLEC2D:KLRC1:IRAK4:CACNB3:NCKAP1L:TESPA1:STAT6:PAWR:HSP90B1:…	http://www.gsea-msigdb.org/gsea/msigdb/cards/GO_REGULATION_OF_IMMUNE_RESPONSE
GO_bp	GO_POSITIVE_REGULATION_OF_RNA_BIOSYNTHETIC_PROCESS	1590	411	9.06245e-41	1.66523e-38	AGRN:RERE:TARDBP:MTOR:PRDM2:KDM1A:RPS6KA1:GMEB1:KPNA6:HDAC1:SFPQ:THRAP3:CITED4:HIVEP3:FOXJ3:GPBP1L1:MYSM1:BCL10:RBM15:WDR77:BCL9:CRTC2:HAX1:MUC1:ASH1L:ARHGEF2:MEF2D:ARHGEF11:TADA1:PRRX1:DHX9:ELK4:TGFB2:PARP1:EGLN1:ARID4B:HEATR1:HNRNPU-AS1:HNRNPU:SMYD3:MLLT10:WAC:ZEB1:EPC1:CREM:ERCC6:NCOA4:TFAM:SIRT1:ECD:ADIRF:PDLIM1:MMS19:IKZF5:DEAF1:CTR9:LGR4:MYRF:MEN1:PPP2R5B:RBM14:ANKRD49:NPAT:POU2AF1:IL18:KMT…	http://www.gsea-msigdb.org/gsea/msigdb/cards/GO_POSITIVE_REGULATION_OF_RNA_BIOSYNTHETIC_PROCESS
GO_bp	GO_CYTOSKELETON_ORGANIZATION	1290	352	3.57832e-40	6.4148e-38	AGRN:MTOR:CDC42:STMN1:PHACTR4:RCC1:MACF1:GADD45A:CAPZA1:HAX1:MSTO1:ARHGEF2:ARHGEF11:ABL2:TPR:ASPM:CAMSAP2:NEK2:CAPN2:ARF1:CCSAP:SDCCAG8:HNRNPU-AS1:HNRNPU:NEBL:MSRB2:ABI1:SVIL:PARD3:CCDC6:ANK3:CDK1:ADD3:ABLIM1:KIAA1598:PDZD8:BCCIP:SWAP70:TTC17:CKAP5:ARL2:CFL1:RBM14:RHOD:PPFIA1:NUMA1:INPPL1:ARAP1:FCHSD2:C2CD3:RPS3:UVRAG:PAK1:KIAA1731:FKBP4:BICD1:TUBA1A:FMNL3:RACGAP1:LARP4:ESPL1:NCKAP1L:CDK2:DCTN2:M…	http://www.gsea-msigdb.org/gsea/msigdb/cards/GO_CYTOSKELETON_ORGANIZATION
GO_bp	GO_POSITIVE_REGULATION_OF_CELLULAR_COMPONENT_ORGANIZATION	1184	331	4.24767e-40	7.43343e-38	AGRN:UBE2J2:MTOR:MFN2:VPS13D:PINK1:CDC42:KDM1A:RPA2:ATPIF1:SFPQ:MACF1:PPT1:PCSK9:SH3GLB1:KIAA1324:CD53:SETDB1:HAX1:MUC1:ABL2:TPR:NEK2:TGFB2:CAPN2:PARP1:JMJD4:ARF1:HNRNPU-AS1:HNRNPU:OPTN:PIP4K2A:SIRT1:DLG5:PPIF:ATAD1:KIAA1598:BNIP3:SWAP70:CTR9:BDNF:CAPRIN1:PTPRJ:ATL3:PPP2R5B:ARL2:CDCA5:CFL1:NUMA1:ARAP1:FCHSD2:RPS3:UVRAG:PAK1:KIAA1731:KMT2A:CLSTN3:ATF7IP:C2CD5:DDX11:BICD1:LRRK2:PPHLN1:ESPL1:NCKAP1L…	http://www.gsea-msigdb.org/gsea/msigdb/cards/GO_POSITIVE_REGULATION_OF_CELLULAR_COMPONENT_ORGANIZATION
GO_bp	GO_CELLULAR_PROTEIN_CATABOLIC_PROCESS	756	242	1.09668e-39	1.87456e-37	UBE2J2:UBE4B:UBR4:PINK1:USP48:ATPIF1:RNF19B:PPT1:RNF11:PCSK9:OMA1:GLMN:RNF115:CTSS:PSMD4:PSMB4:UBQLN4:EDEM3:DTL:CAPN2:WAC:CDK1:SIRT1:DNAJB12:PTEN:CACUL1:ATE1:BUB3:BNIP3:PSMD13:PRPF19:VPS37C:SYVN1:CUL5:USP5:SPSB2:LRRK2:PRICKLE1:PCBP2:CDK2:DDIT3:OS9:USP15:MDM2:HSP90B1:KCTD10:UBE3B:FBXW8:ANAPC5:UBC:CHFR:UBE2L5P:FBXL3:UBAC2:CUL4A:CDC16:PSME1:PSMA6:DACT1:JKAMP:PSEN1:AREL1:SEL1L:ATXN3:LGMN:PPP2R5C:HSP9…	http://www.gsea-msigdb.org/gsea/msigdb/cards/GO_CELLULAR_PROTEIN_CATABOLIC_PROCESS
GO_bp	GO_REGULATION_OF_PHOSPHORUS_METABOLIC_PROCESS	1668	422	1.85441e-39	3.0977e-37	CCNL2:TARDBP:MTOR:PINK1:ATPIF1:PHACTR4:STK40:PRDX1:CDKN2C:GADD45A:BCL10:GBP1:GLMN:BCAR3:FAM212B:PTPN22:ENSA:HAX1:ADAR:CKS1B:ASH1L:ARHGEF2:SLAMF8:SLAMF1:ITLN1:TIPRL:SMG7:PTPRC:GPATCH2:TGFB2:SLC30A10:DUSP10:AIDA:ITPKB:ARF1:HNRNPU-AS1:HNRNPU:SMYD3:CNST:SH3BP5L:GTPBP4:FBXO18:ABI1:MAP3K8:PARD3:ERCC6:CDK1:SIRT1:DDIT4:PPIF:NRG3:PTEN:FAS:DUSP5:PDCD4:CASC2:CACUL1:BCCIP:ADAM8:TRIM6:IPO7:SWAP70:BDNF:HIPK3:A…	http://www.gsea-msigdb.org/gsea/msigdb/cards/GO_REGULATION_OF_PHOSPHORUS_METABOLIC_PROCESS
GO_bp	GO_REGULATION_OF_CELLULAR_CATABOLIC_PROCESS	803	251	3.5955e-39	5.87266e-37	TARDBP:MTOR:MFN2:TNFRSF1B:VPS13D:PINK1:ATPIF1:PUM1:RNF19B:THRAP3:PABPC4:KDM4A:ATP6V0B:PCSK9:SH3GLB1:GLMN:KIAA1324:DRAM2:MOV10:PTPN22:PRKAB2:MCL1:PSMD4:PSMB4:HAX1:UBQLN4:RC3H1:ABL2:DHX9:ANGEL2:HNRNPU-AS1:HNRNPU:OPTN:PIP4K2A:WAC:C10orf10:SIRT1:TYSND1:PTEN:BNIP3:ADAM8:PSMD13:TRIM22:EIF4G2:UVRAG:PAFAH1B2:IL10RA:VPS26B:USP5:LRRK2:PRICKLE1:GPD1:OS9:MDM2:APAF1:DRAM1:ACACB:FBXW8:CAMKK2:SCARB1:UBC:CHFR:HM…	http://www.gsea-msigdb.org/gsea/msigdb/cards/GO_REGULATION_OF_CELLULAR_CATABOLIC_PROCESS
GO_bp	GO_POSITIVE_REGULATION_OF_SIGNALING	1802	444	1.67266e-38	2.67263e-36	FAM132A:VAMP3:PIK3CD:TARDBP:MTOR:PINK1:ATPIF1:PUM1:SFPQ:AGO3:MACF1:RNF220:EPS15:GADD45A:WLS:BCL10:GSTM2:PTPN22:MCL1:PSMD4:PSMB4:S100A13:HAX1:SLAMF1:MPC2:PRRX1:RC3H1:GLUL:ASPM:PTPRC:TRAF5:TGFB2:SLC30A10:PARP1:ITPKB:AKT3:FBXO18:CACNB2:MAP3K8:ERCC6:CDK1:RTKN2:SIRT1:MCU:DLG5:PPIF:GLUD1:PTEN:FAS:IFIT5:BLNK:PIK3AP1:GSTO1:DUSP5:PDCD4:BNIP3:ADAM8:PSMD13:TRIM6:TRIM22:LGR4:BDNF:CD44:ARHGAP1:MADD:PTPRJ:MAP4…	http://www.gsea-msigdb.org/gsea/msigdb/cards/GO_POSITIVE_REGULATION_OF_SIGNALING
GO_bp	GO_PROTEIN_CATABOLIC_PROCESS	906	271	1.94379e-38	3.03975e-36	UBE2J2:UBE4B:MTOR:TNFRSF1B:UBR4:PINK1:USP48:ATPIF1:RNF19B:PPT1:RNF11:PCSK9:OMA1:GLMN:RNF115:CTSS:PSMD4:PSMB4:UBQLN4:EDEM3:DTL:CAPN2:EGLN1:WAC:CDK1:SIRT1:DNAJB12:PTEN:CACUL1:ATE1:BUB3:BNIP3:ADAM8:PSMD13:PRPF19:VPS37C:SYVN1:CUL5:BACE1:SORL1:USP5:SPSB2:LRRK2:PRICKLE1:PCBP2:CDK2:DDIT3:OS9:AGAP2:USP15:MDM2:HSP90B1:KCTD10:UBE3B:FBXW8:ANAPC5:UBC:CHFR:UBE2L5P:FBXL3:MYCBP2:UBAC2:CUL4A:CDC16:PSME1:PSMA6:DA…	http://www.gsea-msigdb.org/gsea/msigdb/cards/GO_PROTEIN_CATABOLIC_PROCESS
GO_bp	GO_MODIFICATION_DEPENDENT_MACROMOLECULE_CATABOLIC_PROCESS	623	210	3.08174e-38	4.71891e-36	UBE2J2:UBE4B:EXOSC10:UBR4:PINK1:USP48:RNF19B:RNF11:GLMN:RNF115:PSMD4:PSMB4:UBQLN4:EDEM3:DTL:WAC:CDK1:SIRT1:DNAJB12:PTEN:CACUL1:ATE1:BUB3:PSMD13:VPS37C:SYVN1:CUL5:USP5:SPSB2:LRRK2:PRICKLE1:PCBP2:CDK2:DDIT3:OS9:USP15:MDM2:HSP90B1:KCTD10:UBE3B:FBXW8:ANAPC5:UBC:CHFR:UBE2L5P:EXOSC8:FBXL3:CUL4A:CDC16:PSME1:PSMA6:JKAMP:PSEN1:AREL1:SEL1L:ATXN3:PPP2R5C:BAG5:AKT1:UBE3A:BUB1B:UBR1:USP8:USP50:RNF111:USP3:PIA…	http://www.gsea-msigdb.org/gsea/msigdb/cards/GO_MODIFICATION_DEPENDENT_MACROMOLECULE_CATABOLIC_PROCESS
GO_bp	GO_ORGANONITROGEN_COMPOUND_CATABOLIC_PROCESS	1260	341	4.02662e-38	6.03993e-36	AGRN:UBE2J2:UBE4B:MTOR:TNFRSF1B:UBR4:PINK1:USP48:ATPIF1:RNF19B:PPT1:RNF11:PCSK9:OMA1:DDAH1:GLMN:RNF115:CTSS:PSMD4:PSMB4:UBQLN4:GLUL:EDEM3:CHIT1:DTL:CAPN2:EGLN1:WAC:CDK1:SIRT1:DNAJB12:GLUD1:PTEN:NT5C2:CACUL1:ATE1:BUB3:BNIP3:ADAM8:PSMD13:AMPD3:CD44:PRPF19:VPS37C:SYVN1:ACER3:CUL5:BACE1:SORL1:USP5:SPSB2:BCAT1:LRRK2:PRICKLE1:CSAD:PCBP2:CDK2:DDIT3:OS9:AGAP2:USP15:MDM2:PAH:HSP90B1:TDG:KCTD10:UBE3B:FBXW8…	http://www.gsea-msigdb.org/gsea/msigdb/cards/GO_ORGANONITROGEN_COMPOUND_CATABOLIC_PROCESS
GO_bp	GO_REGULATION_OF_MITOTIC_CELL_CYCLE	659	217	9.81285e-38	1.44249e-35	RCC2:RPA2:RCC1:CDKN2C:GADD45A:PKN2:PSMD4:PSMB4:CKS1B:MUC1:TPR:NEK2:DTL:ANGEL2:CENPF:CCSAP:SDCCAG8:HNRNPU-AS1:HNRNPU:CDK1:SIRT1:ECD:PTEN:BUB3:MKI67:PSMD13:CKAP5:INCENP:CDCA5:NUMA1:CCND2:PTPN6:TUBA1A:ESPL1:ZNF385A:CDK2:DCTN2:CDK4:CTDSP2:MDM2:E2F7:CRADD:TAOK3:ANAPC5:KNTC1:CHFR:BRCA2:RNASEH2B:CUL4A:CDC16:HAUS4:PSME1:PSMA6:DLGAP5:DACT1:RAD51B:FOXN3:LGMN:DYNC1H1:HSP90AA1:XRCC3:AKT1:BUB1B:CEP152:TMOD3:R…	http://www.gsea-msigdb.org/gsea/msigdb/cards/GO_REGULATION_OF_MITOTIC_CELL_CYCLE
GO_bp	GO_POSITIVE_REGULATION_OF_IMMUNE_RESPONSE	866	261	1.16749e-37	1.68256e-35	PIK3CD:CDC42:THEMIS2:PUM1:SFPQ:ERMAP:BCL10:GBP1:PTPN22:CD160:CTSS:PSMD4:PSMB4:MUC1:CD1D:CD1A:TNFSF4:RC3H1:DHX9:DENND1B:PTPRC:CR1:CD46:TGFB2:ABI1:SIRT1:HK1:PIK3AP1:ADAM8:PSMD13:TRIM6:LGR4:PTPRJ:DAK:RBM14:RPS3:PAK1:BIRC3:IL18:CRTAM:WNK1:PTPN6:C3AR1:CLEC6A:CLEC4D:CLEC4E:IRAK4:CACNB3:NCKAP1L:TESPA1:STAT6:PAWR:HSP90B1:CMKLR1:UBC:PSPC1:HMGB1:PSME1:PSMA6:NFKBIA:ZBTB1:PSEN1:LGMN:HSP90AA1:IGHG1:IGHV6-1:IG…	http://www.gsea-msigdb.org/gsea/msigdb/cards/GO_POSITIVE_REGULATION_OF_IMMUNE_RESPONSE
GO_bp	GO_REGULATION_OF_CELLULAR_RESPONSE_TO_STRESS	715	229	1.23137e-37	1.7405e-35	ENO1:MTOR:CASP9:PINK1:KDM1A:RPA2:EYA3:SFPQ:SZT2:PRDX1:NDC1:GADD45A:DDAH1:PTPN22:MCL1:MUC1:ARHGEF2:SLAMF1:PRRX1:DHX9:TPR:TGFB2:SLC30A10:DUSP10:AIDA:PARP1:AKT3:FBXO18:ERCC6:PARG:SIRT1:PTEN:FAS:MMS19:PDCD4:HIPK3:CD44:OTUB1:MAP4K2:MEN1:SYVN1:MAP3K11:GSTP1:FAM168A:RPS3:PAK1:C11orf82:HYOU1:FKBP4:LTBR:DDX11:LRRK2:TMBIM6:ZNF385A:DDIT3:OS9:MDM2:PAWR:ERP29:TAOK3:NUPL1:HMGB1:HSPH1:RNASEH2B:UBAC2:CUL4A:DACT1…	http://www.gsea-msigdb.org/gsea/msigdb/cards/GO_REGULATION_OF_CELLULAR_RESPONSE_TO_STRESS
GO_bp	GO_CELL_CYCLE_PHASE_TRANSITION	610	204	1.2988e-36	1.80117e-34	RCC2:RPA2:RCC1:NASP:CDKN2C:GADD45A:ENSA:PSMD4:PSMB4:MUC1:TPR:PTPRC:PPP1R12B:NEK2:DTL:CENPF:SDCCAG8:OPTN:CDK1:ECD:PTEN:CACUL1:BUB3:PSMD13:CKAP5:MEN1:CDCA5:POLA2:CUL5:NPAT:CCND2:PTPN6:BCAT1:TUBA1A:ESPL1:ZNF385A:CDK2:GLI1:DCTN2:CDK4:CTDSP2:MDM2:E2F7:CRADD:TAOK3:ANAPC5:KNTC1:POLE:LATS2:RNASEH2B:CUL4A:CDC16:HAUS4:PSME1:PSMA6:DLGAP5:DACT1:MAX:RAD51B:ESRRB:FOXN3:DYNC1H1:HSP90AA1:XRCC3:AKT1:BUB1B:CEP152:…	http://www.gsea-msigdb.org/gsea/msigdb/cards/GO_CELL_CYCLE_PHASE_TRANSITION
GO_bp	GO_NEGATIVE_REGULATION_OF_RESPONSE_TO_STIMULUS	1619	403	5.83507e-36	7.94218e-34	FAM132A:AJAP1:ENO1:MTOR:MFN2:TNFRSF1B:NBL1:PINK1:CDC42:KDM1A:STMN1:EYA3:PHACTR4:HDAC1:SZT2:EPS15:DDAH1:GBP1:GCLM:GSTM2:PTPN22:TRIM33:RNF115:CD160:MCL1:PSMD4:PSMB4:THEM4:MUC1:ASH1L:ARHGEF2:SLAMF8:SLAMF1:FCRLB:RGS5:RP11-267N12.3:TNFSF4:RC3H1:ABL2:RGS1:RGS13:PTPRC:CR1:CD46:TGFB2:SLC30A10:DUSP10:AIDA:AKT3:FBXO18:OPTN:RTKN2:SIRT1:DDIT4:PLAU:DLG5:PPIF:PTEN:FAS:SEMA4G:CUEDC2:GSTO1:DUSP5:PDCD4:CASC2:PSMD…	http://www.gsea-msigdb.org/gsea/msigdb/cards/GO_NEGATIVE_REGULATION_OF_RESPONSE_TO_STIMULUS
GO_bp	GO_REGULATION_OF_NUCLEOBASE_CONTAINING_COMPOUND_METABOLIC_PROCESS	508	179	1.48552e-35	1.98519e-33	CDK11A:EXOSC10:KDM1A:SRSF10:RPA2:EYA3:ATPIF1:THRAP3:RBM15:RBM8A:TNFSF4:PRDX6:RC3H1:DHX9:SMG7:PTPRC:NEK2:PARP1:HEATR1:HNRNPU-AS1:HNRNPU:FBXO18:RBM17:CELF2:HNRNPF:ERCC6:PARG:SIRT1:MMS19:CTR9:RPS13:CELF1:PRPF19:AHNAK:OTUB1:RBM4:RBM4B:FAM168A:RPS3:SRSF8:SRSF8:KMT2A:DDX11:TMBIM6:CDK2:RPS26:SLC39A5:STAT6:CPSF6:APAF1:SART3:OAS1:OAS3:OAS2:OASL:SFSWAP:HMGB1:MBNL2:CUL4A:HNRNPC:NOVA1:SRSF5:RBM25:ZC3H14:PAPO…	http://www.gsea-msigdb.org/gsea/msigdb/cards/GO_REGULATION_OF_NUCLEOBASE_CONTAINING_COMPOUND_METABOLIC_PROCESS
GO_bp	GO_POSITIVE_REGULATION_OF_IMMUNE_SYSTEM_PROCESS	1141	310	5.08147e-35	6.66942e-33	PIK3CD:CDC42:THEMIS2:PUM1:SFPQ:ERMAP:BCL10:GBP1:VCAM1:PTPN22:CD160:CTSS:PSMD4:PSMB4:HAX1:MUC1:CD1D:CD1A:TNFSF4:RC3H1:DHX9:DENND1B:PTPRC:CR1:CD46:TGFB2:DUSP10:ITPKB:ABI1:MAP3K8:SIRT1:HK1:PIK3AP1:ADAM8:PSMD13:TRIM6:SWAP70:LGR4:PTPRJ:DAK:RBM14:RPS3:PAK1:BIRC3:PDGFD:IL18:CRTAM:ETS1:WNK1:PTPN6:C3AR1:CLEC6A:CLEC4D:CLEC4E:CLECL1:LRRK2:IRAK4:CACNB3:NCKAP1L:TESPA1:STAT6:PAWR:HSP90B1:CMKLR1:UBC:PSPC1:HMGB1…	http://www.gsea-msigdb.org/gsea/msigdb/cards/GO_POSITIVE_REGULATION_OF_IMMUNE_SYSTEM_PROCESS
GO_bp	GO_RESPONSE_TO_ABIOTIC_STIMULUS	1207	322	1.02967e-34	1.32773e-32	ENO1:LZIC:UBE4B:MTOR:CASP9:PINK1:KDM1A:RPA2:EYA3:B4GALT2:NDC1:GADD45A:BCL10:DDAH1:VCAM1:ATP1A1:CTSS:PSMD4:PSMB4:S100A13:ADAM15:ARHGEF2:RCSD1:TPR:PTPRC:DTL:TGFB2:CAPN2:PARP1:EGLN1:ERCC6:SIRT1:DDIT4:PLAU:KCNMA1:ADIRF:PTEN:FAS:PDLIM1:BNIP3:ADAM8:RIC8A:PSMD13:DEAF1:RRM1:LDHA:ANO3:CRY2:MEN1:MALAT1:RBM4:RBM4B:UCP3:XRRA1:PAK1:BACE1:HYOU1:ETS1:FKBP4:LTBR:ST8SIA1:ITPR2:SLC38A2:CACNB3:TMBIM6:ASIC1:PDE1B:CD…	http://www.gsea-msigdb.org/gsea/msigdb/cards/GO_RESPONSE_TO_ABIOTIC_STIMULUS
GO_bp	GO_CELL_ACTIVATION	1402	359	1.1084e-34	1.40461e-32	ATAD3B:PIK3CD:MTOR:TNFRSF1B:UBR4:CDC42:RPS6KA1:PRDX1:BCL10:GLMN:GCLM:VCAM1:CD53:PTPN22:CD58:CD160:CTSS:S100A13:FCRL1:CD1D:SLAMF8:SLAMF1:SLAMF7:SELL:TNFSF4:PRDX6:RC3H1:PTPRC:CSRP1:ARL8A:CHIT1:PIGR:CR1:CD46:DUSP10:DEGS1:TMEM63A:ITPKB:GDI2:COMMD3:APBB1IP:MAP3K8:ZEB1:PLAU:DLG5:BLNK:ADAM8:PSMD13:SWAP70:AMPD3:CD44:LINC00610:COMMD9:DGKZ:PTPRJ:MS4A1:FTH1:GSTP1:RPS3:PAK1:PRCP:IL18:PAFAH1B2:ITFG2:LTBR:PTPN…	http://www.gsea-msigdb.org/gsea/msigdb/cards/GO_CELL_ACTIVATION
GO_bp	GO_POSITIVE_REGULATION_OF_PROTEIN_METABOLIC_PROCESS	1607	396	2.59307e-34	3.23034e-32	ENO1:MTOR:TNFRSF1B:CASP9:PINK1:KDM1A:ATPIF1:PEF1:RNF19B:PCSK9:GADD45A:BCL10:GLMN:BCAR3:PTPN22:HAX1:CKS1B:MUC1:ARHGEF2:SLAMF1:ITLN1:UHMK1:DHX9:PTPRC:CR1:TGFB2:SLC30A10:JMJD4:SMYD3:FBXO18:ABI1:MAP3K8:ERCC6:CDK1:SIRT1:NRG3:PTEN:FAS:DUSP5:CASC2:CACUL1:ADAM8:TRIM6:CTR9:BDNF:CD44:MADD:PTPRJ:MAP4K2:MAP3K11:RPS3:PAK1:KIAA1731:BIRC3:PDGFD:CASP12:IL18:KMT2A:WNK1:CCND2:LTBR:USP5:ALG10B:LRRK2:PRICKLE1:LARP4:…	http://www.gsea-msigdb.org/gsea/msigdb/cards/GO_POSITIVE_REGULATION_OF_PROTEIN_METABOLIC_PROCESS
GO_bp	GO_POSITIVE_REGULATION_OF_ORGANELLE_ORGANIZATION	618	201	3.51955e-34	4.31145e-32	UBE2J2:MTOR:MFN2:VPS13D:PINK1:CDC42:KDM1A:ATPIF1:SFPQ:SH3GLB1:KIAA1324:SETDB1:HAX1:MUC1:TPR:NEK2:ARF1:HNRNPU-AS1:HNRNPU:OPTN:PIP4K2A:SIRT1:PPIF:BNIP3:SWAP70:CTR9:ATL3:ARL2:CDCA5:CFL1:NUMA1:FCHSD2:RPS3:UVRAG:PAK1:KIAA1731:KMT2A:ATF7IP:C2CD5:DDX11:LRRK2:PPHLN1:ESPL1:NCKAP1L:NAV3:SART3:CAMKK2:ANAPC5:PAN3:LIG4:PRKD1:NIN:DLGAP5:EVL:DYNC1H1:KATNBL1:RTF1:ANXA2:VPS13C:TPM1:SMAD3:SIN3A:WDR61:C15orf38:FES:…	http://www.gsea-msigdb.org/gsea/msigdb/cards/GO_POSITIVE_REGULATION_OF_ORGANELLE_ORGANIZATION
GO_bp	GO_CELLULAR_AMIDE_METABOLIC_PROCESS	1010	282	4.1205e-34	4.96487e-32	RPL22:MTOR:U1:PINK1:RPS6KA1:PUM1:EIF3I:YARS:AGO3:PABPC4:PPT1:GCLM:SARS:GSTM2:GSTM1:MOV10:RBM8A:APH1A:THEM4:RPS27:DAP3:MRPL24:UHMK1:MPC2:RC3H1:DHX9:TPR:DEGS1:SRP9:JMJD4:SGMS1:MRPS16:RPS24:MRPL43:ACSL5:MTG1:EIF3F:RPL27A:EIF4G2:FAR1:RPS13:DNAJC24:CAPRIN1:HSD17B12:CELF1:RBM4:RBM4B:GSTP1:RPS3:NARS2:DLAT:BACE1:RPS25:SORL1:LARP4:EIF4B:ZNF385A:RPS26:RPL41:MARS:CDK4:MRPL42:ACACB:ATXN2:GCN1L1:RPLP0:DENR:C1…	http://www.gsea-msigdb.org/gsea/msigdb/cards/GO_CELLULAR_AMIDE_METABOLIC_PROCESS
GO_bp	GO_REGULATION_OF_CELLULAR_LOCALIZATION	881	255	1.24568e-33	1.47673e-31	FAM132A:UBE2J2:TARDBP:PINK1:KDM1A:ATPIF1:PCSK9:SH3GLB1:GBP1:GSTM2:PDZK1:HAX1:SYT11:UHMK1:MPC2:DHX9:TPR:PARP1:ARF1:HNRNPU-AS1:HNRNPU:CNST:CACNB2:PARD3:ANK3:CDK1:ATAD1:PTEN:GSTO1:BDNF:ARHGAP1:CDCA5:RBM4:PPFIA1:NUMA1:PAK1:SIDT2:BACE1:C2CD2L:SORL1:CACNA1C:PTPN6:C2CD5:BICD1:LRRK2:CACNB3:TMBIM6:ASIC1:OS9:MDM2:CPSF6:SSH1:ANKRD13A:PPP1CC:CABP1:NUPL1:RBM26:IPO5:UBAC2:PPM1A:PSEN1:NUMB:CALM1:GPR68:DYNC1H1:H…	http://www.gsea-msigdb.org/gsea/msigdb/cards/GO_REGULATION_OF_CELLULAR_LOCALIZATION
GO_bp	GO_REGULATION_OF_CELL_DIFFERENTIATION	1840	436	1.42435e-33	1.66174e-31	HES4:AJAP1:HES2:MTOR:PRAMEF8:SPEN:RCC2:NBL1:CDC42:KDM1A:ID3:RPS6KA1:HDAC1:AGO3:MACF1:KDM4A:GBP1:RBM15:CD53:MOV10:PSMD4:PSMB4:HAX1:ARHGEF2:SLAMF8:PRRX1:TNFSF4:RC3H1:ABL2:ASPM:PTPRC:CAMSAP2:CR1:CD46:TGFB2:DUSP10:CAPN2:PARP1:ITPKB:ARF1:HNRNPU-AS1:HNRNPU:ZEB1:CDK1:SIRT1:DLG5:NRG3:ADIRF:PTEN:SEMA4G:PDCD4:KIAA1598:ADAM8:PSMD13:TRIM6:CTR9:BDNF:CAPRIN1:PRPF19:FADS1:MEN1:PPP2R5B:CFL1:RBM4:NUMA1:PAK1:IL18:…	http://www.gsea-msigdb.org/gsea/msigdb/cards/GO_REGULATION_OF_CELL_DIFFERENTIATION
GO_bp	GO_POSITIVE_REGULATION_OF_HYDROLASE_ACTIVITY	744	226	2.84808e-33	3.27084e-31	AGRN:MTOR:CASP9:RCC2:PINK1:RPA2:SYDE2:BCL10:ARHGAP29:ARHGEF11:RGS5:RP11-267N12.3:RABGAP1L:ABL2:TOR1AIP1:DHX9:RGS1:DENND1B:PTPRC:CR1:HNRNPU-AS1:HNRNPU:GDI2:USP6NL:RSU1:ARHGAP21:AGAP4:AGAP10:AGAP9:AGAP8:AGAP6:SIRT1:AGAP11:FAS:ARHGAP19:CASC2:RIC8A:BDNF:DNAJC24:ARHGAP1:RASGRP2:ARAP1:RPS3:CASP12:ARHGEF12:ARHGAP32:DDX11:LRRK2:RACGAP1:NCKAP1L:AGAP2:CRADD:APAF1:RIC8B:CORO1C:GIT2:HMGB1:STARD13:DNAJC15:TBC…	http://www.gsea-msigdb.org/gsea/msigdb/cards/GO_POSITIVE_REGULATION_OF_HYDROLASE_ACTIVITY
GO_bp	GO_ESTABLISHMENT_OF_PROTEIN_LOCALIZATION_TO_ORGANELLE	549	184	2.90987e-33	3.2904e-31	UBE2J2:RPL22:TARDBP:MFN2:VPS13D:PINK1:ATPIF1:KPNA6:IPO13:EPS15:SH3GLB1:RPS27:HAX1:TPR:IPO9:SRP9:NCOA4:TIMM23:HK1:TYSND1:RPS24:ATAD1:VTI1A:RPL27A:IPO7:RPS13:IMMP1L:VPS37C:RPS3:IL10RA:RPS25:SORL1:SRPR:PEX5:M6PR:IPO8:LRRK2:PRICKLE1:RPS26:RPL41:DDIT3:GNPTAB:RPLP0:CABP1:UBC:NUPL1:RPL21:BRCA2:DNAJC15:IPO5:DHRS4:SRP54:RPS29:TIMM9:PSEN1:NUMB:CALM1:HSP90AA1:AKT1:SRP14:CHP1:VPS13C:RAB8B:RAB11A:SMAD3:WASH3P…	http://www.gsea-msigdb.org/gsea/msigdb/cards/GO_ESTABLISHMENT_OF_PROTEIN_LOCALIZATION_TO_ORGANELLE
GO_bp	GO_ORGANELLE_LOCALIZATION	683	213	3.32323e-33	3.70087e-31	VAMP3:PIK3CD:KIF1B:MFN2:PINK1:CDC42:PEF1:VPS45:S100A13:MSTO1:SYT11:ARHGEF2:ASPM:NEK2:CENPF:ARF1:SDCCAG8:HNRNPU-AS1:HNRNPU:CACNB2:ARHGAP21:PARD3:CDK1:PTEN:PDZD8:SEC23IP:WDR11:BCCIP:CKAP5:MAP4K2:CDCA5:PPP6R3:NUMA1:C2CD3:UVRAG:SYTL2:BACE1:ARCN1:LRMP:BICD1:LRRK2:TUBA1A:ESPL1:ESYT1:DCTN2:RAB3IP:LIN7A:CCDC41:TCTN1:CCDC64:VPS33A:TMED2:STX2:CHAMP1:HAUS4:NIN:CNIH1:DLGAP5:SYNE2:PSEN1:TMED10:CALM1:CHGA:SERP…	http://www.gsea-msigdb.org/gsea/msigdb/cards/GO_ORGANELLE_LOCALIZATION
GO_bp	GO_REGULATION_OF_ESTABLISHMENT_OF_PROTEIN_LOCALIZATION	721	221	3.44287e-33	3.77688e-31	FAM132A:UBE2J2:TARDBP:TNFRSF1B:PINK1:ATPIF1:WLS:SH3GLB1:GBP1:GLMN:PTPN22:CD58:CD160:PDZK1:ENSA:HAX1:SYT11:UHMK1:MPC2:TNFSF4:CACNA1E:GLUL:DHX9:TPR:TGFB2:ARF1:CNST:ANK3:SRGN:HK1:MCU:GLUD1:ATAD1:ADAM8:TRIM6:LGR4:ARL2:PAK1:KIAA1731:EXPH5:SIDT2:C2CD2L:SORL1:CRTAM:CACNA1C:CLEC6A:CLEC4E:C2CD5:ITPR2:TM7SF3:LRRK2:CACNB3:TMBIM6:OS9:MDM2:ERP29:CABP1:AACS:NUPL1:HMGB1:NDFIP2:IPO5:UBAC2:PPM1A:PSEN1:NUMB:GPR68:…	http://www.gsea-msigdb.org/gsea/msigdb/cards/GO_REGULATION_OF_ESTABLISHMENT_OF_PROTEIN_LOCALIZATION
GO_bp	GO_CHROMATIN_ORGANIZATION	774	232	3.68272e-33	3.98058e-31	RERE:PRDM2:PINK1:KDM1A:EYA3:HDAC1:SFPQ:MEAF6:SCMH1:KDM4A:NASP:MYSM1:ITGB3BP:ANP32E:SETDB1:VPS72:CRTC2:MUC1:ASH1L:TADA1:TPR:ELK4:ARID4B:HNRNPU-AS1:HNRNPU:SMYD3:NUDT5:WAC:EPC1:CDK1:JMJD1C:SIRT1:MKI67:NAP1L4:CTR9:SPTY2D1:PHF21A:OTUB1:MEN1:RBM14:KDM2A:SUV420H1:C11orf30:PAK1:KMT2A:KDM5A:CHD4:ATF7IP:AEBP2:DDX11:LRRK2:PPHLN1:ARID2:KANSL2:KMT2D:CDK2:BAZ2A:USP15:NAP1L1:ACTR6:TDG:SART3:KDM2B:HMGB1:BRCA2:HN…	http://www.gsea-msigdb.org/gsea/msigdb/cards/GO_CHROMATIN_ORGANIZATION
GO_bp	GO_RESPONSE_TO_CYTOKINE	1177	310	2.42972e-32	2.58818e-30	VAMP3:PIK3CD:TNFRSF1B:CDC42:LAPTM5:JAK1:GBP3:GBP1:GBP2:GBP4:GCLM:VCAM1:RBM15:CAPZA1:HIPK1:CD58:MCL1:PSMD4:PSMB4:HAX1:ADAR:MUC1:ARHGEF2:TNFSF4:RC3H1:DHX9:TPR:PTPRC:PTPN7:CAPN2:ARF1:HNRNPU-AS1:HNRNPU:MAP3K8:ZEB1:HNRNPF:PTPN20A:PTPN20B:SGMS1:SIRT1:IFIT3:GSTO1:PDCD4:PSMD13:TRIM6:TRIM34:TRIM22:CTR9:CD44:MADD:OTUB1:STIP1:CFL1:GSTP1:INPPL1:RPS3:BIRC3:IL18:IL10RA:ETS1:VPS26B:WNK1:LTBR:PTPN6:IRAK4:GPD1:PD…	http://www.gsea-msigdb.org/gsea/msigdb/cards/GO_RESPONSE_TO_CYTOKINE
GO_bp	GO_SECRETION	1621	392	4.06987e-32	4.27336e-30	FAM132A:ATAD3B:VAMP3:PIK3CD:TARDBP:TNFRSF1B:UBR4:PINK1:SYTL1:PPT1:WLS:MCOLN2:GBP1:GLMN:KCNA2:CD53:PTPN22:CD58:CD160:VPS45:ENSA:CTSS:S100A13:SYT11:TAGLN2:COPA:MPC2:SELL:TNFSF4:PRDX6:SERPINC1:CACNA1E:GLUL:DHX9:PTPRC:ARL8A:CHIT1:PIGR:CR1:TGFB2:DEGS1:TMEM63A:ARF1:CHRM3:GDI2:CACNB2:COMMD3:SYT15:SRGN:HK1:MCU:PLAU:GLUD1:ADAM8:PSMD13:TRIM6:AMPD3:LGR4:CD44:LINC00610:COMMD9:PTPRJ:FTH1:ARL2:GSTP1:PPFIA1:PAK…	http://www.gsea-msigdb.org/gsea/msigdb/cards/GO_SECRETION
GO_bp	GO_REGULATION_OF_CELLULAR_PROTEIN_LOCALIZATION	519	175	4.67179e-32	4.83629e-30	UBE2J2:TARDBP:PINK1:KDM1A:ATPIF1:SH3GLB1:GBP1:PDZK1:HAX1:SYT11:UHMK1:TPR:PARP1:CNST:ANK3:CDK1:ATAD1:BDNF:CDCA5:PPFIA1:NUMA1:PAK1:SORL1:C2CD5:BICD1:LRRK2:CACNB3:OS9:MDM2:SSH1:ANKRD13A:CABP1:NUPL1:IPO5:UBAC2:PPM1A:PSEN1:NUMB:HSP90AA1:AKT1:CHP1:TTBK2:CTDSPL2:ADAM10:OAZ2:RAB11A:SMAD3:CSK:SIN3A:PTPN9:IQGAP1:PDPK1:PDPK2:PLK1:STX4:CYLD:CSNK2A2:FAM65A:CDH1:MYO1C:TP53:VAMP2:STX8:FLCN:SUPT6H:NF1:NPEPPS:CLT…	http://www.gsea-msigdb.org/gsea/msigdb/cards/GO_REGULATION_OF_CELLULAR_PROTEIN_LOCALIZATION
GO_bp	GO_INNATE_IMMUNE_RESPONSE	961	266	1.52076e-31	1.55244e-29	VAMP3:PIK3CD:PUM1:SFPQ:PRDX1:JAK1:MCOLN2:BCL10:GBP1:GBP2:GBP4:VCAM1:CAPZA1:PTPN22:CD58:CD160:CTSS:PSMD4:PSMB4:ADAR:ADAM15:MUC1:ARHGEF2:CD1D:SLAMF8:SLAMF1:SLAMF7:MR1:DHX9:CR1:CD46:DUSP10:LYST:OPTN:IFIT3:IFIT5:PIK3AP1:ADAM8:PSMD13:TRIM6:TRIM34:TRIM22:IPO7:LGR4:CD44:DAK:MAP4K2:RBM14:PAK1:BIRC3:IL18:CRTAM:VPS26B:PTPN6:CLEC6A:CLEC4D:CLEC4E:IRAK4:PCBP2:STAT2:HSP90B1:TRAFD1:OAS1:OAS3:OAS2:OASL:UBC:PSPC1…	http://www.gsea-msigdb.org/gsea/msigdb/cards/GO_INNATE_IMMUNE_RESPONSE
GO_bp	GO_CELLULAR_RESPONSE_TO_ENDOGENOUS_STIMULUS	1365	343	1.88492e-31	1.89783e-29	AGRN:FAM132A:KIF1B:MTOR:CASP9:NBL1:KDM1A:HDAC1:ATP6V0B:ZFYVE9:PCSK9:GCLM:VCAM1:GSTM2:PTPN22:TRIM33:ATP1A1:GNRHR2:CTSS:HCN3:ARHGEF2:TNFSF4:TGFB2:SLC30A10:CAPN2:PARP1:CHRM3:HNRNPU-AS1:HNRNPU:SMYD3:AKR1C1:FBXO18:ZEB1:PARD3:HNRNPF:NCOA4:SIRT1:DDIT4:PTEN:PDCD4:CASP7:LGR4:BDNF:CD44:CRY2:MEN1:RBM14:GSTP1:NUMA1:UCP3:PAK1:PRCP:PDGFD:SIK2:BACE1:FKBP4:STRAP:C2CD5:ITPR2:DDX11:LRRK2:KMT2D:GPD1:SP1:CALCOCO1:SL…	http://www.gsea-msigdb.org/gsea/msigdb/cards/GO_CELLULAR_RESPONSE_TO_ENDOGENOUS_STIMULUS
GO_bp	GO_REGULATION_OF_CELL_CYCLE_PHASE_TRANSITION	467	162	2.22248e-31	2.20746e-29	RCC2:RPA2:CDKN2C:GADD45A:PSMD4:PSMB4:MUC1:TPR:NEK2:DTL:CENPF:SDCCAG8:CDK1:ECD:PTEN:BUB3:PSMD13:CKAP5:MEN1:CDCA5:CCND2:PTPN6:TUBA1A:ESPL1:ZNF385A:CDK2:GLI1:DCTN2:CDK4:CTDSP2:MDM2:E2F7:CRADD:TAOK3:ANAPC5:KNTC1:RNASEH2B:CUL4A:CDC16:HAUS4:PSME1:PSMA6:DLGAP5:DACT1:RAD51B:FOXN3:DYNC1H1:HSP90AA1:XRCC3:AKT1:BUB1B:CEP152:TMOD3:RPS27L:RAB11A:CYP1A1:SIN3A:PSMA4:TICRR:BLM:PLK1:RBL2:CNOT1:NAE1:PAFAH1B1:TP53:A…	http://www.gsea-msigdb.org/gsea/msigdb/cards/GO_REGULATION_OF_CELL_CYCLE_PHASE_TRANSITION
GO_bp	GO_NEGATIVE_REGULATION_OF_BIOSYNTHETIC_PROCESS	1602	386	2.79598e-31	2.74006e-29	HES4:FAM132A:HES2:RERE:ENO1:EXOSC10:PRAMEF8:SPEN:KDM1A:ID3:PUM1:HDAC1:SFPQ:AGO3:SCMH1:KDM4A:SARS:MOV10:TRIM33:ATP1A1:SETDB1:VPS72:MUC1:PRRX1:TNFSF4:RC3H1:TPR:PTPRC:ELK4:RCOR3:CENPF:SLC30A10:SRP9:PARP1:HNRNPU-AS1:HNRNPU:ZNF692:GTPBP4:FBXO18:SFMBT2:ZEB1:EPC1:CREM:ZNF239:SIRT1:LCOR:C10orf12:PDCD4:IKZF5:DEAF1:TRIM6:TRIM22:CTR9:LGR4:CAPRIN1:CRY2:PHF21A:CELF1:C11orf84:SF1:MEN1:DRAP1:RBM4:GSTP1:RPS3:CRE…	http://www.gsea-msigdb.org/gsea/msigdb/cards/GO_NEGATIVE_REGULATION_OF_BIOSYNTHETIC_PROCESS
GO_bp	GO_IMMUNE_RESPONSE_REGULATING_SIGNALING_PATHWAY	642	200	3.59705e-31	3.47872e-29	PIK3CD:CDC42:THEMIS2:PUM1:ERMAP:BCL10:GBP1:PTPN22:CD160:CTSS:PSMD4:PSMB4:MUC1:FCER1A:RC3H1:DENND1B:PTPRC:PIGR:CR1:ABI1:PIK3AP1:PSMD13:LGR4:PTPRJ:DAK:RPS3:PAK1:BIRC3:WNK1:PTPN6:C3AR1:CLEC6A:CLEC4D:CLEC4E:IRAK4:CACNB3:NCKAP1L:TESPA1:PAWR:HSP90B1:CMKLR1:UBC:HMGB1:PSME1:PSMA6:NFKBIA:PSEN1:CALM1:LGMN:HSP90AA1:IGHG1:IGHV6-1:IGHV2-26:IGHV1-58:CSK:PSMA4:CTSH:PDPK1:PDPK2:CREBBP:MAPK3:NOD2:CYLD:BCAR1:PLCG2…	http://www.gsea-msigdb.org/gsea/msigdb/cards/GO_IMMUNE_RESPONSE_REGULATING_SIGNALING_PATHWAY
GO_bp	GO_MEMBRANE_ORGANIZATION	866	246	4.30136e-31	4.10584e-29	AGRN:VAMP3:TARDBP:MFN2:PINK1:CDC42:ATPIF1:PEF1:PPT1:EPS15:OMA1:SH3GLB1:ATP5F1:THEM4:SYT11:TOR1AIP1:PTPRC:TGFB2:ARF1:ATP5C1:ANK3:CDK1:PPIF:ATAD1:PTEN:SEC31B:VTI1A:SEC23IP:BNIP3:ANO3:MYRF:BANF1:PPP6R3:FCHSD2:UVRAG:ATP5L:LINC01059:GRAMD1B:M6PR:C2CD5:LRMP:NCKAP1L:ATP5B:LEMD3:EEA1:CORO1C:SSH1:TMED2:UBC:STX2:TBC1D4:ATP11A:STXBP6:ATL1:CNIH1:TIMM9:GPHN:MPP5:NUMB:NEK9:TMED10:CALM1:SERPINA1:VRK1:HSP90AA1:A…	http://www.gsea-msigdb.org/gsea/msigdb/cards/GO_MEMBRANE_ORGANIZATION
GO_bp	GO_AMIDE_BIOSYNTHETIC_PROCESS	833	239	6.09409e-31	5.74251e-29	RPL22:MTOR:U1:PINK1:RPS6KA1:PUM1:EIF3I:YARS:AGO3:PABPC4:PPT1:GCLM:SARS:MOV10:RBM8A:RPS27:DAP3:MRPL24:UHMK1:MPC2:RC3H1:DHX9:TPR:DEGS1:SRP9:JMJD4:SGMS1:MRPS16:RPS24:MRPL43:ACSL5:MTG1:EIF3F:RPL27A:EIF4G2:RPS13:DNAJC24:CAPRIN1:HSD17B12:CELF1:RBM4:RBM4B:RPS3:NARS2:DLAT:RPS25:LARP4:EIF4B:ZNF385A:RPS26:RPL41:MARS:CDK4:MRPL42:ACACB:ATXN2:GCN1L1:RPLP0:DENR:C12orf65:RPL21:MTIF3:CARS2:METTL17:RBM23:RPS29:EI…	http://www.gsea-msigdb.org/gsea/msigdb/cards/GO_AMIDE_BIOSYNTHETIC_PROCESS
GO_bp	GO_SMALL_MOLECULE_METABOLIC_PROCESS	1676	398	7.67722e-31	7.14273e-29	FAM132A:ENO1:H6PD:PGD:MTOR:UBIAD1:AKR7A2:KDM1A:GALE:DHDDS:ATPIF1:YARS:INPP5B:CMPK1:OSBPL9:ECHDC2:PCSK9:OMA1:DDAH1:GCLM:EXTL2:SARS:AMPD2:GSTM2:PRKAB2:PSMD4:PSMB4:THEM4:CRTC2:FDPS:APOA1BP:UCK2:SLC19A2:GLUL:MARC2:MARC1:DEGS1:LBR:PARP1:ITPKB:GUK1:EGLN1:ERO1LB:MTR:AKR1C1:NUDT5:SEPHS1:PRTFDC1:CREM:PARG:SIRT1:TYSND1:P4HA1:GLUD1:PTEN:ENTPD1:ENTPD7:NT5C2:GSTO1:ACSL5:CYP2E1:PSMD13:RRM1:AMPD3:FAR1:LDHA:APIP…	http://www.gsea-msigdb.org/gsea/msigdb/cards/GO_SMALL_MOLECULE_METABOLIC_PROCESS
GO_bp	GO_DNA_REPAIR	540	177	1.0819e-30	9.93992e-29	KDM1A:RPA2:EYA3:SFPQ:GADD45A:DHX9:UBE2T:DTL:PARP1:FBXO18:RBM17:ERCC6:PARG:CDK1:SIRT1:MMS19:POLL:BCCIP:ALKBH3:PRPF19:OTUB1:MEN1:CDCA5:RBM14:KDM2A:FAM168A:POLD3:RPS3:UVRAG:C11orf30:TEX12:RECQL:DDX11:CDK2:TDG:TAOK3:UBC:POLE:HMGB1:BRCA2:RFC3:ERCC5:LIG4:CUL4A:PARP2:SUPT16H:REC8:FANCM:ZBTB1:ZFYVE26:RAD51B:ATXN3:YY1:XRCC3:AQR:COPS2:RNF111:USP3:NEIL1:TICRR:BLM:USP7:KIAA0430:SMG1:FUS:FTO:TERF2IP:FANCA:RPA…	http://www.gsea-msigdb.org/gsea/msigdb/cards/GO_DNA_REPAIR
GO_bp	GO_HOMEOSTATIC_PROCESS	1898	437	1.11809e-30	1.01457e-28	FAM132A:PIK3CD:EXOSC10:MFN2:PINK1:KDM1A:STMN1:SH3BGRL3:RPA2:ATPIF1:PPT1:ATP6V0B:PRDX1:PCSK9:OMA1:MCOLN2:BCL10:LRRC8B:GCLM:AMPD2:GSTM2:DRAM2:ATP1A1:PRKAB2:MCL1:FLG:CRTC2:UBAP2L:SLAMF8:MPC2:PRDX6:RC3H1:ABL2:XPR1:SMG7:PTPRC:PIGR:NEK2:FLVCR1:PARP1:ITPKB:ARF1:EGLN1:ERO1LB:AKT3:HNRNPU-AS1:HNRNPU:AKR1C1:CACNB2:ERCC6:NCOA4:PCDH15:ANK3:SIRT1:HK1:CDH23:MCU:KCNMA1:RPS24:CDHR1:LIPA:SLC25A28:CUTC:GSTO1:PDZD8:…	http://www.gsea-msigdb.org/gsea/msigdb/cards/GO_HOMEOSTATIC_PROCESS
GO_bp	GO_CELL_DIVISION	591	188	1.19847e-30	1.07424e-28	RCC2:CDC42:STMN1:RCC1:ITGB3BP:SH3GLB1:PKN2:ENSA:POGZ:CKS1B:ARHGEF2:TPR:ASPM:ARL8A:NEK2:NSL1:CENPF:TGFB2:ARF1:CCSAP:HNRNPU-AS1:HNRNPU:AHCTF1:SVIL:PARD3:ANK3:CDK1:BUB3:SYCE1:CKAP5:INCENP:CDCA5:CFL1:NUMA1:RPS3:UVRAG:PDGFD:CCND2:TUBA1A:RACGAP1:ESPL1:CDK2:CDK4:E2F7:PPP1CC:RAB35:ANAPC5:KNTC1:CHFR:LATS2:BRCA2:SPG20:NEK3:LIG4:CDC16:HAUS4:MIS18BP1:ZFYVE26:NUMB:PGF:NEK9:ESRRB:CALM1:VRK1:CCNK:DYNC1H1:BUB1B:…	http://www.gsea-msigdb.org/gsea/msigdb/cards/GO_CELL_DIVISION
GO_bp	GO_DEFENSE_RESPONSE	1675	397	1.40012e-30	1.23986e-28	FAM132A:VAMP3:PIK3CD:TNFRSF1B:THEMIS2:PUM1:SFPQ:PRDX1:JAK1:IFI44L:MCOLN2:BCL10:GBP3:GBP1:GBP2:GBP4:VCAM1:CAPZA1:PTPN22:CD58:CD160:CTSS:PSMD4:PSMB4:ADAR:ADAM15:MUC1:ASH1L:SYT11:ARHGEF2:CD1D:SLAMF8:SLAMF1:SLAMF7:TNFSF4:SERPINC1:MR1:DHX9:PTPRC:CR1:CD46:DUSP10:LYST:LGALS8:OPTN:ERCC6:SGMS1:DDIT4:LIPA:IFIT3:IFIT5:BLNK:PIK3AP1:CUEDC2:PDCD4:CASC2:BNIP3:ADAM8:PSMD13:DEAF1:TRIM6:TRIM34:TRIM22:IPO7:LGR4:CD4…	http://www.gsea-msigdb.org/gsea/msigdb/cards/GO_DEFENSE_RESPONSE
GO_bp	GO_CELL_ACTIVATION_INVOLVED_IN_IMMUNE_RESPONSE	700	210	3.66849e-30	3.20993e-28	ATAD3B:PIK3CD:MTOR:TNFRSF1B:UBR4:CD53:CD58:CTSS:S100A13:SLAMF1:SELL:TNFSF4:PRDX6:RC3H1:PTPRC:ARL8A:CHIT1:PIGR:CR1:CD46:DEGS1:TMEM63A:GDI2:COMMD3:APBB1IP:PLAU:ADAM8:PSMD13:SWAP70:AMPD3:CD44:LINC00610:COMMD9:PTPRJ:FTH1:GSTP1:PRCP:IL18:PAFAH1B2:ITFG2:PTPN6:SLC2A3:C3AR1:CLEC4D:CLEC4E:LRMP:NCKAP1L:STAT6:CAND1:APAF1:MLEC:RHOF:SLC15A4:HMGB1:LIG4:ATP11A:PNP:ACTR10:PSEN1:CHGA:SERPINA1:DYNC1H1:HSP90AA1:RAS…	http://www.gsea-msigdb.org/gsea/msigdb/cards/GO_CELL_ACTIVATION_INVOLVED_IN_IMMUNE_RESPONSE
GO_bp	GO_RESPONSE_TO_ENDOGENOUS_STIMULUS	1626	386	6.97212e-30	6.02883e-28	AGRN:FAM132A:KIF1B:MTOR:CASP9:NBL1:KDM1A:HDAC1:ATP6V0B:NASP:ZFYVE9:PCSK9:GCLM:VCAM1:GSTM2:PTPN22:TRIM33:ATP1A1:GNRHR2:CTSS:HCN3:ARHGEF2:TNFSF4:TPR:TGFB2:SLC30A10:CAPN2:PARP1:CHRM3:HNRNPU-AS1:HNRNPU:SMYD3:AKR1C1:FBXO18:ZEB1:PARD3:HNRNPF:NCOA4:SIRT1:DDIT4:PTEN:MMS19:PDCD4:CASP7:LGR4:BDNF:CD44:CRY2:MEN1:RBM14:GSTP1:NUMA1:INPPL1:UCP3:PAK1:PRCP:PDGFD:SIK2:BACE1:ETS1:FKBP4:LRP6:STRAP:C2CD5:ITPR2:DDX11:…	http://www.gsea-msigdb.org/gsea/msigdb/cards/GO_RESPONSE_TO_ENDOGENOUS_STIMULUS
GO_bp	GO_IMMUNE_SYSTEM_DEVELOPMENT	967	261	4.2502e-29	3.63244e-27	PIK3CD:MTOR:CASP9:CDC42:ATPIF1:HDAC1:AGO3:PABPC4:MYSM1:VCAM1:RBM15:MOV10:PTPN22:HIPK1:ACP6:PSMD4:PSMB4:HAX1:CD1D:SLAMF8:PRRC2C:TNFSF4:RC3H1:PTPRC:CR1:CD46:FLVCR1:TGFB2:DUSP10:LBR:PARP1:ITPKB:PIP4K2A:ABI1:ZEB1:RTKN2:SIRT1:BLNK:POLL:ADAM8:PSMD13:SWAP70:CTR9:PTPRJ:IL18:KMT2A:ETS1:CACNA1C:ITFG2:LTBR:PTPN6:CLEC4D:CLEC4E:ETV6:KMT2D:ZNF385A:NCKAP1L:PDE1B:TESPA1:STAT6:SART3:SH2B3:VPS33A:HMGB1:BRCA2:LIG4:…	http://www.gsea-msigdb.org/gsea/msigdb/cards/GO_IMMUNE_SYSTEM_DEVELOPMENT
GO_bp	GO_ACTIVATION_OF_IMMUNE_RESPONSE	689	205	6.07791e-29	5.13479e-27	PIK3CD:CDC42:THEMIS2:PUM1:SFPQ:ERMAP:BCL10:GBP1:PTPN22:CD160:CTSS:PSMD4:PSMB4:MUC1:RC3H1:DENND1B:PTPRC:CR1:CD46:ABI1:PIK3AP1:PSMD13:LGR4:PTPRJ:DAK:RBM14:RPS3:PAK1:BIRC3:WNK1:PTPN6:C3AR1:CLEC6A:CLEC4D:CLEC4E:IRAK4:CACNB3:NCKAP1L:TESPA1:PAWR:HSP90B1:CMKLR1:UBC:PSPC1:HMGB1:PSME1:PSMA6:NFKBIA:PSEN1:LGMN:HSP90AA1:IGHG1:IGHV6-1:IGHV2-26:IGHV1-58:CSK:SIN3A:PSMA4:PDPK1:PDPK2:CREBBP:MAPK3:PYCARD:NOD2:CYLD…	http://www.gsea-msigdb.org/gsea/msigdb/cards/GO_ACTIVATION_OF_IMMUNE_RESPONSE
GO_bp	GO_NEGATIVE_REGULATION_OF_SIGNALING	1361	334	1.26733e-28	1.05851e-26	ENO1:MTOR:MFN2:NBL1:PINK1:CDC42:KDM1A:STMN1:EYA3:PHACTR4:HDAC1:SZT2:EPS15:PCSK9:GBP1:GCLM:GSTM2:PTPN22:TRIM33:RNF115:CD160:MCL1:PSMD4:PSMB4:THEM4:MUC1:ASH1L:SYT11:ARHGEF2:SLAMF1:RGS5:RP11-267N12.3:ABL2:RGS1:RGS13:PTPRC:CD46:TGFB2:DUSP10:AIDA:ARF1:OPTN:RTKN2:SIRT1:DDIT4:DLG5:PPIF:ATAD1:PTEN:FAS:GSTO1:DUSP5:PDCD4:CASC2:PSMD13:LGR4:HIPK3:CD44:CRY2:PTPRJ:CTNND1:DAK:MEN1:PPP2R5B:SYVN1:GSTP1:C11orf82:S…	http://www.gsea-msigdb.org/gsea/msigdb/cards/GO_NEGATIVE_REGULATION_OF_SIGNALING
GO_bp	GO_CELL_PROJECTION_ORGANIZATION	1504	360	1.32279e-28	1.09242e-26	AGRN:RERE:PIK3CD:UBE4B:MTOR:RCC2:NBL1:CDC42:KDM1A:STMN1:CCDC28B:MACF1:SZT2:HSPB11:ODF2L:PKN2:MOV10:PLEKHO1:UHMK1:PRRX1:ABL2:CAMSAP2:NEK2:ARF1:MTR:SDCCAG8:ABI1:PARD3:ANK3:CDK1:CDH23:DLG5:PTEN:SEMA4G:BBIP1:ABLIM1:KIAA1598:WDR11:BDNF:CAPRIN1:CD44:TTC17:CKAP5:PPP2R5B:CFL1:RHOD:INPPL1:ARAP1:C2CD3:PAK1:FKBP4:PTPRO:LRRK2:TUBA1A:NCKAP1L:DCTN2:MDM2:FRS2:RAB3IP:NAV3:PLXNC1:CCDC41:FGD6:C12orf55:CORO1C:SSH1:…	http://www.gsea-msigdb.org/gsea/msigdb/cards/GO_CELL_PROJECTION_ORGANIZATION
GO_bp	GO_POSITIVE_REGULATION_OF_MULTICELLULAR_ORGANISMAL_PROCESS	1764	406	1.83164e-28	1.49584e-26	AGRN:ENO1:MTOR:MFN2:SPEN:NBL1:KDM1A:PUM1:HDAC1:MACF1:KDM4A:OMA1:JAK1:MCOLN2:BCL10:DDAH1:GLMN:PTPN22:HIPK1:ATP1A1:CD58:POLR3GL:CD160:PRKAB2:HAX1:ARHGEF2:TNFSF4:ABL2:DHX9:ASPM:PTPRC:CD46:TGFB2:DUSP10:PARP1:ITPKB:ARF1:CHRM3:AKT3:ZEB1:PARD3:CDK1:SIRT1:HK1:DLG5:PTEN:GSTO1:KIAA1598:ADAM8:STIM1:TRIM6:LGR4:BDNF:CAPRIN1:PTPRJ:PRPF19:DAK:MYRF:BSCL2:PPP2R5B:NUMA1:RPS3:PAK1:SYTL2:BIRC3:PDGFD:IL18:CRTAM:ETS1:…	http://www.gsea-msigdb.org/gsea/msigdb/cards/GO_POSITIVE_REGULATION_OF_MULTICELLULAR_ORGANISMAL_PROCESS
GO_bp	GO_LEUKOCYTE_MEDIATED_IMMUNITY	854	237	2.25077e-28	1.81793e-26	ATAD3B:PIK3CD:TNFRSF1B:UBR4:PRDX1:BCL10:CD53:CD58:CD160:CTSS:S100A13:CD1D:CD1A:SLAMF7:SELL:TNFSF4:PRDX6:DENND1B:PTPRC:ARL8A:CHIT1:PIGR:CR1:CD46:DEGS1:TMEM63A:LYST:GDI2:COMMD3:PLAU:ADAM8:PSMD13:SWAP70:AMPD3:CD44:LINC00610:COMMD9:PTPRJ:FTH1:GSTP1:PRCP:IL18:PAFAH1B2:CRTAM:PTPN6:SLC2A3:C3AR1:CLEC4D:LRMP:IRAK4:NCKAP1L:STAT6:CAND1:APAF1:MLEC:RHOF:SLC15A4:HMGB1:LIG4:ATP11A:PNP:ACTR10:ZBTB1:PSEN1:CHGA:SE…	http://www.gsea-msigdb.org/gsea/msigdb/cards/GO_LEUKOCYTE_MEDIATED_IMMUNITY
GO_bp	GO_PEPTIDE_BIOSYNTHETIC_PROCESS	710	208	2.31666e-28	1.85081e-26	RPL22:MTOR:U1:PINK1:RPS6KA1:PUM1:EIF3I:YARS:AGO3:PABPC4:GCLM:SARS:MOV10:RBM8A:RPS27:DAP3:MRPL24:UHMK1:RC3H1:DHX9:TPR:SRP9:JMJD4:MRPS16:RPS24:MRPL43:MTG1:EIF3F:RPL27A:EIF4G2:RPS13:DNAJC24:CAPRIN1:CELF1:RBM4:RBM4B:RPS3:NARS2:RPS25:LARP4:EIF4B:ZNF385A:RPS26:RPL41:MARS:CDK4:MRPL42:ATXN2:GCN1L1:RPLP0:DENR:C12orf65:RPL21:MTIF3:CARS2:METTL17:RBM23:RPS29:EIF2S1:WARS:EIF5:AKT1:EIF2AK4:SECISBP2L:RPS27L:IRE…	http://www.gsea-msigdb.org/gsea/msigdb/cards/GO_PEPTIDE_BIOSYNTHETIC_PROCESS
GO_bp	GO_MICROTUBULE_BASED_PROCESS	730	212	2.51675e-28	1.98905e-26	KIF1B:CDC42:STMN1:RCC1:SFPQ:MACF1:HSPB11:GADD45A:MSTO1:ARHGEF2:TPR:ASPM:CAMSAP2:ARL8A:NEK2:CCSAP:SDCCAG8:HNRNPU-AS1:HNRNPU:ARHGAP21:PARD3:CDK1:BCCIP:DNHD1:CKAP5:ARL2:MAP3K11:RBM14:NUMA1:C2CD3:RPS3:UVRAG:PAK1:KIAA1731:SPA17:FKBP4:BICD1:TUBA1A:RACGAP1:ESPL1:CDK2:DCTN2:MDM1:NAV3:C12orf55:GAS2L3:CCDC64:WDR66:BRCA2:TUBGCP3:HAUS4:NIN:DLGAP5:KTN1:ACTR10:SYNE2:IFT43:CCDC88C:TRIP11:ATXN3:DYNC1H1:XRCC3:TUB…	http://www.gsea-msigdb.org/gsea/msigdb/cards/GO_MICROTUBULE_BASED_PROCESS
GO_bp	GO_MRNA_METABOLIC_PROCESS	556	175	5.33024e-28	4.1678e-26	CDK11A:TARDBP:EXOSC10:RNU1-1:U1:KDM1A:SRSF10:DNAJC8:SNRNP40:SFPQ:THRAP3:PPIH:SRSF11:ZRANB2:RNPC3:RBM15:WDR77:TTF2:RBM8A:RNVU1-13:RNVU1-19:RPRD2:ADAR:PRDX6:DHX9:TSEN15:HNRNPU-AS1:HNRNPU:ADARB2:RBM17:CELF2:MTPAP:HNRNPF:HNRNPH3:ECD:CTR9:CSTF3:HIPK3:CELF1:PRPF19:SF1:RBM4:RBM4B:PCF11:SRSF8:SRSF8:STRAP:SCAF11:DDX23:PCBP2:SLC39A5:DDIT3:CPSF6:SART3:ARL6IP4:SFSWAP:PAN3:ZC3H13:RBM26:MBNL2:HNRNPC:RBM23:ACIN…	http://www.gsea-msigdb.org/gsea/msigdb/cards/GO_MRNA_METABOLIC_PROCESS
GO_bp	GO_REGULATION_OF_CELLULAR_COMPONENT_BIOGENESIS	906	246	6.91034e-28	5.34185e-26	AGRN:MTOR:RCC2:PINK1:CDC42:STMN1:RPA2:MACF1:ODF2L:SH3GLB1:KIAA1324:CAPZA1:HAX1:SYT11:ARHGEF2:TPR:CAMSAP2:PARP1:ARF1:CCSAP:HEATR1:HNRNPU-AS1:HNRNPU:PIP4K2A:DLG5:PTEN:ADD3:SWAP70:SPTY2D1:BDNF:PTPRJ:PPP2R5B:ARL2:RBM14:RHOD:PPFIA1:NUMA1:ARAP1:FCHSD2:RPS3:PAK1:KIAA1731:SORL1:FKBP4:CLSTN3:PEX5:ATF7IP:LRRK2:NCKAP1L:CAND1:MDM1:NAV3:CORO1C:SSH1:TCHP:ATXN2:PAN3:HMGB1:DNAJC15:ERCC5:CUL4A:STXBP6:NIN:DACT1:PP…	http://www.gsea-msigdb.org/gsea/msigdb/cards/GO_REGULATION_OF_CELLULAR_COMPONENT_BIOGENESIS
GO_bp	GO_REGULATION_OF_INNATE_IMMUNE_RESPONSE	434	148	6.9771e-28	5.34185e-26	PUM1:SFPQ:JAK1:BCL10:PTPN22:CD160:CTSS:PSMD4:PSMB4:MUC1:CD1D:SLAMF8:DHX9:CR1:DUSP10:PIK3AP1:ADAM8:PSMD13:TRIM6:LGR4:DAK:RBM14:PAK1:BIRC3:CRTAM:PTPN6:CLEC6A:CLEC4D:CLEC4E:IRAK4:HSP90B1:TRAFD1:UBC:PSPC1:HMGB1:PSME1:PSMA6:NFKBIA:LGMN:RASGRP1:PIAS1:SIN3A:PSMA4:PDPK1:PDPK2:NLRC3:CREBBP:PYCARD:NOD2:CYLD:NLRC5:AP1G1:PLCG2:CYBA:CRK:ARRB2:UBB:SARM1:CCL5:MED1:DHX58:STAT5B:GRN:PSMC5:SEC14L1:PSMA8:MALT1:PTPR…	http://www.gsea-msigdb.org/gsea/msigdb/cards/GO_REGULATION_OF_INNATE_IMMUNE_RESPONSE
GO_bp	GO_REGULATION_OF_CELL_ADHESION	674	199	1.17706e-27	8.91894e-26	AJAP1:RCC2:CDC42:MACF1:BCL10:GBP1:GLMN:VCAM1:PTPN22:CD160:ADAM15:MUC1:CD1D:TNFSF4:RC3H1:ABL2:PTPRC:CD46:TGFB2:DUSP10:ITPKB:KIF26B:GTPBP4:RSU1:APBB1IP:MAP3K8:ANK3:PLAU:DLG5:PTEN:ADAM8:SWAP70:CD44:HSD17B12:PTPRJ:MEN1:ARL2:RHOD:RPS3:PAK1:IL18:ETS1:WNK1:PTPN6:CLECL1:PTPRO:NCKAP1L:TESPA1:ERBB3:ATP5B:PAWR:PLXNC1:CORO1C:HMGB1:HSPH1:LMO7:PNP:ZBTB1:ATXN3:AKT1:RASGRP1:ADAM10:TPM1:SMAD3:MAP2K5:CSK:PEAK1:IQG…	http://www.gsea-msigdb.org/gsea/msigdb/cards/GO_REGULATION_OF_CELL_ADHESION
GO_bp	GO_ORGANIC_CYCLIC_COMPOUND_CATABOLIC_PROCESS	598	183	1.43484e-27	1.07613e-25	RPL22:TARDBP:EXOSC10:MTOR:TNFRSF1B:PUM1:AGO3:THRAP3:PABPC4:MOV10:CSDE1:RBM8A:PSMD4:PSMB4:RPS27:RC3H1:DHX9:SMG7:ANGEL2:HNRNPU-AS1:HNRNPU:FBXO18:NUDT5:MTPAP:RPS24:ENTPD1:ENTPD7:NT5C2:PSMD13:RPL27A:AMPD3:RPS13:RPS3:SIDT2:DDX6:RPS25:DCP1B:RPS26:RPL41:APAF1:TDG:OAS2:RPLP0:SCARB1:UBC:RPL21:PAN3:HMGB1:EXOSC8:RNASEH2B:DIS3:PNP:HNRNPC:RBM23:PSME1:PSMA6:RPS29:ENTPD5:GSTZ1:ZC3H14:DICER1:AKT1:ADAL:MYEF2:DIS3…	http://www.gsea-msigdb.org/gsea/msigdb/cards/GO_ORGANIC_CYCLIC_COMPOUND_CATABOLIC_PROCESS
GO_bp	GO_NEGATIVE_REGULATION_OF_PROTEIN_METABOLIC_PROCESS	1114	285	1.46973e-27	1.09116e-25	TARDBP:MTOR:PINK1:KDM1A:RPS6KA1:PUM1:AGO3:KDM4A:CDKN2C:GADD45A:GBP1:GLMN:FAM212B:MOV10:PTPN22:ENSA:ADAR:ASH1L:TIPRL:SERPINC1:RC3H1:TPR:PTPRC:CR1:DUSP10:AIDA:SRP9:SMYD3:SH3BP5L:GTPBP4:ITIH5:WAC:PARD3:SIRT1:DDIT4:PTEN:DUSP5:PDCD4:CASC2:IPO7:SWAP70:HIPK3:CAPRIN1:CD44:CRY2:CELF1:PTPRJ:OTUB1:MEN1:RBM4:GSTP1:RPS3:BIRC3:SORL1:KDM5A:WNK1:PTPN6:LRP6:DUSP16:STRAP:LRRK2:NCKAP1L:OS9:CTDSP2:MDM2:CORO1C:TAOK3:…	http://www.gsea-msigdb.org/gsea/msigdb/cards/GO_NEGATIVE_REGULATION_OF_PROTEIN_METABOLIC_PROCESS
GO_bp	GO_RNA_CATABOLIC_PROCESS	389	137	1.78066e-27	1.30879e-25	RPL22:TARDBP:EXOSC10:MTOR:TNFRSF1B:PUM1:AGO3:THRAP3:PABPC4:MOV10:CSDE1:RBM8A:PSMD4:PSMB4:RPS27:RC3H1:DHX9:SMG7:ANGEL2:HNRNPU-AS1:HNRNPU:MTPAP:RPS24:PSMD13:RPL27A:RPS13:RPS3:SIDT2:DDX6:RPS25:DCP1B:RPS26:RPL41:OAS2:RPLP0:UBC:RPL21:PAN3:EXOSC8:RNASEH2B:DIS3:HNRNPC:RBM23:PSME1:PSMA6:RPS29:ZC3H14:AKT1:MYEF2:DIS3L:ANP32A:EDC3:WDR61:PSMA4:ISG20:CARHSP1:GSPT1:SMG1:PAPD5:FTO:CNOT1:METTL16:UBB:ALKBH5:RPL23…	http://www.gsea-msigdb.org/gsea/msigdb/cards/GO_RNA_CATABOLIC_PROCESS
GO_bp	GO_EXOCYTOSIS	894	242	3.06275e-27	2.22883e-25	ATAD3B:VAMP3:PIK3CD:TNFRSF1B:UBR4:SYTL1:CD53:CD58:VPS45:CTSS:S100A13:SYT11:TAGLN2:SELL:PRDX6:PTPRC:ARL8A:CHIT1:PIGR:CR1:TGFB2:DEGS1:TMEM63A:ARF1:GDI2:CACNB2:COMMD3:SYT15:SRGN:PLAU:ADAM8:PSMD13:AMPD3:CD44:LINC00610:COMMD9:PTPRJ:FTH1:GSTP1:PAK1:PRCP:SYTL2:EXPH5:PAFAH1B2:BACE1:SNX19:PTPN6:SLC2A3:C3AR1:CLEC4D:LRMP:LRRK2:NCKAP1L:CAND1:LIN7A:APAF1:CCDC53:MLEC:RHOF:VPS33A:SLC15A4:STX2:HMGB1:ABCC4:ATP11A…	http://www.gsea-msigdb.org/gsea/msigdb/cards/GO_EXOCYTOSIS
GO_bp	GO_REGULATION_OF_TRANSFERASE_ACTIVITY	953	253	4.51499e-27	3.25345e-25	CCNL2:MTOR:PINK1:SERINC2:CDKN2C:GADD45A:BCL10:FAM212B:PTPN22:ADAR:CKS1B:SLAMF8:PTPRC:NEK2:TGFB2:DUSP10:AIDA:HNRNPU-AS1:HNRNPU:SMYD3:SH3BP5L:GTPBP4:ABI1:MAP3K8:ERCC6:CDK1:SIRT1:NRG3:PTEN:DUSP5:PDCD4:CACUL1:BCCIP:ADAM8:IPO7:BDNF:HIPK3:DGKZ:MADD:PTPRJ:MAP4K2:MEN1:MAP3K11:GSTP1:RPS3:UVRAG:PAK1:PDGFD:IL18:SORL1:WNK1:CCND2:PTPN6:LRP6:DUSP16:LRRK2:DAZAP2:NCKAP1L:ERBB3:AGAP2:CDK4:FRS2:SOCS2:CORO1C:ERP29:…	http://www.gsea-msigdb.org/gsea/msigdb/cards/GO_REGULATION_OF_TRANSFERASE_ACTIVITY
GO_bp	GO_CELLULAR_COMPONENT_MORPHOGENESIS	1109	282	7.92903e-27	5.6581e-25	VAMP3:RERE:PIK3CD:CASP9:RCC2:NBL1:CDC42:STMN1:MATN1:ZMYM1:MACF1:SZT2:GBP1:MOV10:PLEKHO1:CDC42SE1:S100A13:ARHGEF2:LAMC1:TGFB2:NEBL:ABI1:PARD3:ANK3:CDHR1:PTEN:LIPA:SEMA4G:KIAA1598:PDZD8:ADAM8:BDNF:CAPRIN1:CD44:CFL1:RHOD:ARAP1:PAK1:SIDT2:PTPN6:PTPRO:LRRK2:FMNL3:LARP4:ZNF385A:NCKAP1L:FRS2:PLXNC1:FGD6:SART3:CORO1C:SSH1:TCTN1:FBXW8:RHOF:VPS33A:ZMYM2:SPG20:NEK3:MYCBP2:ATL1:NIN:FRMD6:FERMT2:MPP5:ACTN1:PS…	http://www.gsea-msigdb.org/gsea/msigdb/cards/GO_CELLULAR_COMPONENT_MORPHOGENESIS
GO_bp	GO_PROTEASOMAL_PROTEIN_CATABOLIC_PROCESS	466	153	8.77231e-27	6.19966e-25	UBE2J2:UBE4B:PINK1:RNF19B:GLMN:PSMD4:PSMB4:UBQLN4:EDEM3:WAC:CDK1:SIRT1:DNAJB12:ATE1:BUB3:PSMD13:PRPF19:SYVN1:CUL5:USP5:SPSB2:LRRK2:PRICKLE1:PCBP2:CDK2:DDIT3:OS9:MDM2:HSP90B1:KCTD10:FBXW8:ANAPC5:UBC:CHFR:FBXL3:UBAC2:CUL4A:CDC16:PSME1:PSMA6:JKAMP:PSEN1:AREL1:SEL1L:ATXN3:PPP2R5C:BAG5:AKT1:UBE3A:BUB1B:UBR1:PIAS1:ARIH1:PSMA4:USP7:CLEC16A:PLK1:FBXL19:SIAH1:N4BP1:FAM192A:ZNRF1:UBE2G1:ARRB2:AURKB:UBB:GID…	http://www.gsea-msigdb.org/gsea/msigdb/cards/GO_PROTEASOMAL_PROTEIN_CATABOLIC_PROCESS
GO_bp	GO_COVALENT_CHROMATIN_MODIFICATION	457	151	8.93488e-27	6.25442e-25	PRDM2:PINK1:KDM1A:EYA3:HDAC1:SFPQ:MEAF6:KDM4A:MYSM1:SETDB1:CRTC2:MUC1:ASH1L:TADA1:ELK4:ARID4B:SMYD3:WAC:EPC1:CDK1:JMJD1C:SIRT1:CTR9:OTUB1:MEN1:RBM14:KDM2A:SUV420H1:KMT2A:KDM5A:ATF7IP:LRRK2:PPHLN1:KANSL2:KMT2D:CDK2:BAZ2A:USP15:SART3:KDM2B:BRCA2:PRKD1:VRK1:RTF1:USP3:SIN3A:WDR61:NAA60:NAA60:CREBBP:USP7:MAPK3:SRCAP:SETD1A:KAT8:MT3:SETD6:PRDM7:KDM6B:AURKB:MYOCD:FLCN:USP22:SUPT6H:SUZ12:EZH1:KANSL1:SIRT…	http://www.gsea-msigdb.org/gsea/msigdb/cards/GO_COVALENT_CHROMATIN_MODIFICATION
GO_bp	GO_POSITIVE_REGULATION_OF_CELL_DEATH	694	201	9.52461e-27	6.56183e-25	PIK3CD:MTOR:MFN2:TNFRSF1B:CASP9:PINK1:ID3:ATPIF1:SFPQ:UTP11L:PCSK9:ITGB3BP:GADD45A:BCL10:CD160:APH1A:MCL1:ARHGEF2:ARHGEF11:PTPRC:TGFB2:CAPN2:PARP1:FBXO18:SIRT1:DDIT4:KCNMA1:PPIF:PTEN:FAS:PDCD4:CASC2:BNIP3:ADAM8:LDHA:MAP3K11:RPS3:CASP12:BACE1:ARHGEF12:LTBR:LRRK2:DDIT3:CDK4:PAWR:CRADD:APAF1:SSH1:UBC:LATS2:HMGB1:MCF2L:EGLN3:SOS2:SAV1:EIF2S1:MAP3K9:PSEN1:AKT1:ADAM10:RPS27L:SMAD3:CTSH:ST20:AKAP13:PYCA…	http://www.gsea-msigdb.org/gsea/msigdb/cards/GO_POSITIVE_REGULATION_OF_CELL_DEATH
GO_bp	GO_REGULATION_OF_TRANSPORT	1820	410	9.5526e-27	6.56183e-25	FAM132A:UBE2J2:VAMP3:TARDBP:MTOR:TNFRSF1B:PINK1:ATPIF1:PPT1:PCSK9:WLS:SH3GLB1:GBP1:GLMN:GSTM2:KCNA2:PTPN22:ATP1A1:CD58:CD160:PDZK1:ENSA:CTSS:HAX1:HCN3:SYT11:ITLN1:UHMK1:MPC2:TNFSF4:ABL2:CACNA1E:GLUL:DHX9:TPR:PTPRC:TGFB2:SLC30A10:ARF1:CNST:CACNB2:SYT15:ANK3:SIRT1:SRGN:HK1:MCU:KCNMA1:PPIF:GLUD1:ATAD1:PTEN:GSTO1:ADAM8:STIM1:TRIM6:LGR4:CRY2:ARHGAP1:PTPRJ:AHNAK:ARL2:RBM4:NUMA1:PAK1:SYTL2:EXPH5:SIDT2:B…	http://www.gsea-msigdb.org/gsea/msigdb/cards/GO_REGULATION_OF_TRANSPORT
GO_bp	GO_MYELOID_LEUKOCYTE_ACTIVATION	644	190	2.061e-26	1.40262e-24	ATAD3B:PIK3CD:TNFRSF1B:UBR4:CD53:CD58:CTSS:S100A13:SLAMF1:SELL:PRDX6:PTPRC:ARL8A:CHIT1:PIGR:CR1:DEGS1:TMEM63A:GDI2:COMMD3:PLAU:ADAM8:PSMD13:AMPD3:CD44:LINC00610:COMMD9:PTPRJ:FTH1:GSTP1:PRCP:IL18:PAFAH1B2:LTBR:PTPN6:SLC2A3:C3AR1:CLEC4D:LRMP:LRRK2:NCKAP1L:CAND1:APAF1:MLEC:RHOF:SLC15A4:HMGB1:ATP11A:PNP:ACTR10:PSEN1:CHGA:SERPINA1:DYNC1H1:HSP90AA1:RASGRP1:SRP14:RAB27A:ADAM10:ANXA2:RORA:PLEKHO2:CTSH:IQ…	http://www.gsea-msigdb.org/gsea/msigdb/cards/GO_MYELOID_LEUKOCYTE_ACTIVATION
GO_bp	GO_RNA_SPLICING	453	148	1.05334e-25	7.10282e-24	TARDBP:RNU1-1:U1:KDM1A:SRSF10:DNAJC8:SNRNP40:SFPQ:THRAP3:PPIH:SRSF11:ZRANB2:RNPC3:RBM15:WDR77:TTF2:RBM8A:RNVU1-13:RNVU1-19:PRDX6:DHX9:TSEN15:HNRNPU-AS1:HNRNPU:RBM17:CELF2:HNRNPF:HNRNPH3:ECD:RPS13:CSTF3:CELF1:PRPF19:AHNAK:SF1:RBM4:RBM4B:PCF11:SRSF8:SRSF8:STRAP:SCAF11:DDX23:TMBIM6:PCBP2:RPS26:SLC39A5:SART3:ARL6IP4:SFSWAP:ZC3H13:MBNL2:HNRNPC:ACIN1:NOVA1:PNN:C14orf166:SRSF5:RBM25:PAPOLA:AHNAK2:AQR:FA…	http://www.gsea-msigdb.org/gsea/msigdb/cards/GO_RNA_SPLICING
GO_bp	GO_REGULATION_OF_DEFENSE_RESPONSE	752	210	1.23176e-25	8.23042e-24	FAM132A:TNFRSF1B:PUM1:SFPQ:JAK1:BCL10:PTPN22:CD160:CTSS:PSMD4:PSMB4:MUC1:ASH1L:SYT11:CD1D:SLAMF8:TNFSF4:DHX9:PTPRC:CR1:DUSP10:OPTN:ERCC6:PIK3AP1:CUEDC2:PDCD4:ADAM8:PSMD13:TRIM6:LGR4:DAK:RBM14:GSTP1:PAK1:BIRC3:IL18:CRTAM:ETS1:PTPN6:CLEC6A:CLEC4D:CLEC4E:LRRK2:IRAK4:PCBP2:HSP90B1:TRAFD1:UBC:PSPC1:HMGB1:EDNRB:PSME1:PSMA6:NFKBIA:LGMN:RASGRP1:EIF2AK4:RORA:SMAD3:PIAS1:SEMA7A:SIN3A:PSMA4:PDPK1:PDPK2:NLRC…	http://www.gsea-msigdb.org/gsea/msigdb/cards/GO_REGULATION_OF_DEFENSE_RESPONSE
GO_bp	GO_APOPTOTIC_SIGNALING_PATHWAY	590	177	1.34051e-25	8.87637e-24	ENO1:UBE4B:TNFRSF1B:CASP9:PINK1:KDM1A:EYA3:ATPIF1:HDAC1:SFPQ:TM2D1:BCL10:GCLM:HIPK1:MCL1:MUC1:DAP3:ARHGEF2:PTPRC:TGFB2:PARP1:FBXO18:ERCC6:SGMS1:RTKN2:SIRT1:SRGN:DDIT4:PPIF:PTEN:FAS:BNIP3:CD44:MADD:SYVN1:GSTP1:RPS3:C11orf82:CASP12:CUL5:HYOU1:LTBR:LRRK2:TMBIM6:ZNF385A:ERBB3:DDIT3:MDM2:PAWR:CRADD:APAF1:ERP29:BRCA2:CUL4A:PARP2:PSEN1:BAG5:AKT1:ELL3:RPS27L:SMAD3:MAP2K5:FEM1B:UACA:CTSH:ST20:AEN:PDPK1:PD…	http://www.gsea-msigdb.org/gsea/msigdb/cards/GO_APOPTOTIC_SIGNALING_PATHWAY
GO_bp	GO_MYELOID_LEUKOCYTE_MEDIATED_IMMUNITY	547	167	3.85166e-25	2.52765e-23	ATAD3B:PIK3CD:TNFRSF1B:UBR4:CD53:CD58:CTSS:S100A13:SELL:PRDX6:PTPRC:ARL8A:CHIT1:PIGR:CR1:DEGS1:TMEM63A:GDI2:COMMD3:PLAU:ADAM8:PSMD13:AMPD3:CD44:LINC00610:COMMD9:PTPRJ:FTH1:GSTP1:PRCP:PAFAH1B2:PTPN6:SLC2A3:C3AR1:CLEC4D:LRMP:IRAK4:NCKAP1L:CAND1:APAF1:MLEC:RHOF:SLC15A4:HMGB1:ATP11A:PNP:ACTR10:PSEN1:CHGA:SERPINA1:DYNC1H1:HSP90AA1:RASGRP1:SRP14:RAB27A:ADAM10:ANXA2:PLEKHO2:CTSH:IQGAP1:FES:PDPK1:PDPK2:D…	http://www.gsea-msigdb.org/gsea/msigdb/cards/GO_MYELOID_LEUKOCYTE_MEDIATED_IMMUNITY
GO_bp	GO_REGULATION_OF_CELL_POPULATION_PROLIFERATION	1675	379	4.06933e-25	2.64687e-23	MTOR:MFN2:TNFRSF1B:PRAMEF8:KDM1A:ATPIF1:HDAC1:AGO3:CDKN2C:EPS15:DDAH1:GLMN:VCAM1:WDR77:PTPN22:HIPK1:S100A13:ARHGEF2:MEF2D:CD1D:SLAMF1:PRRX1:TNFSF4:RC3H1:ABL2:GLUL:DHX9:LAMC1:ASPM:PTPRC:CD46:TGFB2:DUSP10:AKT3:HNRNPU-AS1:HNRNPU:GTPBP4:ABI1:ZEB1:CDK1:RTKN2:SIRT1:PLAU:DLG5:PTEN:IFIT3:PDCD4:CACUL1:GRK5:DEAF1:TP53I11:PTPRJ:FTH1:SF1:MEN1:MALAT1:GSTP1:INPPL1:RPS3:ACER3:PAK1:PDGFD:CUL5:IL18:TBRG1:ETS1:CCN…	http://www.gsea-msigdb.org/gsea/msigdb/cards/GO_REGULATION_OF_CELL_POPULATION_PROLIFERATION
GO_bp	GO_NEGATIVE_REGULATION_OF_CELL_DEATH	993	255	5.35061e-25	3.44973e-23	ENO1:MTOR:PRAMEF8:PINK1:KDM1A:RPS6KA1:EYA3:HDAC1:STK40:PPT1:KDM4A:BCL10:GCLM:MCL1:HAX1:MUC1:ARHGEF2:MPZ:SLC30A10:ITPKB:CDK1:RTKN2:SIRT1:PPIF:PTEN:FAS:IFIT3:PDCD4:GRK5:BNIP3:ADAM8:BDNF:HIPK3:APIP:CD44:FTH1:SYVN1:CFL1:GSTP1:C11orf82:BIRC3:HYOU1:SORL1:ERC1:CCND2:LRP6:TM7SF3:LRRK2:TMBIM6:ZNF385A:NCKAP1L:ERBB3:AGAP2:TMBIM4:TMBIM4:MDM2:SOCS2:HSP90B1:CHST11:KDM2B:UBC:EDNRB:ERCC5:LIG4:PARP2:CHD8:PRKD1:NF…	http://www.gsea-msigdb.org/gsea/msigdb/cards/GO_NEGATIVE_REGULATION_OF_CELL_DEATH
GO_bp	GO_POSITIVE_REGULATION_OF_TRANSCRIPTION_BY_RNA_POLYMERASE_II	1176	289	5.94315e-25	3.79845e-23	AGRN:TARDBP:PRDM2:KDM1A:RPS6KA1:GMEB1:KPNA6:HDAC1:SFPQ:THRAP3:CITED4:FOXJ3:MYSM1:RBM15:BCL9:CRTC2:HAX1:MUC1:ASH1L:ARHGEF2:MEF2D:PRRX1:DHX9:ELK4:TGFB2:PARP1:EGLN1:ARID4B:HNRNPU-AS1:HNRNPU:SMYD3:MLLT10:ZEB1:EPC1:CREM:SIRT1:ECD:ADIRF:IKZF5:CTR9:MEN1:PPP2R5B:RBM14:POU2AF1:IL18:KMT2A:ETS1:ETV6:LRP6:KMT2D:ZNF740:SP1:CALCOCO1:HOXC4:HOXC4:IKZF4:STAT6:GLI1:DDIT3:CAND1:E2F7:GCN1L1:RNF10:UBC:CDK8:HMGB1:KLF1…	http://www.gsea-msigdb.org/gsea/msigdb/cards/GO_POSITIVE_REGULATION_OF_TRANSCRIPTION_BY_RNA_POLYMERASE_II
GO_bp	GO_POSITIVE_REGULATION_OF_INTRACELLULAR_SIGNAL_TRANSDUCTION	1000	256	6.97541e-25	4.41977e-23	FAM132A:PIK3CD:MTOR:PINK1:PUM1:SFPQ:AGO3:GADD45A:WLS:BCL10:GSTM2:PTPN22:MCL1:S100A13:HAX1:SLAMF1:RC3H1:PTPRC:TRAF5:TGFB2:SLC30A10:ITPKB:AKT3:FBXO18:MAP3K8:ERCC6:CDK1:RTKN2:SIRT1:DLG5:PTEN:IFIT5:PIK3AP1:GSTO1:DUSP5:PDCD4:ADAM8:TRIM22:CD44:MADD:PTPRJ:MAP4K2:MAP3K11:RPS3:PAK1:BIRC3:PDGFD:IL18:LTBR:PTPN6:CLEC6A:LRRK2:IRAK4:ZNF385A:ERBB3:DDIT3:FRS2:ERP29:TAOK3:UBC:HMGB1:LPAR6:NDFIP2:F10:PRKD1:SOS2:PPM…	http://www.gsea-msigdb.org/gsea/msigdb/cards/GO_POSITIVE_REGULATION_OF_INTRACELLULAR_SIGNAL_TRANSDUCTION
GO_bp	GO_REGULATION_OF_ANATOMICAL_STRUCTURE_MORPHOGENESIS	1121	278	1.14181e-24	7.17291e-23	AJAP1:MTOR:TNFRSF1B:RCC2:PINK1:CDC42:ZMYM1:MACF1:OMA1:JAK1:DDAH1:GBP1:SARS:CD53:MOV10:HIPK1:VANGL1:CD160:PLEKHO1:CDC42SE1:PSMD4:PSMB4:S100A13:RC3H1:GLUL:TGFB2:CAPN2:EGLN1:AKT3:SIRT1:PTEN:SEMA4G:KIAA1598:PDZD8:BNIP3:PSMD13:STIM1:LGR4:BDNF:CAPRIN1:CD44:CFL1:RHOD:ARAP1:PAK1:ETS1:WNK1:C3AR1:PTPRO:LRRK2:PRICKLE1:FMNL3:LARP4:SP1:STAT2:GLI1:FRS2:PLXNC1:FGD6:CORO1C:SSH1:FBXW8:RHOF:ZMYM2:STARD13:SPG20:MYC…	http://www.gsea-msigdb.org/gsea/msigdb/cards/GO_REGULATION_OF_ANATOMICAL_STRUCTURE_MORPHOGENESIS
GO_bp	GO_PROTEIN_TARGETING	423	139	1.7114e-24	1.066e-22	UBE2J2:RPL22:ICMT:MFN2:VPS13D:PINK1:ATPIF1:SH3GLB1:AP4B1:PDZK1:RPS27:HAX1:SSR2:SRP9:PARD3:NCOA4:TIMM23:ANK3:TYSND1:RPS24:VTI1A:RPL27A:RPS13:IMMP1L:VPS37C:RHOD:RPS3:PAK1:RPS25:SORL1:SRPR:PEX5:M6PR:C2CD5:LRRK2:CACNB3:RPS26:RPL41:OS9:RAB3IP:RASSF9:GNPTAB:RPLP0:UBC:RPL21:PAN3:DNAJC15:DHRS4:SRP54:RPS29:TIMM9:HSP90AA1:SRP14:CHP1:AP4E1:RAB27A:VPS13C:RAB8B:WASH3P:PAM16:CSNK2A2:MYO1C:UBB:RPL23:GOSR2:NPEPP…	http://www.gsea-msigdb.org/gsea/msigdb/cards/GO_PROTEIN_TARGETING
GO_bp	GO_ORGANELLE_ASSEMBLY	823	221	1.80926e-24	1.11749e-22	MFN2:PINK1:RCC1:CCDC28B:HSPB11:ODF2L:SH3GLB1:KIAA1324:POGZ:RPS27:MSTO1:ARHGEF2:RC3H1:TPR:ASPM:NEK2:CENPF:CCSAP:SDCCAG8:HNRNPU-AS1:HNRNPU:NEBL:PIP4K2A:CDK1:PTEN:BBIP1:ABLIM1:WDR11:BCCIP:CKAP5:VPS37C:RBM14:NUMA1:ATG16L2:C2CD3:RPS3:KIAA1731:DDX6:BICD1:LRRK2:TUBA1A:RACGAP1:CDK2:DCTN2:MDM1:RAB3IP:CCDC41:C12orf55:TCHP:TCTN1:ATXN2:RPLP0:PAN3:ABCC4:TUBGCP3:HAUS4:SYNE2:EIF2S1:PSEN1:IFT43:TRIP11:DYNC1H1:HS…	http://www.gsea-msigdb.org/gsea/msigdb/cards/GO_ORGANELLE_ASSEMBLY
GO_bp	GO_NEUROGENESIS	1592	362	2.07036e-24	1.26809e-22	HES4:AGRN:HES2:RERE:PIK3CD:UBE4B:MTOR:SPEN:NBL1:CDC42:KDM1A:ID3:STMN1:HDAC1:MACF1:PPT1:SZT2:KDM4A:CDKN2C:PCSK9:VCAM1:MOV10:HIPK1:ARHGEF2:UHMK1:PRRX1:ABL2:ASPM:CAMSAP2:TGFB2:DUSP10:ARF1:MTR:SDCCAG8:ABI1:ZEB1:PARD3:ANK3:CDK1:CDH23:DDIT4:DLG5:NRG3:CDHR1:PTEN:SEMA4G:KIAA1598:BNIP3:BDNF:CAPRIN1:PRPF19:MYRF:PPP2R5B:CFL1:GSTP1:OMP:PAK1:DDX6:SORL1:WNK1:FKBP4:ETV6:LRP6:PTPRO:LRRK2:RACGAP1:NCKAP1L:ERBB3:MD…	http://www.gsea-msigdb.org/gsea/msigdb/cards/GO_NEUROGENESIS
GO_bp	GO_BIOLOGICAL_ADHESION	1401	327	4.58895e-24	2.7875e-22	AJAP1:VAMP3:RCC2:CDC42:THEMIS2:TINAGL1:MACF1:ITGB3BP:BCL10:PKN2:GBP1:GLMN:VCAM1:PTPN22:CD58:CD160:ADAM15:MUC1:CD1D:SLAMF1:SLAMF7:MPZ:SELL:TNFSF4:RC3H1:ABL2:LAMC1:PTPRC:CSRP1:CD46:TGFB2:DUSP10:ITPKB:KIF26B:GTPBP4:RSU1:APBB1IP:MAP3K8:PARD3:PCDH15:ANK3:CDH23:PLAU:DLG5:CDHR1:PTEN:PDLIM1:ENTPD1:ADAM8:RIC8A:SWAP70:CD44:HSD17B12:PTPRJ:CTNND1:MEN1:ARL2:RHOD:PPFIA1:INPPL1:RPS3:PAK1:IL18:ETS1:WNK1:PTPN6:CL…	http://www.gsea-msigdb.org/gsea/msigdb/cards/GO_BIOLOGICAL_ADHESION
GO_bp	GO_RESPONSE_TO_OXYGEN_CONTAINING_COMPOUND	1597	361	7.246e-24	4.36542e-22	AGRN:FAM132A:KIF1B:MTOR:TNFRSF1B:CASP9:PINK1:KDM1A:ID3:SZT2:ATP6V0B:PRDX1:NASP:PCSK9:BCL10:GCLM:VCAM1:PTPN22:ATP1A1:GNRHR2:SETDB1:ADAM15:HCN3:ARHGEF2:MPC2:SELL:TNFSF4:ABL2:GLUL:TGFB2:SLC30A10:DUSP10:CAPN2:PARP1:EGLN1:MTR:CHRM3:SMYD3:AKR1C1:ZEB1:ERCC6:SGMS1:CDK1:SIRT1:DDIT4:KCNMA1:PPIF:PTEN:PDCD4:BNIP3:CYP2E1:TRIM6:CTR9:LDHA:MEN1:CFL1:GSTP1:INPPL1:UCP3:RPS3:PAK1:PDGFD:SIK2:IL18:SIDT2:BACE1:IL10RA:…	http://www.gsea-msigdb.org/gsea/msigdb/cards/GO_RESPONSE_TO_OXYGEN_CONTAINING_COMPOUND
GO_bp	GO_NEGATIVE_REGULATION_OF_TRANSCRIPTION_BY_RNA_POLYMERASE_II	816	218	7.65505e-24	4.57436e-22	HES2:ENO1:SPEN:KDM1A:ID3:HDAC1:SFPQ:SARS:TRIM33:VPS72:PRRX1:TPR:ELK4:PARP1:HNRNPU-AS1:HNRNPU:ZNF692:ZEB1:EPC1:CREM:ZNF239:SIRT1:LCOR:C10orf12:IKZF5:DEAF1:CTR9:CRY2:PHF21A:MEN1:DRAP1:KDM5A:ATN1:ETV6:ATF7IP:STRAP:AEBP2:TMBIM6:CBX5:CDK2:STAT6:DDIT3:MDM2:E2F7:PAWR:NR2C1:TDG:KDM2B:UBC:HMGB1:KLF12:EDNRB:ZNF219:CHD8:ZFHX2:DACT1:PPM1A:ZBTB1:MAX:PSEN1:DICER1:YY1:RTF1:COPS2:USP3:SMAD3:MAP2K5:PIAS1:SIN3A:HM…	http://www.gsea-msigdb.org/gsea/msigdb/cards/GO_NEGATIVE_REGULATION_OF_TRANSCRIPTION_BY_RNA_POLYMERASE_II
GO_bp	GO_POSITIVE_REGULATION_OF_DEFENSE_RESPONSE	499	154	8.20247e-24	4.86195e-22	PUM1:SFPQ:BCL10:PTPN22:CD160:CTSS:PSMD4:PSMB4:MUC1:CD1D:TNFSF4:DHX9:OPTN:PIK3AP1:PDCD4:ADAM8:PSMD13:TRIM6:LGR4:DAK:RBM14:PAK1:BIRC3:IL18:CRTAM:ETS1:CLEC6A:CLEC4D:CLEC4E:LRRK2:IRAK4:HSP90B1:UBC:PSPC1:HMGB1:PSME1:PSMA6:NFKBIA:LGMN:RASGRP1:SIN3A:PSMA4:PDPK1:PDPK2:CREBBP:MAPK3:PYCARD:NOD2:CYLD:NLRC5:AP1G1:KARS:PLCG2:CYBA:ARRB2:UBB:SARM1:CCL5:CCL18:CCL3:CCL3L3:CCL3L1:MED1:DHX58:STAT5B:GRN:PSMC5:SEC14L…	http://www.gsea-msigdb.org/gsea/msigdb/cards/GO_POSITIVE_REGULATION_OF_DEFENSE_RESPONSE
GO_bp	GO_REGULATION_OF_CHROMOSOME_ORGANIZATION	336	118	9.78829e-24	5.75552e-22	EXOSC10:PINK1:KDM1A:SFPQ:KDM4A:SETDB1:MUC1:SMG7:TPR:NEK2:CENPF:PARP1:HNRNPU-AS1:HNRNPU:SIRT1:BUB3:MKI67:CTR9:SPTY2D1:OTUB1:CDCA5:NUMA1:KMT2A:KDM5A:ATF7IP:DDX11:LRRK2:PPHLN1:ESPL1:SART3:ANAPC5:LIG4:HNRNPC:PRKD1:DLGAP5:XRCC3:BUB1B:RTF1:SIN3A:WDR61:USP7:SMG1:PLK1:MAPK3:SETD1A:PAPD5:TERF2IP:AURKB:MYOCD:FLCN:SUPT6H:ZNF207:BECN1:NDC80:MAP2K7:DNMT1:BRD4:KMT2B:KMT2B:TRAPPC12:GEN1:CCT4:CCT7:KDM3A:ANAPC1:R…	http://www.gsea-msigdb.org/gsea/msigdb/cards/GO_REGULATION_OF_CHROMOSOME_ORGANIZATION
GO_bp	GO_NEGATIVE_REGULATION_OF_RNA_BIOSYNTHETIC_PROCESS	1235	296	1.02259e-23	5.96509e-22	HES4:HES2:RERE:ENO1:PRAMEF8:SPEN:KDM1A:ID3:HDAC1:SFPQ:SCMH1:KDM4A:SARS:TRIM33:SETDB1:VPS72:MUC1:PRRX1:TNFSF4:TPR:ELK4:RCOR3:CENPF:PARP1:HNRNPU-AS1:HNRNPU:ZNF692:SFMBT2:ZEB1:EPC1:CREM:ZNF239:SIRT1:LCOR:C10orf12:PDCD4:IKZF5:DEAF1:TRIM6:TRIM22:CTR9:LGR4:CRY2:PHF21A:C11orf84:SF1:MEN1:DRAP1:CREBZF:NPAT:KDM5A:ATN1:ETV6:ATF7IP:STRAP:AEBP2:PPHLN1:PRICKLE1:KMT2D:TMBIM6:HOXC6:CBX5:CDK2:IKZF4:BAZ2A:STAT6:DD…	http://www.gsea-msigdb.org/gsea/msigdb/cards/GO_NEGATIVE_REGULATION_OF_RNA_BIOSYNTHETIC_PROCESS
GO_bp	GO_NEGATIVE_REGULATION_OF_MOLECULAR_FUNCTION	1122	275	1.33138e-23	7.70525e-22	RCC2:KDM1A:ID3:STMN1:RPS6KA1:ATPIF1:CDKN2C:PCSK9:GADD45A:GSTM2:FAM212B:PTPN22:ANP32E:ENSA:CDC42SE1:ADAR:ADAM15:TIPRL:TNFSF4:SERPINC1:PTPRC:PPP1R12B:CR1:NEK2:GPATCH2:TGFB2:DUSP10:AIDA:EGLN1:HNRNPU-AS1:HNRNPU:SMYD3:CNST:SH3BP5L:GTPBP4:FBXO18:ITIH5:ANK3:SIRT1:PPIF:PTEN:GSTO1:DUSP5:PDCD4:IPO7:HIPK3:CD44:CRY2:PTPRJ:MEN1:ARL2:GSTP1:SYTL2:BIRC3:SORL1:KDM5A:WNK1:PTPN6:LRP6:DUSP16:DDX11:BICD1:LRRK2:CACNB3…	http://www.gsea-msigdb.org/gsea/msigdb/cards/GO_NEGATIVE_REGULATION_OF_MOLECULAR_FUNCTION
GO_bp	GO_PROTEIN_POLYUBIQUITINATION	308	111	1.87906e-23	1.07899e-21	UBE2J2:UBE4B:RNF19B:PTPN22:RNF115:PSMD4:PSMB4:RC3H1:UBE2T:DTL:HECTD2:PSMD13:TRIM6:PRPF19:OTUB1:SYVN1:UBE3B:FBXW8:ANAPC5:UBC:CHFR:UBE2L5P:LMO7:FBXL3:CDC16:PSME1:HECTD1:PSMA6:AREL1:UBE3A:TRIM69:RNF111:ARIH1:PSMA4:RBBP6:FBXL19:SIAH1:NOD2:ZNRF1:UBE2G1:RNF167:UBB:WSB1:BLMH:NPEPPS:PSMC5:RNF213:PSMA8:NEDD4L:BCL2:FBXO11:PSME4:RPS27A:PELI1:RMND5A:ANAPC1:MARCH7:PSMD14:BARD1:CUL3:TRIP12:PSMF1:ITCH:TTC3:UBE2…	http://www.gsea-msigdb.org/gsea/msigdb/cards/GO_PROTEIN_POLYUBIQUITINATION
GO_bp	GO_REGULATION_OF_KINASE_ACTIVITY	854	224	2.39643e-23	1.36541e-21	CCNL2:MTOR:PINK1:CDKN2C:GADD45A:BCL10:FAM212B:PTPN22:ADAR:CKS1B:SLAMF8:PTPRC:TGFB2:DUSP10:AIDA:HNRNPU-AS1:HNRNPU:SMYD3:SH3BP5L:GTPBP4:ABI1:MAP3K8:ERCC6:CDK1:SIRT1:NRG3:PTEN:DUSP5:PDCD4:CACUL1:BCCIP:ADAM8:IPO7:BDNF:HIPK3:DGKZ:MADD:PTPRJ:MAP4K2:MEN1:MAP3K11:GSTP1:RPS3:UVRAG:PAK1:PDGFD:IL18:SORL1:WNK1:CCND2:PTPN6:LRP6:DUSP16:LRRK2:DAZAP2:NCKAP1L:ERBB3:AGAP2:CDK4:FRS2:SOCS2:CORO1C:ERP29:TAOK3:GCN1L1:…	http://www.gsea-msigdb.org/gsea/msigdb/cards/GO_REGULATION_OF_KINASE_ACTIVITY
GO_bp	GO_NEGATIVE_REGULATION_OF_CELLULAR_COMPONENT_ORGANIZATION	691	192	2.93594e-23	1.65993e-21	EXOSC10:TNFRSF1B:RCC2:PINK1:CDC42:KDM1A:STMN1:KDM4A:PCSK9:OMA1:ODF2L:GBP1:CAPZA1:SYT11:ARHGEF2:UBQLN4:TPR:CAMSAP2:NEK2:CENPF:PARP1:HNRNPU-AS1:HNRNPU:SIRT1:PPIF:PTEN:SEMA4G:ADD3:BUB3:BNIP3:SWAP70:OTUB1:RBM14:PPFIA1:ARAP1:SORL1:KDM5A:FKBP4:PEX5:PTPRO:LRRK2:ESPL1:MDM1:MDM2:NAV3:CORO1C:TCHP:ANKRD13A:ATXN2:HMGB1:SPG20:DNAJC15:TBC1D4:HNRNPC:PRKD1:DACT1:PPM1A:PSEN1:EVL:BAG5:XRCC3:AKT1:BUB1B:TTBK2:SEMA6D…	http://www.gsea-msigdb.org/gsea/msigdb/cards/GO_NEGATIVE_REGULATION_OF_CELLULAR_COMPONENT_ORGANIZATION
GO_bp	GO_CYTOKINE_PRODUCTION	749	203	4.32501e-23	2.42663e-21	PIK3CD:TNFRSF1B:PUM1:MCOLN2:BCL10:GBP1:GLMN:SARS:PTPN22:CD58:POLR3GL:CD160:S100A13:ASH1L:SYT11:ARHGEF2:SLAMF1:TNFSF4:MR1:DHX9:DENND1B:PTPRC:CD46:TGFB2:CAPN2:SIRT1:SRGN:HK1:LIPA:CUEDC2:PDCD4:ADAM8:TRIM6:LGR4:PTPRJ:DTX4:DAK:GSTP1:RPS3:BIRC3:IL18:CRTAM:PTPN6:C3AR1:CLEC6A:CLEC4E:CLECL1:LRRK2:IRAK4:PCBP2:NCKAP1L:STAT6:DDIT3:NAV3:PAWR:CMKLR1:HMGB1:PNP:CHGA:DICER1:YY1:RASGRP1:USP50:RORA:SMAD3:MAP2K5:SEM…	http://www.gsea-msigdb.org/gsea/msigdb/cards/GO_CYTOKINE_PRODUCTION
GO_bp	GO_REGULATION_OF_CYTOSKELETON_ORGANIZATION	521	157	4.55452e-23	2.53604e-21	MTOR:CDC42:STMN1:CAPZA1:HAX1:ARHGEF2:ABL2:TPR:CAMSAP2:NEK2:CAPN2:ARF1:CCSAP:HNRNPU-AS1:HNRNPU:ADD3:SWAP70:ARL2:CFL1:RBM14:RHOD:PPFIA1:NUMA1:ARAP1:FCHSD2:RPS3:PAK1:KIAA1731:FKBP4:BICD1:NCKAP1L:MDM1:NAV3:SSH1:RHOF:MYCBP2:NIN:EVL:DYNC1H1:XRCC3:KATNBL1:TTBK2:TMOD2:TMOD3:TPM1:SMAD3:HDGFRP3:AKAP13:C15orf38:FES:WASH3P:MLST8:C16orf45:PLK1:MAPK3:CORO1A:PYCARD:CYLD:CRK:MYO1C:PAFAH1B1:TAOK1:SSH2:WIPF2:SKA2:…	http://www.gsea-msigdb.org/gsea/msigdb/cards/GO_REGULATION_OF_CYTOSKELETON_ORGANIZATION
GO_bp	GO_CELLULAR_RESPONSE_TO_ORGANIC_CYCLIC_COMPOUND	537	160	6.38166e-23	3.5267e-21	CASP9:KDM1A:ID3:HDAC1:GCLM:GSTM2:ATP1A1:HCN3:DHX9:PARP1:HNRNPU-AS1:HNRNPU:SMYD3:NCOA4:SIRT1:DDIT4:CASP7:CRY2:RBM14:GSTP1:PAK1:IL18:LINC01059:GRAMD1B:FKBP4:LRP6:ITPR2:LRRK2:KMT2D:GPD1:CALCOCO1:CDK4:MDM2:NR2C1:HSP90B1:SSH1:AACS:SLC8A3:ESRRB:AKT1:UBE3A:GABRB3:USP8:AQP9:RORA:PIAS1:CYP1A1:SIN3A:AKAP13:ABHD2:BLM:FES:EEF2K:MAPK3:NOD2:CNOT1:CDH1:CYBA:SERPINF1:ARRB2:NCOR1:SHMT1:SLC6A4:CCL5:CCL3:MED1:PPP1R…	http://www.gsea-msigdb.org/gsea/msigdb/cards/GO_CELLULAR_RESPONSE_TO_ORGANIC_CYCLIC_COMPOUND
GO_bp	GO_POSITIVE_REGULATION_OF_PROTEIN_MODIFICATION_PROCESS	1205	288	6.66346e-23	3.65496e-21	MTOR:PINK1:KDM1A:PEF1:GADD45A:BCL10:BCAR3:PTPN22:HAX1:CKS1B:MUC1:ARHGEF2:SLAMF1:ITLN1:PTPRC:TGFB2:SLC30A10:SMYD3:FBXO18:ABI1:MAP3K8:ERCC6:CDK1:SIRT1:NRG3:PTEN:FAS:DUSP5:CACUL1:ADAM8:TRIM6:CTR9:BDNF:CD44:MADD:PTPRJ:MAP4K2:MAP3K11:RPS3:PAK1:KIAA1731:BIRC3:PDGFD:IL18:KMT2A:WNK1:CCND2:LTBR:ALG10B:LRRK2:PRICKLE1:DAZAP2:NCKAP1L:ERBB3:FRS2:SART3:ERP29:TAOK3:CAMKK2:UBC:CHFR:HMGB1:EDNRB:NDFIP2:DCUN1D2:PRK…	http://www.gsea-msigdb.org/gsea/msigdb/cards/GO_POSITIVE_REGULATION_OF_PROTEIN_MODIFICATION_PROCESS
GO_bp	GO_CELL_CYCLE_G2_M_PHASE_TRANSITION	266	100	7.581e-23	4.10696e-21	RCC2:ENSA:PSMD4:PSMB4:PPP1R12B:NEK2:DTL:CENPF:SDCCAG8:OPTN:CDK1:PSMD13:CKAP5:TUBA1A:CDK2:DCTN2:CDK4:TAOK3:RNASEH2B:HAUS4:PSME1:PSMA6:RAD51B:ESRRB:FOXN3:DYNC1H1:HSP90AA1:CEP152:ARPP19:RAB11A:SIN3A:PSMA4:TICRR:BLM:PLK1:NAE1:PAFAH1B1:TP53:AURKB:TAOK1:PSMC5:CSNK1D:CEP192:PSMA8:BRD4:BABAM1:CALM3:PPP2R1A:BRSK1:PPP1CB:MTA3:PSME4:ALMS1:DCTN1:CLASP1:PSMD14:TUBA4A:PSMF1:CEP250:AURKA:BACH1:DONSON:PCNT:CHEK2…	http://www.gsea-msigdb.org/gsea/msigdb/cards/GO_CELL_CYCLE_G2_M_PHASE_TRANSITION
GO_bp	GO_MICROTUBULE_CYTOSKELETON_ORGANIZATION	533	159	7.59928e-23	4.10696e-21	STMN1:RCC1:GADD45A:MSTO1:ARHGEF2:TPR:ASPM:CAMSAP2:NEK2:CCSAP:SDCCAG8:HNRNPU-AS1:HNRNPU:PARD3:CDK1:BCCIP:CKAP5:ARL2:RBM14:NUMA1:C2CD3:RPS3:UVRAG:PAK1:KIAA1731:FKBP4:BICD1:TUBA1A:RACGAP1:ESPL1:CDK2:DCTN2:MDM1:NAV3:GAS2L3:BRCA2:TUBGCP3:HAUS4:NIN:SYNE2:CCDC88C:ATXN3:DYNC1H1:XRCC3:TUBGCP5:CHP1:TTBK2:TUBGCP4:CEP152:RAB11A:KIF23:FAM154B:HDGFRP3:FES:C16orf45:PLK1:CYLD:TUBB3:TUBB3:PAFAH1B1:KIAA0753:CHD3:A…	http://www.gsea-msigdb.org/gsea/msigdb/cards/GO_MICROTUBULE_CYTOSKELETON_ORGANIZATION
GO_bp	GO_INTRINSIC_APOPTOTIC_SIGNALING_PATHWAY	283	104	8.17693e-23	4.38689e-21	ENO1:TNFRSF1B:CASP9:PINK1:KDM1A:HDAC1:SFPQ:HIPK1:MCL1:MUC1:ARHGEF2:PARP1:FBXO18:ERCC6:SGMS1:RTKN2:SIRT1:DDIT4:PPIF:BNIP3:CD44:SYVN1:RPS3:C11orf82:CUL5:HYOU1:LRRK2:TMBIM6:ZNF385A:DDIT3:MDM2:APAF1:ERP29:BRCA2:CUL4A:BAG5:AKT1:ELL3:RPS27L:AEN:PYCARD:SIAH1:CYLD:WWOX:HIC1:TP53:UBB:FLCN:P4HB:PMAIP1:BCL2:NDUFA13:CYP1B1:HTRA2:EIF2AK3:BCL2L11:MARCH7:PDK1:NFE2L2:PRKRA:DNAJC10:CUL3:BCL2L1:SERINC3:SOD1:PTTG1I…	http://www.gsea-msigdb.org/gsea/msigdb/cards/GO_INTRINSIC_APOPTOTIC_SIGNALING_PATHWAY
GO_bp	GO_CARBOHYDRATE_DERIVATIVE_METABOLIC_PROCESS	931	237	9.24253e-23	4.92265e-21	AGRN:ENO1:PGD:AKR7A2:PINK1:DHDDS:ATPIF1:PPT1:PPCS:ST3GAL3:B4GALT2:CMPK1:PIGK:EXTL2:AMPD2:ATP5F1:MAN1A2:ACP6:THEM4:MUC1:UCK2:MPC2:PIGC:FAM20B:EDEM3:PARP1:GUK1:AKR1C1:ITIH5:ATP5C1:NUDT5:PRTFDC1:CREM:PARG:HK1:NT5C2:ACSL5:PGAP2:RRM1:AMPD3:FAR1:HSD17B12:EXT2:GANAB:SYVN1:KDELC2:ALG9:ALG9:DLAT:ATP5L:DPAGT1:STT3A:GALNT8:ST8SIA1:ALG10:ALG10B:LRRK2:GXYLT1:GPD1:ESYT1:ATP5B:OS9:DPY19L2:PAWR:TMTC2:GNPTAB:CHST…	http://www.gsea-msigdb.org/gsea/msigdb/cards/GO_CARBOHYDRATE_DERIVATIVE_METABOLIC_PROCESS
GO_bp	GO_RESPONSE_TO_NITROGEN_COMPOUND	965	243	1.25562e-22	6.60676e-21	AGRN:FAM132A:MTOR:KDM1A:ATP6V0B:PCSK9:GCLM:VCAM1:GSTM2:GSTM1:PTPN22:GNRHR2:HCN3:ARHGEF2:SELL:TNFSF4:DHX9:SLC30A10:MARC2:MARC1:CAPN2:PARP1:EGLN1:MTR:CHRM3:ZEB1:CDK1:SIRT1:PTEN:CASP7:CYP2E1:LDHA:SLC3A2:MEN1:CFL1:GSTP1:INPPL1:UCP3:PAK1:PDGFD:SIK2:BACE1:LRP6:C2CD5:ITPR2:DDX11:LRRK2:TMBIM6:ASIC1:GPD1:SP1:PDE1B:CDK2:STAT6:MARS:CDK4:MDM2:SOCS2:HSP90B1:SSH1:AACS:TBC1D4:EDNRB:ABCC4:IPO5:ATP4B:NFKBIA:MAX:S…	http://www.gsea-msigdb.org/gsea/msigdb/cards/GO_RESPONSE_TO_NITROGEN_COMPOUND
GO_bp	GO_OXIDATION_REDUCTION_PROCESS	949	240	1.25843e-22	6.60676e-21	H6PD:PGD:MTOR:AKR7A2:PINK1:KDM1A:MTFR1L:SH3BGRL3:STK40:NDUFS5:KDM4A:PRDX1:UQCRH:ECHDC2:CRYZ:VCAM1:TSTD1:NDUFS2:SDHC:ALDH9A1:FMO4:PRDX6:MARC2:MARC1:DEGS1:LBR:JMJD4:EGLN1:ERO1LB:COX20:AKR1C1:MSRB2:CDK1:JMJD1C:TYSND1:P4HA1:GLUD1:LOXL4:PYROXD2:GSTO1:GLRX3:BNIP3:CYP2E1:SLC25A22:RRM1:CYB5R2:FAR1:LDHA:DNAJC24:HSD17B12:ALKBH3:CYB561A3:FADS2:FADS1:FTH1:KDM2A:NDUFV1:ALKBH8:DLAT:SC5D:KDM5A:GYS2:LYRM5:GPD1:R…	http://www.gsea-msigdb.org/gsea/msigdb/cards/GO_OXIDATION_REDUCTION_PROCESS
GO_bp	GO_ENDOMEMBRANE_SYSTEM_ORGANIZATION	422	135	1.28999e-22	6.7244e-21	TARDBP:CDC42:SH3GLB1:TMED5:PDE4DIP:SYT11:TOR1AIP1:PTPRC:CAMSAP2:TGFB2:COG2:LYST:USP6NL:OPTN:ARHGAP21:ANK3:CDK1:SRGN:PTEN:SEC31B:VTI1A:KIAA1598:SEC23IP:FAM160A2:ANO3:VPS37C:MYRF:ATL3:RTN3:BANF1:RAB30:SNX19:LRRK2:ZNF385A:LEMD3:CORO1C:FBXW8:TMED2:STX2:PRKD1:ATL1:MPP5:NEK9:TMED10:TRIP11:VRK1:BAG5:AKT1:GOLGA8A:GOLGA8B:CASC5:USP8:USP50:RAB27A:RAB11A:WASH3P:COG7:PLK1:MAPK3:NUP93:IST1:TMEM170A:PAFAH1B1:M…	http://www.gsea-msigdb.org/gsea/msigdb/cards/GO_ENDOMEMBRANE_SYSTEM_ORGANIZATION
GO_bp	GO_NEGATIVE_REGULATION_OF_CELL_CYCLE	630	178	1.6297e-22	8.43544e-21	MTOR:RPA2:CDKN2C:GADD45A:PRKAB2:PSMD4:PSMB4:MUC1:UHMK1:TIPRL:TPR:NEK2:DTL:ANGEL2:CENPF:TGFB2:WAC:EPC1:CDK1:PTEN:PDCD4:BUB3:PSMD13:IPO7:EIF4G2:PRPF19:MEN1:PPP2R5B:RBM14:C11orf82:CUL5:TBRG1:ESPL1:CBX5:ZNF385A:CDK2:DDIT3:CDK4:CTDSP2:MDM1:MDM2:E2F7:CRADD:APAF1:TAOK3:KNTC1:CHFR:LATS2:RNASEH2B:IPO5:CUL4A:PSME1:PSMA6:CGRRF1:DACT1:PPM1A:MAX:VASH1:FOXN3:CCNK:XRCC3:EIF2AK4:BUB1B:WDR76:RPS27L:SMAD3:FEM1B:PS…	http://www.gsea-msigdb.org/gsea/msigdb/cards/GO_NEGATIVE_REGULATION_OF_CELL_CYCLE
GO_bp	GO_CELLULAR_RESPONSE_TO_OXYGEN_CONTAINING_COMPOUND	1114	270	1.91923e-22	9.86457e-21	AGRN:FAM132A:MTOR:TNFRSF1B:CASP9:PINK1:KDM1A:ID3:SZT2:ATP6V0B:PRDX1:PCSK9:BCL10:GCLM:VCAM1:PTPN22:GNRHR2:ADAM15:HCN3:ARHGEF2:MPC2:TNFSF4:ABL2:SLC30A10:CAPN2:PARP1:MTR:CHRM3:SMYD3:AKR1C1:ZEB1:SGMS1:CDK1:SIRT1:DDIT4:PPIF:PTEN:PDCD4:BNIP3:CTR9:MEN1:GSTP1:RPS3:PAK1:PDGFD:SIK2:IL18:SIDT2:BACE1:C2CD2L:LINC01059:GRAMD1B:ETS1:LRP6:C2CD5:ITPR2:DDX11:LRRK2:GPD1:SP1:CDK2:STAT6:MARS:CDK4:MDM2:PAWR:SOCS2:HSP9…	http://www.gsea-msigdb.org/gsea/msigdb/cards/GO_CELLULAR_RESPONSE_TO_OXYGEN_CONTAINING_COMPOUND
GO_bp	GO_POSITIVE_REGULATION_OF_TRANSPORT	947	239	2.07565e-22	1.05945e-20	FAM132A:UBE2J2:TARDBP:PINK1:ATPIF1:PPT1:PCSK9:WLS:SH3GLB1:GLMN:GSTM2:PTPN22:CD58:CD160:PDZK1:CTSS:ITLN1:MPC2:TNFSF4:GLUL:DHX9:TPR:PTPRC:TGFB2:ARF1:CNST:CACNB2:ANK3:SIRT1:HK1:MCU:GLUD1:ATAD1:GSTO1:ADAM8:STIM1:TRIM6:PTPRJ:NUMA1:PAK1:SYTL2:EXPH5:KMT2A:C2CD2L:SORL1:CRTAM:WNK1:CLEC6A:CLEC4E:C2CD5:TM7SF3:BICD1:ALG10B:LRRK2:CACNB3:NCKAP1L:MDM2:CPSF6:AACS:HMGB1:EDNRB:RBM26:IPO5:RAB2B:NFKBIA:PPM1A:PSEN1:C…	http://www.gsea-msigdb.org/gsea/msigdb/cards/GO_POSITIVE_REGULATION_OF_TRANSPORT
GO_bp	GO_REGULATION_OF_GTPASE_ACTIVITY	467	144	2.59151e-22	1.31363e-20	AGRN:MTOR:RCC2:SYDE2:ARHGAP29:CDC42SE1:ARHGEF11:RGS5:RP11-267N12.3:RABGAP1L:RGS1:DENND1B:GDI2:USP6NL:RSU1:ARHGAP21:AGAP4:AGAP10:AGAP9:AGAP8:AGAP6:AGAP11:ARHGAP19:RIC8A:SBF2:ARHGAP1:RASGRP2:ARL2:ARAP1:ARHGEF12:ARHGAP32:WNK1:LRRK2:RACGAP1:NCKAP1L:AGAP2:PLXNC1:FGD6:RIC8B:CORO1C:GIT2:TMED2:STARD13:TBC1D4:IPO5:DOCK9:RASA3:ARHGAP5:RALGAPA1:EIF5:ARHGAP11A:RASGRP1:BNIP2:PTPLAD1:TBC1D2B:IQGAP1:TBC1D10B:PY…	http://www.gsea-msigdb.org/gsea/msigdb/cards/GO_REGULATION_OF_GTPASE_ACTIVITY
GO_bp	GO_ESTABLISHMENT_OF_ORGANELLE_LOCALIZATION	489	148	5.05068e-22	2.54264e-20	PIK3CD:KIF1B:PINK1:CDC42:PEF1:S100A13:SYT11:ARHGEF2:CENPF:ARF1:HNRNPU-AS1:HNRNPU:CACNB2:ARHGAP21:PARD3:SEC23IP:WDR11:BCCIP:MAP4K2:CDCA5:PPP6R3:NUMA1:BACE1:LRMP:BICD1:LRRK2:ESPL1:DCTN2:LIN7A:CCDC41:CCDC64:TMED2:STX2:CHAMP1:CNIH1:DLGAP5:SYNE2:PSEN1:TMED10:CALM1:CHGA:SERPINA1:LINC00341:SYNE3:DYNC1H1:RASGRP1:SPG11:BLOC1S6:MYO5A:RAB27A:RAB11A:KIF23:AP3S2:FES:PDPK1:PDPK2:IL4R:CLN3:CLN3:STX4:FAM65A:MYO1…	http://www.gsea-msigdb.org/gsea/msigdb/cards/GO_ESTABLISHMENT_OF_ORGANELLE_LOCALIZATION
GO_bp	GO_REGULATION_OF_PROTEOLYSIS	703	191	6.30681e-22	3.1534e-20	ENO1:TNFRSF1B:CASP9:PINK1:RPS6KA1:ATPIF1:HDAC1:RNF19B:INPP5B:BCL10:GLMN:UBQLN4:SERPINC1:CR1:ITIH5:WAC:SIRT1:PTEN:FAS:CASC2:ADAM8:CD44:C2CD3:RPS3:BIRC3:CASP12:SORL1:USP5:LRRK2:PRICKLE1:OS9:MDM2:CRADD:APAF1:SART3:FBXW8:CHFR:HMGB1:SERPINE3:UBAC2:PSME1:EGLN3:PSEN1:PAPLN:ATXN3:LGMN:SERPINA10:SERPINA6:SERPINA1:SERPINA11:SERPINA4:BAG5:AKT1:UBE3A:USP50:ANXA2:RPS27L:CLPX:SMAD3:MAP2K5:PIAS1:ARIH1:CTSH:ST20…	http://www.gsea-msigdb.org/gsea/msigdb/cards/GO_REGULATION_OF_PROTEOLYSIS
GO_bp	GO_POSITIVE_REGULATION_OF_ESTABLISHMENT_OF_PROTEIN_LOCALIZATION	435	136	9.41052e-22	4.67347e-20	FAM132A:UBE2J2:TARDBP:PINK1:WLS:SH3GLB1:GLMN:PTPN22:CD58:CD160:PDZK1:MPC2:TNFSF4:GLUL:DHX9:TPR:TGFB2:ARF1:CNST:ANK3:HK1:MCU:GLUD1:ADAM8:TRIM6:PAK1:KIAA1731:EXPH5:C2CD2L:SORL1:CRTAM:CLEC6A:CLEC4E:C2CD5:TM7SF3:LRRK2:CACNB3:MDM2:AACS:HMGB1:IPO5:PPM1A:PSEN1:GPR68:RASGRP1:CHP1:CTDSPL2:USP50:OAZ2:SMAD3:SCAMP5:IL4R:MAPK3:STX4:PYCARD:NOD2:CSNK2A2:FAM65A:CDH1:KARS:RPH3AL:MYO1C:NLRP1:TP53:ALOX15B:VAMP2:MYO…	http://www.gsea-msigdb.org/gsea/msigdb/cards/GO_POSITIVE_REGULATION_OF_ESTABLISHMENT_OF_PROTEIN_LOCALIZATION
GO_bp	GO_NEGATIVE_REGULATION_OF_PROTEIN_MODIFICATION_PROCESS	595	169	1.05951e-21	5.22644e-20	TARDBP:MTOR:PINK1:KDM1A:KDM4A:CDKN2C:GADD45A:GBP1:GLMN:FAM212B:PTPN22:ENSA:ADAR:ASH1L:TIPRL:PTPRC:DUSP10:AIDA:SMYD3:SH3BP5L:GTPBP4:PARD3:SIRT1:DDIT4:PTEN:DUSP5:PDCD4:CASC2:IPO7:SWAP70:HIPK3:CRY2:PTPRJ:OTUB1:MEN1:GSTP1:RPS3:SORL1:KDM5A:WNK1:PTPN6:LRP6:DUSP16:STRAP:LRRK2:NCKAP1L:CTDSP2:CORO1C:TAOK3:LATS2:IPO5:C14orf166:DACT1:PSEN1:CALM1:PPP4R4:WARS:BAG5:AKT1:CHP1:ARPP19:SMAD6:CSK:SIN3A:HMG20A:PDPK1…	http://www.gsea-msigdb.org/gsea/msigdb/cards/GO_NEGATIVE_REGULATION_OF_PROTEIN_MODIFICATION_PROCESS
GO_bp	GO_PROTEIN_LOCALIZATION_TO_MEMBRANE	610	172	1.07263e-21	5.25588e-20	AGRN:RPL22:ICMT:VAMP3:MACF1:SH3GLB1:GBP1:PDZK1:RPS27:SSR2:PIGR:SRP9:CNST:OPTN:CACNB2:PARD3:ANK3:RPS24:BBIP1:RPL27A:RPS13:VPS37C:PACS1:PPFIA1:RPS3:PAK1:SYTL2:RPS25:SRPR:PEX5:LRP6:C2CD5:CACNB3:RPS26:RPL41:RAB3IP:LIN7A:SSH1:RPLP0:TMED2:RPL21:SRP54:RPS29:FERMT2:TIMM9:GPHN:MPP5:NUMB:CALM1:LINC00341:SYNE3:HSP90AA1:ANKRD9:AKT1:SRP14:CHP1:MYO5A:ADAM10:ANXA2:RAB8B:RAB11A:CSK:PTPN9:PDPK1:PDPK2:DNAJA3:ITGAL…	http://www.gsea-msigdb.org/gsea/msigdb/cards/GO_PROTEIN_LOCALIZATION_TO_MEMBRANE
GO_bp	GO_T_CELL_ACTIVATION	456	140	1.54479e-21	7.51934e-20	PIK3CD:MTOR:TNFRSF1B:CDC42:BCL10:GLMN:VCAM1:PTPN22:CD160:CD1D:TNFSF4:RC3H1:PTPRC:CR1:CD46:DUSP10:ITPKB:APBB1IP:MAP3K8:ZEB1:DLG5:ADAM8:CD44:RPS3:PAK1:IL18:PTPN6:CLEC4D:CLEC4E:CLECL1:NCKAP1L:TESPA1:STAT6:PAWR:HMGB1:HSPH1:LIG4:PNP:ZBTB1:PSEN1:BCL11B:AKT1:RASGRP1:EIF2AK4:RAB27A:RORA:SMAD3:CSK:BLM:PDPK1:PDPK2:NLRC3:DNAJA3:IL4R:SPN:CORO1A:ITGAL:PYCARD:NOD2:CYLD:FANCA:CCL5:STAT5B:GRB2:MALT1:BCL2:CD209:J…	http://www.gsea-msigdb.org/gsea/msigdb/cards/GO_T_CELL_ACTIVATION
GO_bp	GO_REGULATION_OF_RNA_METABOLIC_PROCESS	218	86	1.86232e-21	9.00529e-20	CDK11A:SRSF10:THRAP3:RBM15:RBM8A:PRDX6:RC3H1:DHX9:HEATR1:HNRNPU-AS1:HNRNPU:RBM17:CELF2:HNRNPF:CTR9:RPS13:CELF1:PRPF19:AHNAK:RBM4:RBM4B:SRSF8:SRSF8:TMBIM6:RPS26:SLC39A5:CPSF6:SART3:OAS1:OAS3:OAS2:OASL:SFSWAP:MBNL2:NOVA1:SRSF5:RBM25:ZC3H14:PAPOLA:AHNAK2:FUS:NUDT21:METTL16:POLR2A:TP53:NCOR1:SUPT6H:CDK12:RBFOX3:CIRBP:KHSRP:SUPT5H:WDR43:SRSF7:TIA1:CWC22:BARD1:SRSF6:SON:RRP1B:DDX17:SHQ1:MBNL1:TRA2B:NCB…	http://www.gsea-msigdb.org/gsea/msigdb/cards/GO_REGULATION_OF_RNA_METABOLIC_PROCESS
GO_bp	GO_ACTIN_FILAMENT_BASED_PROCESS	735	196	1.87514e-21	9.00801e-20	MTOR:CDC42:STMN1:PHACTR4:CAPZA1:ATP1A1:HAX1:ARHGEF2:ARHGEF11:ABL2:ARF1:CACNB2:NEBL:MSRB2:ABI1:ADD3:KIAA1598:SWAP70:TTC17:CFL1:RHOD:PPFIA1:INPPL1:ARAP1:FCHSD2:PAK1:CACNA1C:FMNL3:RACGAP1:NCKAP1L:PAWR:FGD6:GAS2L3:CCDC53:HSP90B1:CORO1C:SSH1:RHOF:FRMD6:DAAM1:SYNE2:ACTN1:ATXN3:EVL:TMOD2:TMOD3:MYO5A:MYO1E:TPM1:SMAD3:KIF23:AKAP13:C15orf38:FES:MEF2A:WASH3P:MLST8:PDPK1:PDPK2:MYH11:ALDOA:CORO1A:PYCARD:BCAR1…	http://www.gsea-msigdb.org/gsea/msigdb/cards/GO_ACTIN_FILAMENT_BASED_PROCESS
GO_bp	GO_LYMPHOCYTE_ACTIVATION	706	190	2.58265e-21	1.23263e-19	PIK3CD:MTOR:TNFRSF1B:CDC42:PRDX1:BCL10:GLMN:VCAM1:PTPN22:CD160:FCRL1:CD1D:SLAMF8:SLAMF1:SLAMF7:TNFSF4:RC3H1:PTPRC:CR1:CD46:DUSP10:ITPKB:APBB1IP:MAP3K8:ZEB1:DLG5:BLNK:ADAM8:SWAP70:CD44:PTPRJ:MS4A1:RPS3:PAK1:IL18:ITFG2:PTPN6:CLEC4D:CLEC4E:CLECL1:NCKAP1L:TESPA1:STAT6:PAWR:HMGB1:HSPH1:LIG4:PNP:ZBTB1:PSEN1:BCL11B:AKT1:IGHG1:IGHV6-1:IGHV2-26:IGHV1-58:RASGRP1:EIF2AK4:RAB27A:RORA:SMAD3:CSK:BLM:PDPK1:PDPK…	http://www.gsea-msigdb.org/gsea/msigdb/cards/GO_LYMPHOCYTE_ACTIVATION
GO_bp	GO_POSITIVE_REGULATION_OF_DEVELOPMENTAL_PROCESS	1386	315	2.73687e-21	1.29781e-19	AGRN:MTOR:TNFRSF1B:SPEN:NBL1:PINK1:CDC42:KDM1A:RPS6KA1:HDAC1:MACF1:KDM4A:JAK1:DDAH1:CD53:HIPK1:HAX1:ARHGEF2:TNFSF4:ABL2:ASPM:PTPRC:CD46:TGFB2:DUSP10:CAPN2:PARP1:ITPKB:ARF1:AKT3:HNRNPU-AS1:HNRNPU:ZEB1:PARD3:CDK1:SIRT1:DLG5:ADIRF:PTEN:KIAA1598:BNIP3:ADAM8:STIM1:LGR4:BDNF:CAPRIN1:PRPF19:MYRF:PPP2R5B:RBM4:NUMA1:PAK1:PDGFD:IL18:ETS1:CLSTN3:C3AR1:SP1:ZNF385A:NCKAP1L:TESPA1:ERBB3:STAT6:GLI1:FRS2:NAP1L1:…	http://www.gsea-msigdb.org/gsea/msigdb/cards/GO_POSITIVE_REGULATION_OF_DEVELOPMENTAL_PROCESS
GO_bp	GO_PROTEIN_LOCALIZATION_TO_NUCLEUS	248	93	2.91961e-21	1.37558e-19	TARDBP:KPNA6:IPO13:GBP2:TOR1AIP1:TPR:IPO9:PARP1:HNRNPU-AS1:HNRNPU:CDK1:IPO7:ARL2:TBRG1:IPO8:PRICKLE1:MDM2:CABP1:NUPL1:IPO5:PSEN1:AKT1:CHP1:SMAD3:SIN3A:PLK1:NUP93:CDH1:BANP:RPAIN:FLCN:NF1:RPL23:NUP85:ABCA7:LILRB4:XPO1:CCT4:CCT7:POLR1A:RGPD1:RGPD2:EIF2AK3:RGPD3:RGPD4:RANBP2:RGPD5:RGPD6:RGPD8:PIKFYVE:BARD1:SP100:FERMT1:CSE1L:CCT8:MORC3:PTTG1IP:MAPK1:NF2:SUN2:NUP50:PRKCD:APPL1:CBLB:GSK3B:HCLS1:KPNA1:…	http://www.gsea-msigdb.org/gsea/msigdb/cards/GO_PROTEIN_LOCALIZATION_TO_NUCLEUS
GO_bp	GO_MITOCHONDRION_ORGANIZATION	512	151	3.11921e-21	1.46027e-19	UBE2J2:ATAD3B:MFN2:VPS13D:PINK1:MTFR1L:ATPIF1:NDUFS5:OMA1:SH3GLB1:GCLM:ATP5F1:THEM4:HAX1:MSTO1:NDUFS2:PARP1:AKT3:COX20:ATP5C1:OPTN:TIMM23:TFAM:PPIF:BNIP3:IMMP1L:NDUFV1:ATP5L:LRRK2:STAT2:ATP5B:CAMKK2:DNAJC15:TIMM9:COX16:CALM1:NDUFB1:HSP90AA1:AKT1:GABPB1:VPS13C:MEF2A:PAM16:DNAJA3:CLEC16A:MPV17L:PYCARD:CSNK2A2:SPG7:ARRB2:TP53:FLCN:TOP3A:POLDIP2:BECN1:NPEPPS:ATP5G1:C17orf89:WDR45B:AFG3L2:PMAIP1:BCL2:…	http://www.gsea-msigdb.org/gsea/msigdb/cards/GO_MITOCHONDRION_ORGANIZATION
GO_bp	GO_GROWTH	977	241	3.44218e-21	1.60127e-19	AGRN:CDK11A:ENO1:MTOR:CDC42:RPS6KA1:MATN1:STK40:MACF1:PPT1:CDKN2C:BCL9:ADAM15:ARHGEF11:ASPM:FLVCR1:TGFB2:DUSP10:KIF26B:EPC1:ERCC6:CDK1:SIRT1:NRG3:PTEN:SEMA4G:KIAA1598:WDR11:CTR9:EIF4G2:BDNF:PTPRJ:OSBP:PRPF19:RASGRP2:PAK1:CLSTN3:LRP6:ARID2:KMT2D:GLI1:CDK4:SOCS2:CHST11:ACACB:TCHP:KDM2B:TMED2:LATS2:BRCA2:SPG20:ING1:PARP2:SAV1:NIN:LGMN:YY1:HSP90AA1:AKT1:EIF2AK4:RTF1:SPG11:SEMA6D:COPS2:ADAM10:ANXA2:RA…	http://www.gsea-msigdb.org/gsea/msigdb/cards/GO_GROWTH
GO_bp	GO_REGULATION_OF_CELL_CYCLE_G2_M_PHASE_TRANSITION	212	84	3.88523e-21	1.796e-19	RCC2:PSMD4:PSMB4:NEK2:DTL:CENPF:SDCCAG8:CDK1:PSMD13:CKAP5:TUBA1A:CDK2:DCTN2:CDK4:TAOK3:RNASEH2B:HAUS4:PSME1:PSMA6:RAD51B:FOXN3:DYNC1H1:HSP90AA1:CEP152:RAB11A:SIN3A:PSMA4:TICRR:BLM:PLK1:NAE1:PAFAH1B1:TP53:AURKB:TAOK1:PSMC5:CSNK1D:CEP192:PSMA8:BRD4:BABAM1:PPP2R1A:BRSK1:MTA3:PSME4:ALMS1:DCTN1:CLASP1:PSMD14:TUBA4A:PSMF1:CEP250:AURKA:DONSON:PCNT:SFI1:CSNK1E:CEP70:CEP135:CEP72:RAD17:SKP1:CDC25C:UIMC1:C…	http://www.gsea-msigdb.org/gsea/msigdb/cards/GO_REGULATION_OF_CELL_CYCLE_G2_M_PHASE_TRANSITION
GO_bp	GO_ACTIVATION_OF_INNATE_IMMUNE_RESPONSE	311	107	7.10484e-21	3.26378e-19	PUM1:SFPQ:BCL10:PTPN22:CTSS:PSMD4:PSMB4:MUC1:PIK3AP1:PSMD13:LGR4:DAK:RBM14:PAK1:BIRC3:CLEC6A:CLEC4D:CLEC4E:IRAK4:HSP90B1:UBC:PSPC1:HMGB1:PSME1:PSMA6:NFKBIA:LGMN:SIN3A:PSMA4:PDPK1:PDPK2:CREBBP:PYCARD:NOD2:CYLD:PLCG2:CYBA:ARRB2:UBB:SARM1:DHX58:PSMC5:SEC14L1:PSMA8:MALT1:PTPRS:CD209:LSM14A:RSAD2:PUM2:PRKCE:PSME4:RTN4:RPS27A:PELI1:TANK:PSMD14:IFIH1:HSPD1:XRCC5:PSMF1:ITCH:ITGB2:RFTN1:MYD88:LTF:MAPKAPK3…	http://www.gsea-msigdb.org/gsea/msigdb/cards/GO_ACTIVATION_OF_INNATE_IMMUNE_RESPONSE
GO_bp	GO_IMMUNE_RESPONSE_REGULATING_CELL_SURFACE_RECEPTOR_SIGNALING_PATHWAY	478	143	8.30365e-21	3.7908e-19	PIK3CD:CDC42:THEMIS2:ERMAP:BCL10:GBP1:PTPN22:CD160:PSMD4:PSMB4:MUC1:FCER1A:RC3H1:DENND1B:PTPRC:PIGR:CR1:ABI1:PSMD13:PTPRJ:RPS3:PAK1:WNK1:PTPN6:C3AR1:CLEC6A:CLEC4D:CLEC4E:CACNB3:NCKAP1L:TESPA1:PAWR:CMKLR1:PSME1:PSMA6:PSEN1:CALM1:HSP90AA1:IGHG1:IGHV6-1:IGHV2-26:IGHV1-58:CSK:PSMA4:PDPK1:PDPK2:CREBBP:MAPK3:CYLD:BCAR1:PLCG2:CRK:MYO1C:WIPF2:PSMC5:GRB2:ACTG1:PSMA8:MALT1:BCL2:CD209:MAP2K7:CD22:LILRB2:LIL…	http://www.gsea-msigdb.org/gsea/msigdb/cards/GO_IMMUNE_RESPONSE_REGULATING_CELL_SURFACE_RECEPTOR_SIGNALING_PATHWAY
GO_bp	GO_POSITIVE_REGULATION_OF_CELLULAR_PROTEIN_LOCALIZATION	319	108	1.89647e-20	8.60435e-19	UBE2J2:TARDBP:PINK1:SH3GLB1:PDZK1:SYT11:TPR:PARP1:CNST:ANK3:CDK1:NUMA1:PAK1:SORL1:C2CD5:BICD1:CACNB3:MDM2:SSH1:IPO5:PPM1A:PSEN1:AKT1:CHP1:CTDSPL2:OAZ2:RAB11A:SMAD3:PTPN9:IQGAP1:PDPK1:PDPK2:PLK1:STX4:CYLD:CSNK2A2:FAM65A:CDH1:MYO1C:TP53:VAMP2:NPEPPS:NDC80:PMAIP1:BCL2:ABCA7:MARK4:TRAPPC12:ITGB1BP1:YWHAQ:ROCK2:PRKCE:SPTBN1:RTN4:CCDC88A:CCT4:PPP3R1:CCT7:HTRA2:EIF2AK3:ACSL3:DDRGK1:TM9SF4:CEP250:YWHAB:K…	http://www.gsea-msigdb.org/gsea/msigdb/cards/GO_POSITIVE_REGULATION_OF_CELLULAR_PROTEIN_LOCALIZATION
GO_bp	GO_ORGANELLE_FISSION	458	138	1.95953e-20	8.8359e-19	PINK1:MTFR1L:RPA2:RCC1:NDC1:PEX11B:POGZ:MSTO1:TPR:ASPM:NEK2:NSL1:CENPF:CCSAP:HNRNPU-AS1:HNRNPU:BUB3:BCCIP:MKI67:BNIP3:SYCE1:PSMD13:INCENP:CDCA5:NUMA1:TEX12:CCND2:LRRK2:RACGAP1:ESPL1:STAT2:ANAPC5:KNTC1:BRCA2:CDC16:CHAMP1:C14orf164:REC8:FANCM:DLGAP5:RAD51B:XRCC3:TDRD9:BUB1B:RAB11A:KIF23:PEX11A:BLM:KIAA0430:PLK1:SH2B1:FANCA:PRDM7:AURKB:UBB:ZNF207:BECN1:PPP1R9B:TOM1L1:SIRT7:NDC80:CEP192:PPP2R1A:AURKC…	http://www.gsea-msigdb.org/gsea/msigdb/cards/GO_ORGANELLE_FISSION
GO_bp	GO_NEURON_DIFFERENTIATION	1342	304	2.37093e-20	1.06258e-18	AGRN:RERE:PIK3CD:UBE4B:MTOR:NBL1:CDC42:KDM1A:ID3:STMN1:HDAC1:MACF1:PPT1:SZT2:KDM4A:PCSK9:VCAM1:MOV10:HIPK1:ARHGEF2:UHMK1:PRRX1:ABL2:ASPM:CAMSAP2:TGFB2:ARF1:MTR:ABI1:ZEB1:PARD3:ANK3:CDH23:DDIT4:DLG5:CDHR1:PTEN:SEMA4G:KIAA1598:BDNF:CAPRIN1:PRPF19:PPP2R5B:CFL1:PAK1:DDX6:WNK1:FKBP4:LRP6:PTPRO:LRRK2:NCKAP1L:MDM2:FRS2:SOCS2:PLXNC1:SSH1:TCTN1:PPP1CC:FBXW8:CCDC64:RAB35:HMGB1:SPG20:NEK3:MYCBP2:EDNRB:PRKD1…	http://www.gsea-msigdb.org/gsea/msigdb/cards/GO_NEURON_DIFFERENTIATION
GO_bp	GO_SUPRAMOLECULAR_FIBER_ORGANIZATION	653	177	2.70298e-20	1.20406e-18	MTOR:CDC42:STMN1:CAPZA1:HAX1:ARHGEF2:CAMSAP2:TGFB2:ARF1:CCSAP:NEBL:MSRB2:ABI1:P4HA1:LOXL4:ADD3:KIAA1598:SWAP70:TTC17:CKAP5:ARL2:CFL1:RHOD:PPFIA1:NUMA1:INPPL1:ARAP1:FCHSD2:RPS3:PAK1:FKBP4:NCKAP1L:MDM2:NAV3:PAWR:CCDC53:HSP90B1:SSH1:RHOF:TUBGCP3:NIN:ACTN1:PSEN1:CCDC88C:EVL:DYNC1H1:TUBGCP5:CHP1:TTBK2:TUBGCP4:TMOD2:TMOD3:ANXA2:TPM1:RAB11A:SMAD3:HDGFRP3:AKAP13:C15orf38:FES:MEF2A:WASH3P:C16orf45:MYH11:A…	http://www.gsea-msigdb.org/gsea/msigdb/cards/GO_SUPRAMOLECULAR_FIBER_ORGANIZATION
GO_bp	GO_REGULATION_OF_CELL_MORPHOGENESIS	474	141	2.74515e-20	1.21547e-18	RCC2:CDC42:ZMYM1:MACF1:GBP1:MOV10:PLEKHO1:CDC42SE1:S100A13:PTEN:SEMA4G:KIAA1598:PDZD8:BDNF:CAPRIN1:CD44:CFL1:RHOD:ARAP1:PAK1:PTPRO:LRRK2:FMNL3:LARP4:PLXNC1:FGD6:CORO1C:SSH1:FBXW8:RHOF:ZMYM2:SPG20:MYCBP2:NIN:FERMT2:PSEN1:LINC00341:SYNE3:SEMA6D:ADAM10:TPM1:RAB11A:SEMA7A:C15orf38:SEMA4B:FES:EEF2K:ALDOA:CORO1A:MT3:IST1:CRK:PAFAH1B1:ULK2:SARM1:SSH2:CCL3:EPB41L3:SYT4:NEDD4L:PTPRS:ACTN4:ARHGAP35:CDC42EP…	http://www.gsea-msigdb.org/gsea/msigdb/cards/GO_REGULATION_OF_CELL_MORPHOGENESIS
GO_bp	GO_NEGATIVE_REGULATION_OF_INTRACELLULAR_SIGNAL_TRANSDUCTION	519	150	3.48983e-20	1.53594e-18	ENO1:MTOR:MFN2:PINK1:KDM1A:STMN1:HDAC1:SZT2:GBP1:GSTM2:PTPN22:MCL1:THEM4:MUC1:ASH1L:ARHGEF2:ABL2:PTPRC:TGFB2:DUSP10:AIDA:OPTN:RTKN2:SIRT1:DDIT4:DLG5:PPIF:PTEN:GSTO1:DUSP5:PDCD4:CASC2:HIPK3:CD44:PTPRJ:DAK:MEN1:PPP2R5B:SYVN1:GSTP1:C11orf82:SIK2:HYOU1:SORL1:ITFG2:PTPN6:DUSP16:LRRK2:TMBIM6:ZNF385A:DDIT3:C12orf66:MDM2:TAOK3:RASA3:DACT1:PPM1A:CALM1:PPP2R5C:BAG5:AKT1:CHP1:UBR1:ELL3:RORA:CSK:CRTC3:NLRC3:…	http://www.gsea-msigdb.org/gsea/msigdb/cards/GO_NEGATIVE_REGULATION_OF_INTRACELLULAR_SIGNAL_TRANSDUCTION
GO_bp	GO_DEPHOSPHORYLATION	471	140	4.03475e-20	1.7652e-18	MTOR:PINK1:EYA3:PHACTR4:PTP4A2:INPP5B:PTPN22:ATP1A1:ACP6:ENSA:TIPRL:SMG7:PTPRC:PTPN7:GPATCH2:TGFB2:DUSP10:NTPCR:CNST:PTPN20A:PTPN20B:DUPD1:PTEN:NT5C2:DUSP5:SWAP70:CRY2:PTPRJ:PPP2R5B:PPP6R3:INPPL1:SYTL2:WNK1:PTPN6:DUSP16:PTPRO:NCKAP1L:CTDSP2:HSP90B1:SSH1:PPP1CC:TPTE2:RBM26:TMEM55B:DLGAP5:PPM1A:PPP2R5E:CALM1:PPP4R4:PPP2R5C:CASC5:CHP1:CTDSPL2:ARPP19:SMAD3:PTPN9:IQGAP1:CPPED1:KIAA0430:SSH2:PPP1R9B:CE…	http://www.gsea-msigdb.org/gsea/msigdb/cards/GO_DEPHOSPHORYLATION
GO_bp	GO_RESPONSE_TO_ORGANIC_CYCLIC_COMPOUND	909	225	4.74846e-20	2.06516e-18	KIF1B:MTOR:CASP9:KDM1A:ID3:HDAC1:NASP:GCLM:GSTM2:ATP1A1:HCN3:SELL:DHX9:TGFB2:PARP1:HNRNPU-AS1:HNRNPU:SMYD3:NCOA4:CDK1:SIRT1:DDIT4:PTEN:CASP7:LDHA:CRY2:SLC3A2:RBM14:GSTP1:UCP3:PAK1:IL18:LINC01059:GRAMD1B:ETS1:FKBP4:LRP6:ITPR2:LRRK2:KMT2D:GPD1:CALCOCO1:CDK4:MDM2:SOCS2:NR2C1:HSP90B1:SSH1:ACACB:AACS:EDNRB:ABCC4:NFKBIA:SLC8A3:ESRRB:CALM1:CATSPERB:AKT1:UBE3A:GABRB3:CATSPER2:USP8:AQP9:RORA:PDCD7:PIAS1:C…	http://www.gsea-msigdb.org/gsea/msigdb/cards/GO_RESPONSE_TO_ORGANIC_CYCLIC_COMPOUND
GO_bp	GO_NUCLEAR_TRANSPORT	337	111	6.26594e-20	2.7091e-18	TARDBP:KPNA6:IPO13:NDC1:SRSF11:RBM8A:UHMK1:DHX9:SMG7:TPR:IPO9:BCCIP:IPO7:BANF1:RBM4:DUSP16:IPO8:PRICKLE1:MDM2:CPSF6:PPP1CC:CABP1:NUPL1:RBM26:IPO5:PPM1A:SRSF5:PSEN1:AKT1:CHP1:CTDSPL2:SMAD3:ANP32A:AKAP13:SMG1:XPO6:NUP93:CDH1:DHX38:RPAIN:EIF5A:TP53:ALKBH5:SUPT6H:NF1:RPL23:NUP85:EIF4A3:MALT1:DNAJC27:SRSF7:GEMIN6:XPO1:RGPD1:RGPD2:RGPD3:RGPD4:RANBP2:RGPD5:RGPD6:RGPD8:WDR33:BARD1:AGFG1:SP100:FERMT1:SRSF…	http://www.gsea-msigdb.org/gsea/msigdb/cards/GO_NUCLEAR_TRANSPORT
GO_bp	GO_RESPONSE_TO_DRUG	1004	242	6.78369e-20	2.9158e-18	AGRN:KIF1B:MTOR:CASP9:PINK1:BCAR3:GCLM:VCAM1:GSTM2:KCNA2:PTPN22:ATP1A1:PDZK1:SETDB1:ADAM15:HCN3:SYT11:ARHGEF2:SLAMF8:SLC19A2:SELL:CENPF:TGFB2:CAPN2:EGLN1:MTR:CHRM3:SMYD3:SYT15:CDK1:SIRT1:DDIT4:KCNMA1:PPIF:ADIRF:PTEN:BNIP3:CYP2E1:SLC25A22:LDHA:GSTP1:RPS3:SLC36A4:PDGFD:KMT2A:ETS1:CD69:ITPR2:DDX11:LRRK2:TMBIM6:ASIC1:NCKAP1L:PDE1B:CDK2:STAT6:CDK4:MDM2:PAWR:HSP90B1:SSH1:ACACB:AACS:SLC15A4:SLC25A30:ABC…	http://www.gsea-msigdb.org/gsea/msigdb/cards/GO_RESPONSE_TO_DRUG
GO_bp	GO_REGULATION_OF_CELL_DEVELOPMENT	928	228	7.04732e-20	2.99692e-18	HES4:HES2:MTOR:SPEN:RCC2:NBL1:CDC42:KDM1A:ID3:HDAC1:MACF1:KDM4A:GBP1:MOV10:ARHGEF2:SLAMF8:PRRX1:ABL2:ASPM:CAMSAP2:DUSP10:ARF1:ZEB1:CDK1:DLG5:NRG3:PTEN:SEMA4G:KIAA1598:BDNF:CAPRIN1:PRPF19:PPP2R5B:CFL1:PAK1:DDX6:SORL1:FKBP4:PTPRO:LRRK2:MDM2:NAP1L1:SOCS2:PLXNC1:CORO1C:SSH1:PPP1CC:FBXW8:RNF10:SPG20:MYCBP2:EDNRB:LIG4:PARP2:PRKD1:NIN:PSEN1:NUMB:GPR68:DICER1:BCL11B:YY1:BAG5:AKT1:EIF2AK4:ELL3:SEMA6D:FBN1…	http://www.gsea-msigdb.org/gsea/msigdb/cards/GO_REGULATION_OF_CELL_DEVELOPMENT
GO_bp	GO_NEURON_DEATH	342	112	7.05396e-20	2.99692e-18	MTOR:CASP9:PINK1:PPT1:PCSK9:GCLM:MCL1:TGFB2:SLC30A10:CAPN2:PARP1:EGLN1:SIRT1:DDIT4:BNIP3:ADAM8:BDNF:MAP3K11:BACE1:HYOU1:SORL1:ATN1:LRRK2:ERBB3:DDIT3:AGAP2:APAF1:SSH1:KDM2B:LIG4:PARP2:EGLN3:MAX:EIF2S1:PSEN1:LGMN:CHGA:BAG5:AKT1:GABRB3:CHP1:PDPK1:PDPK2:CLN3:CLN3:CORO1A:SIAH1:MT3:NAE1:AARS:SERPINF1:ARRB2:NLRP1:UBB:SARM1:NF1:CCL5:CCL3:GRN:BCL2:STAMBP:HTRA2:BCL2L11:ATF2:BCL2L1:PIGT:KCNB1:ADNP:CTSZ:SOD1…	http://www.gsea-msigdb.org/gsea/msigdb/cards/GO_NEURON_DEATH
GO_bp	GO_RESPONSE_TO_BIOTIC_STIMULUS	1005	242	7.7596e-20	3.27776e-18	ENO1:TNFRSF1B:CASP9:STMN1:PUM1:IFI44L:BCL10:GBP3:GBP1:VCAM1:PTPN22:CD160:ADAR:ADAM15:SYT11:CD1D:SLAMF8:ITLN1:TNFSF4:XPR1:MR1:DHX9:RGS1:PTPRC:CHIT1:DUSP10:CAPN2:ARF1:LYST:LGALS8:FBXO18:OPTN:ERCC6:SGMS1:DDIT4:IFIT3:IFIT5:PDCD4:CASC2:BNIP3:CYP2E1:TRIM6:TRIM34:TRIM22:CTR9:FAM111A:MS4A1:DAK:CFL1:BANF1:GSTP1:CREBZF:BIRC3:IL18:IL10RA:CRTAM:CLEC6A:CLEC4D:CLEC4E:PCBP2:STAT2:DDIT3:CDK4:APAF1:OAS1:OAS3:OAS2…	http://www.gsea-msigdb.org/gsea/msigdb/cards/GO_RESPONSE_TO_BIOTIC_STIMULUS
GO_bp	GO_POSITIVE_REGULATION_OF_GTPASE_ACTIVITY	395	123	1.19804e-19	5.03177e-18	AGRN:RCC2:SYDE2:ARHGAP29:ARHGEF11:RGS5:RP11-267N12.3:RABGAP1L:RGS1:DENND1B:GDI2:USP6NL:RSU1:ARHGAP21:AGAP4:AGAP10:AGAP9:AGAP8:AGAP6:AGAP11:ARHGAP19:RIC8A:ARHGAP1:RASGRP2:ARAP1:ARHGEF12:ARHGAP32:LRRK2:RACGAP1:NCKAP1L:AGAP2:RIC8B:CORO1C:GIT2:STARD13:TBC1D4:DOCK9:RASA3:ARHGAP5:RALGAPA1:EIF5:ARHGAP11A:RASGRP1:BNIP2:PTPLAD1:TBC1D2B:IQGAP1:TBC1D10B:ABR:CRK:RAP1GAP2:USP6:ACAP1:NF1:CCL5:CCL23:CCL18:CCL3:…	http://www.gsea-msigdb.org/gsea/msigdb/cards/GO_POSITIVE_REGULATION_OF_GTPASE_ACTIVITY
GO_bp	GO_POSITIVE_REGULATION_OF_PHOSPHORUS_METABOLIC_PROCESS	1069	253	1.21155e-19	5.05958e-18	MTOR:PINK1:GADD45A:BCL10:GLMN:BCAR3:PTPN22:HAX1:CKS1B:ARHGEF2:SLAMF1:ITLN1:PTPRC:TGFB2:SLC30A10:SMYD3:FBXO18:ABI1:MAP3K8:ERCC6:CDK1:SIRT1:NRG3:PTEN:FAS:DUSP5:CACUL1:ADAM8:TRIM6:BDNF:CD44:DGKZ:MADD:PTPRJ:MAP4K2:MAP3K11:RPS3:PAK1:PDGFD:IL18:WNK1:CCND2:LTBR:LRRK2:DAZAP2:NCKAP1L:ERBB3:AGAP2:FRS2:ERP29:TAOK3:GCN1L1:CAMKK2:UBC:HMGB1:EDNRB:PRKD1:MAP3K9:PSEN1:PGF:CALM1:TCL1A:CCNK:HSP90AA1:AKT1:RASGRP1:PA…	http://www.gsea-msigdb.org/gsea/msigdb/cards/GO_POSITIVE_REGULATION_OF_PHOSPHORUS_METABOLIC_PROCESS
GO_bp	GO_ORGANOPHOSPHATE_BIOSYNTHETIC_PROCESS	551	155	1.41634e-19	5.88143e-18	ENO1:PIK3CD:PINK1:DHDDS:PPT1:PPCS:CMPK1:SLC44A5:PIGK:AMPD2:CEPT1:ATP5F1:FDPS:APOA1BP:UCK2:MPC2:PIGC:CAPN2:PARP1:ITPKB:ARF1:GUK1:ATP5C1:PIP4K2A:SGMS1:PTEN:ACSL5:PGAP2:RRM1:AMPD3:FAR1:HSD17B12:FADS1:NADSYN1:INPPL1:DLAT:ATP5L:DPAGT1:LPCAT3:ETNK1:ATP5B:AGAP2:ACACB:TPTE2:CARKD:PNP:GPHN:ERH:GSTZ1:SPTLC2:SORD:ACSBG1:ALDOA:ADCY7:CSNK2A2:TK2:KARS:PLCG2:APRT:FLCN:SHMT1:PIGS:PLCD3:ATP5G1:PCTP:ATP5D:GCDH:SH3…	http://www.gsea-msigdb.org/gsea/msigdb/cards/GO_ORGANOPHOSPHATE_BIOSYNTHETIC_PROCESS
GO_bp	GO_POSITIVE_REGULATION_OF_CELL_ADHESION	396	123	1.50812e-19	6.22734e-18	CDC42:BCL10:VCAM1:CD160:CD1D:TNFSF4:PTPRC:CD46:TGFB2:DUSP10:ITPKB:KIF26B:RSU1:APBB1IP:MAP3K8:ANK3:ADAM8:CD44:HSD17B12:PTPRJ:ARL2:RHOD:RPS3:PAK1:IL18:ETS1:PTPN6:CLECL1:NCKAP1L:TESPA1:HMGB1:HSPH1:PNP:ZBTB1:AKT1:RASGRP1:TPM1:SMAD3:CSK:IQGAP1:BLM:PDPK1:PDPK2:DNAJA3:IL4R:CORO1A:STX4:PYCARD:NOD2:CYLD:GPR56:NFAT5:ZFHX3:PIEZO1:CRK:FLCN:CCL5:STAT5B:GRB2:MALT1:CD209:JAK3:IL12RB1:LILRB2:LILRB1:LILRB4:ITGB1B…	http://www.gsea-msigdb.org/gsea/msigdb/cards/GO_POSITIVE_REGULATION_OF_CELL_ADHESION
GO_bp	GO_NEURON_DEVELOPMENT	1093	257	1.5264e-19	6.26763e-18	AGRN:RERE:PIK3CD:UBE4B:MTOR:NBL1:CDC42:KDM1A:STMN1:MACF1:PPT1:SZT2:MOV10:UHMK1:PRRX1:ABL2:CAMSAP2:TGFB2:ARF1:MTR:ABI1:PARD3:ANK3:CDH23:DLG5:CDHR1:PTEN:SEMA4G:KIAA1598:BDNF:CAPRIN1:PPP2R5B:CFL1:PAK1:WNK1:FKBP4:PTPRO:LRRK2:NCKAP1L:MDM2:FRS2:PLXNC1:SSH1:TCTN1:FBXW8:CCDC64:RAB35:HMGB1:SPG20:NEK3:MYCBP2:EDNRB:PRKD1:ATL1:NIN:PSEN1:NUMB:TRIP11:DICER1:BCL11B:EVL:HSP90AA1:BAG5:AKT1:GABRB3:EIF2AK4:SPG11:BL…	http://www.gsea-msigdb.org/gsea/msigdb/cards/GO_NEURON_DEVELOPMENT
GO_bp	GO_CARBOHYDRATE_DERIVATIVE_BIOSYNTHETIC_PROCESS	653	175	1.58016e-19	6.45231e-18	AGRN:ENO1:PINK1:DHDDS:PPT1:PPCS:ST3GAL3:B4GALT2:CMPK1:PIGK:EXTL2:AMPD2:ATP5F1:MAN1A2:MUC1:UCK2:MPC2:PIGC:FAM20B:EDEM3:PARP1:GUK1:ATP5C1:PRTFDC1:ACSL5:PGAP2:RRM1:AMPD3:HSD17B12:EXT2:SYVN1:KDELC2:ALG9:ALG9:DLAT:ATP5L:DPAGT1:STT3A:GALNT8:ST8SIA1:ALG10:ALG10B:GXYLT1:ATP5B:DPY19L2:PAWR:TMTC2:CHST11:ACACB:FUT8:PSEN1:ENTPD5:GSTZ1:TRIP11:NUDT14:CHP1:ADAL:SORD:HEXA:ACSBG1:MAN2A2:CHSY1:LMF1:RP11-161M6.2:CO…	http://www.gsea-msigdb.org/gsea/msigdb/cards/GO_CARBOHYDRATE_DERIVATIVE_BIOSYNTHETIC_PROCESS
GO_bp	GO_NEGATIVE_REGULATION_OF_CELL_CYCLE_PROCESS	347	112	2.47096e-19	1.0034e-17	RPA2:CDKN2C:GADD45A:PSMD4:PSMB4:MUC1:TPR:NEK2:DTL:CENPF:EPC1:CDK1:PTEN:BUB3:PSMD13:MEN1:PPP2R5B:RBM14:ESPL1:CBX5:ZNF385A:CDK2:CDK4:CTDSP2:MDM1:MDM2:E2F7:CRADD:APAF1:TAOK3:PSME1:PSMA6:DACT1:MAX:FOXN3:CCNK:XRCC3:BUB1B:RPS27L:PSMA4:TICRR:BLM:PLK1:RBL2:CNOT1:NAE1:TP53:AURKB:TAOK1:EVI2B:SUZ12:ZNF207:SLFN11:RPL23:TOM1L1:PSMC5:NDC80:PSMA8:BCL2:KANK2:BABAM1:BRSK1:GEN1:PSME4:CNOT11:PSMD14:RQCD1:PSMF1:AURK…	http://www.gsea-msigdb.org/gsea/msigdb/cards/GO_NEGATIVE_REGULATION_OF_CELL_CYCLE_PROCESS
GO_bp	GO_REPRODUCTION	1427	315	2.80556e-19	1.13301e-17	MTOR:PDIK1L:RPA2:PUM1:KPNA6:INPP5B:SCMH1:NASP:NDC1:HSPB11:RBM15:WDR77:CSDE1:UBAP2L:ADAM15:ASH1L:ASPM:CD46:NEK2:TGFB2:CAPN2:EGLN1:ARID4B:CREM:NCOA4:CDK1:SIRT1:HERC4:PTEN:TDRD1:BUB3:SYCE1:PSMD13:DEAF1:RRM1:LGR4:CELF1:SF1:MEN1:NUMA1:ANKRD49:BIRC3:TEX12:PAFAH1B2:DDX6:SPA17:ETS1:KDM5A:FKBP4:SLC2A14:ETV6:LRP6:LRMP:LRRK2:SLC38A2:KMT2D:RACGAP1:ESPL1:CDK2:GLI1:DPY19L2:FRS2:E2F7:C12orf55:FBXW8:KDM2B:TMED2:…	http://www.gsea-msigdb.org/gsea/msigdb/cards/GO_REPRODUCTION
GO_bp	GO_REGULATION_OF_APOPTOTIC_SIGNALING_PATHWAY	395	122	3.51496e-19	1.41175e-17	ENO1:PINK1:KDM1A:EYA3:ATPIF1:HDAC1:SFPQ:BCL10:GCLM:MCL1:MUC1:ARHGEF2:PTPRC:PARP1:FBXO18:SGMS1:RTKN2:SIRT1:PPIF:PTEN:FAS:BNIP3:CD44:MADD:SYVN1:GSTP1:RPS3:C11orf82:HYOU1:LTBR:LRRK2:TMBIM6:ZNF385A:DDIT3:MDM2:CRADD:APAF1:ERP29:PSEN1:BAG5:AKT1:ELL3:SMAD3:MAP2K5:FEM1B:CTSH:PAM16:MPV17L:STX4:PYCARD:SIAH1:CYLD:CSNK2A2:WWOX:ARRB2:TP53:UBB:FLCN:NF1:RPS6KB1:P4HB:PMAIP1:BCL2:NDUFA13:PPP2R1A:YWHAQ:BIRC6:PPP3R…	http://www.gsea-msigdb.org/gsea/msigdb/cards/GO_REGULATION_OF_APOPTOTIC_SIGNALING_PATHWAY
GO_bp	GO_CELLULAR_COMPONENT_DISASSEMBLY	536	151	3.61059e-19	1.44227e-17	MFN2:VPS13D:PINK1:STMN1:ATPIF1:CAPZA1:CTSS:HAX1:ADAM15:DAP3:ARHGEF2:UBQLN4:MRPL24:LAMC1:CAMSAP2:CAPN2:JMJD4:CCSAP:OPTN:CDK1:DDIT4:MRPS16:MRPL43:ADD3:BNIP3:ADAM8:SWAP70:CD44:CKAP5:CFL1:UVRAG:ETS1:LRP6:ARID2:NAV3:MRPL42:APAF1:CAMKK2:VPS33A:DENR:C12orf65:MTIF3:HMGB1:SUPT16H:ACIN1:NEK9:DICER1:VRK1:TTBK2:TMOD2:TMOD3:ADAM10:VPS13C:ST20:HDGFRP3:MRPL46:NOXO1:PAM16:CLEC16A:GSPT1:C16orf45:PLK1:CLN3:CLN3:OG…	http://www.gsea-msigdb.org/gsea/msigdb/cards/GO_CELLULAR_COMPONENT_DISASSEMBLY
GO_bp	GO_CYTOKINE_MEDIATED_SIGNALING_PATHWAY	775	197	4.87784e-19	1.93795e-17	PIK3CD:TNFRSF1B:CDC42:JAK1:GBP1:GBP2:VCAM1:RBM15:CAPZA1:HIPK1:MCL1:PSMD4:PSMB4:ADAR:MUC1:TNFSF4:PTPRC:ARF1:MAP3K8:ZEB1:HNRNPF:SIRT1:IFIT3:GSTO1:PDCD4:PSMD13:TRIM6:TRIM34:TRIM22:CTR9:CD44:MADD:CFL1:GSTP1:INPPL1:BIRC3:IL18:IL10RA:WNK1:LTBR:PTPN6:IRAK4:STAT2:STAT6:SOCS2:HSP90B1:CMKLR1:OAS1:OAS3:OAS2:RPLP0:OASL:UBC:PSME1:PSMA6:NFKBIA:HSP90AA1:AKT1:IGHG1:ANXA2:RORA:PIAS1:PSMA4:ISG20:IL32:CIITA:IL4R:MA…	http://www.gsea-msigdb.org/gsea/msigdb/cards/GO_CYTOKINE_MEDIATED_SIGNALING_PATHWAY
GO_bp	GO_REGULATION_OF_T_CELL_ACTIVATION	310	103	6.66435e-19	2.63349e-17	TNFRSF1B:CDC42:BCL10:GLMN:VCAM1:PTPN22:CD160:CD1D:TNFSF4:RC3H1:PTPRC:CR1:CD46:DUSP10:ITPKB:MAP3K8:ZEB1:DLG5:ADAM8:RPS3:PAK1:IL18:PTPN6:CLECL1:NCKAP1L:TESPA1:PAWR:HMGB1:HSPH1:PNP:ZBTB1:AKT1:RASGRP1:CSK:BLM:PDPK1:PDPK2:DNAJA3:IL4R:SPN:CORO1A:PYCARD:NOD2:CYLD:FANCA:CCL5:STAT5B:GRB2:MALT1:CD209:JAK3:IL12RB1:CLC:LILRB2:LILRB1:LILRB4:SOS1:PELI1:CYP26B1:MARCH7:HSPD1:CD28:ITCH:SDC4:SOD1:RUNX1:ICOSLG:XBP1…	http://www.gsea-msigdb.org/gsea/msigdb/cards/GO_REGULATION_OF_T_CELL_ACTIVATION
GO_bp	GO_RNA_SPLICING_VIA_TRANSESTERIFICATION_REACTIONS	366	115	8.4935e-19	3.33835e-17	RNU1-1:U1:KDM1A:SRSF10:DNAJC8:SNRNP40:SFPQ:THRAP3:PPIH:SRSF11:RNPC3:RBM15:WDR77:RBM8A:RNVU1-13:RNVU1-19:PRDX6:DHX9:HNRNPU-AS1:HNRNPU:RBM17:CELF2:HNRNPF:HNRNPH3:CSTF3:CELF1:PRPF19:SF1:RBM4:RBM4B:PCF11:SRSF8:SRSF8:STRAP:SCAF11:DDX23:PCBP2:SLC39A5:SART3:SFSWAP:MBNL2:HNRNPC:NOVA1:PNN:SRSF5:RBM25:PAPOLA:AQR:PDCD7:LUC7L:SRRM2:FUS:NUDT21:SF3B3:DHX38:PRPF8:METTL16:POLR2A:CWC25:LUC7L3:RBFOX3:EIF4A3:CIRBP:…	http://www.gsea-msigdb.org/gsea/msigdb/cards/GO_RNA_SPLICING_VIA_TRANSESTERIFICATION_REACTIONS
GO_bp	GO_PROTEIN_AUTOPHOSPHORYLATION	233	85	1.10766e-18	4.30901e-17	MTOR:PINK1:UHMK1:ABL2:PTPRC:NEK2:GRK5:PPP2R5B:MAP3K11:PAK1:PDGFD:SIK2:WNK1:LRRK2:TAOK3:CAMKK2:PRKD1:PPP2R5E:EIF2S1:MAP3K9:CALM1:VRK1:PPP2R5C:AKT1:EIF2AK4:CHP1:CSK:ULK3:PEAK1:MEX3B:IQGAP1:FES:PDPK1:PDPK2:SMG1:EEF2K:MAPK3:MINK1:AURKB:ULK2:TAOK1:CDK12:TOM1L1:ACE:ACE:MKNK2:CALM3:CAD:EIF2AK2:EIF2AK3:STK17B:PASK:STK4:AURKA:CHEK2:MAPKAPK3:GSK3B:EPHB1:ATR:TNIK:MAP3K13:PDGFRA:MOB1B:PRKG2:CAMK2D:VEGFC:FER:…	http://www.gsea-msigdb.org/gsea/msigdb/cards/GO_PROTEIN_AUTOPHOSPHORYLATION
GO_bp	GO_RNA_METABOLIC_PROCESS	1463	319	1.10803e-18	4.30901e-17	CPSF3L:CDK11A:TARDBP:EXOSC10:RNU1-1:U1:KDM1A:SRSF10:DNAJC8:SNHG12:PUM1:SNRNP40:YARS:SFPQ:AGO3:THRAP3:SNIP1:UTP11L:PABPC4:PPIH:SRSF11:ZRANB2:TRMT13:RNPC3:SARS:RBM15:WDR77:MOV10:TTF2:RBM8A:RNVU1-13:RNVU1-19:RPRD2:RPS27:ADAR:PRDX6:RC3H1:DHX9:TSEN15:TRMT1L:TARBP1:HEATR1:HNRNPU-AS1:HNRNPU:GTPBP4:ADARB2:RBM17:CELF2:SEPHS1:MTPAP:HNRNPF:SIRT1:HNRNPH3:ECD:RPS24:TDRD1:TRUB1:CTR9:RPS13:CSTF3:HIPK3:ALKBH3:CE…	http://www.gsea-msigdb.org/gsea/msigdb/cards/GO_RNA_METABOLIC_PROCESS
GO_bp	GO_REGULATION_OF_INTRACELLULAR_TRANSPORT	425	127	1.36894e-18	5.29564e-17	UBE2J2:TARDBP:PINK1:ATPIF1:PCSK9:SH3GLB1:PDZK1:HAX1:UHMK1:DHX9:TPR:ARF1:CACNB2:ANK3:ATAD1:ARHGAP1:RBM4:NUMA1:PAK1:BACE1:SORL1:C2CD5:LRRK2:CACNB3:OS9:MDM2:CPSF6:PPP1CC:CABP1:NUPL1:RBM26:IPO5:UBAC2:PPM1A:PSEN1:NUMB:CALM1:DYNC1H1:CHP1:CTDSPL2:ANXA2:OAZ2:SMAD3:FES:PDPK1:PDPK2:IL4R:MAPK3:CSNK2A2:FAM65A:CDH1:MYO1C:TP53:VAMP2:SUPT6H:NF1:NPEPPS:SYT4:EMR2:CALM3:NUCB1:ITGB1BP1:DNAJC27:PREPL:ERLEC1:XPO1:HTR…	http://www.gsea-msigdb.org/gsea/msigdb/cards/GO_REGULATION_OF_INTRACELLULAR_TRANSPORT
GO_bp	GO_CELLULAR_RESPONSE_TO_NITROGEN_COMPOUND	630	168	1.43523e-18	5.52299e-17	AGRN:FAM132A:MTOR:KDM1A:ATP6V0B:PCSK9:GCLM:VCAM1:GSTM2:PTPN22:GNRHR2:HCN3:ARHGEF2:DHX9:SLC30A10:CAPN2:PARP1:MTR:CHRM3:ZEB1:SIRT1:PTEN:CASP7:MEN1:GSTP1:PAK1:PDGFD:SIK2:BACE1:C2CD5:ITPR2:DDX11:LRRK2:GPD1:SP1:CDK2:STAT6:MARS:CDK4:MDM2:SOCS2:HSP90B1:SSH1:TBC1D4:IPO5:MAX:SRSF5:SLC8A3:PSEN1:LGMN:AKT1:GABRB3:ZNF106:UBR1:FBN1:MYO5A:AQP9:RAB8B:CSK:SIN3A:BLM:PDPK1:PDPK2:EEF2K:MAPK3:ADCY7:NOD2:MT3:CDH1:BCAR…	http://www.gsea-msigdb.org/gsea/msigdb/cards/GO_CELLULAR_RESPONSE_TO_NITROGEN_COMPOUND
GO_bp	GO_POSITIVE_REGULATION_OF_CELL_CYCLE	402	122	1.67648e-18	6.41776e-17	RCC2:CDC42:SFPQ:GADD45A:PKN2:CKS1B:MUC1:TPR:DTL:TGFB2:HNRNPU-AS1:HNRNPU:SVIL:CDK1:PPP2R5B:CDCA5:NUMA1:KIAA1731:CCND2:LRP6:DDX11:RACGAP1:ESPL1:ZNF385A:CDK2:GLI1:CDK4:MDM2:E2F7:CRADD:ANAPC5:BRCA2:CUL4A:DLGAP5:RAD51B:LGMN:CCNK:DYNC1H1:XRCC3:AKT1:TMOD3:CCPG1:RAB11A:KIF23:CYP1A1:SIN3A:SH2B1:RBL2:CNOT1:PRDM7:PAFAH1B1:TP53:AURKB:USP22:POLDIP2:SLC6A4:EVI2B:RPL23:MED1:STAT5B:BECN1:RPS6KB1:RPTOR:NDC80:BRD4…	http://www.gsea-msigdb.org/gsea/msigdb/cards/GO_POSITIVE_REGULATION_OF_CELL_CYCLE
GO_bp	GO_GOLGI_VESICLE_TRANSPORT	360	113	1.85422e-18	7.06143e-17	VAMP3:PEF1:MACF1:EPS15:TMED5:CAPZA1:COPA:GOLT1A:ARF1:COG2:CNST:OPTN:ANK3:SEC31B:VTI1A:SEC23IP:SCYL1:PPP6R3:UVRAG:RAB30:ARCN1:HYOU1:SORL1:ERGIC2:LRRK2:RACGAP1:DCTN2:MON2:TMED2:GOLGA3:F10:STXBP6:PRKD1:CNIH1:ACTR10:TMED10:SERPINA1:DYNC1H1:MYO5A:VPS13C:RAB8B:SNX1:KIF23:CSK:LMF1:RP11-161M6.2:C16orf62:COG7:STX4:COG8:RP11-343C2.12:AP1G1:VAMP2:MYO18A:GOSR2:CSNK1D:ATP9B:PPP6R1:TRAPPC12:NBAS:RAB10:MCFD2:SP…	http://www.gsea-msigdb.org/gsea/msigdb/cards/GO_GOLGI_VESICLE_TRANSPORT
GO_bp	GO_POSITIVE_REGULATION_OF_CATABOLIC_PROCESS	417	125	1.93065e-18	7.31456e-17	MFN2:TNFRSF1B:VPS13D:PINK1:ATPIF1:PUM1:RNF19B:PCSK9:SH3GLB1:KIAA1324:MOV10:RC3H1:DTL:OPTN:PIP4K2A:WAC:SIRT1:PTEN:BNIP3:ADAM8:TRIM22:UVRAG:PAFAH1B2:SORL1:USP5:LRRK2:PRICKLE1:GPD1:MDM2:FBXW8:CAMKK2:CHFR:HMGB1:RBM23:PRKD1:DACT1:PSEN1:ENTPD5:AREL1:ESRRB:SPTLC2:ATXN3:HSP90AA1:AKT1:EIF2AK4:VPS13C:SNX1:OAZ2:PIAS1:ARIH1:ST20:CLEC16A:PLK1:MAPK3:PHKG2:FTO:CNOT1:METTL16:FLCN:BECN1:CALCOCO2:PSMC5:CSNK1D:NEDD…	http://www.gsea-msigdb.org/gsea/msigdb/cards/GO_POSITIVE_REGULATION_OF_CATABOLIC_PROCESS
GO_bp	GO_REGULATION_OF_INTRINSIC_APOPTOTIC_SIGNALING_PATHWAY	158	66	2.46192e-18	9.27955e-17	ENO1:PINK1:KDM1A:HDAC1:SFPQ:MCL1:MUC1:ARHGEF2:PARP1:FBXO18:SGMS1:RTKN2:SIRT1:PPIF:CD44:SYVN1:RPS3:C11orf82:HYOU1:LRRK2:TMBIM6:ZNF385A:DDIT3:MDM2:ERP29:BAG5:AKT1:ELL3:PYCARD:SIAH1:CYLD:TP53:UBB:FLCN:P4HB:PMAIP1:BCL2:NDUFA13:HTRA2:EIF2AK3:BCL2L11:MARCH7:NFE2L2:PRKRA:BCL2L1:SERINC3:SOD1:PTTG1IP:BID:XBP1:NCK1:SKIL:FBXW7:NME5:CD74:GNB2L1:BCLAF1:CAV1:CLU:RRM2B:DNAJA1:UBQLN1:HNRNPK:DDX3X:NONO:NOX1	http://www.gsea-msigdb.org/gsea/msigdb/cards/GO_REGULATION_OF_INTRINSIC_APOPTOTIC_SIGNALING_PATHWAY
GO_bp	GO_POSITIVE_REGULATION_OF_CELL_DIFFERENTIATION	966	230	2.76008e-18	1.03503e-16	MTOR:SPEN:NBL1:CDC42:KDM1A:RPS6KA1:HDAC1:MACF1:KDM4A:CD53:HAX1:ARHGEF2:TNFSF4:ABL2:ASPM:PTPRC:CD46:TGFB2:DUSP10:CAPN2:PARP1:ITPKB:ARF1:HNRNPU-AS1:HNRNPU:ZEB1:SIRT1:DLG5:ADIRF:PTEN:KIAA1598:ADAM8:BDNF:CAPRIN1:PRPF19:PPP2R5B:RBM4:NUMA1:PAK1:IL18:ETS1:ZNF385A:NCKAP1L:TESPA1:NAP1L1:SOCS2:PLXNC1:CMKLR1:PPP1CC:FBXW8:HMGB1:LIG4:PARP2:PNP:ZNF219:ACIN1:PRKD1:SAV1:NIN:ZBTB1:PSEN1:NUMB:GPR68:DICER1:AKT1:RAS…	http://www.gsea-msigdb.org/gsea/msigdb/cards/GO_POSITIVE_REGULATION_OF_CELL_DIFFERENTIATION
GO_bp	GO_PEPTIDYL_SERINE_MODIFICATION	307	101	3.17553e-18	1.18478e-16	MTOR:PINK1:PKN2:BCAR3:HAX1:UHMK1:PARP1:AKT3:SMYD3:ERCC6:CDK1:DDIT4:TRIM6:HIPK3:CD44:PAK1:KDELC2:WNK1:STK38L:LRRK2:CDK2:LATS2:PARP2:PRKD1:TCL1A:VRK1:HSP90AA1:AKT1:TTBK2:CSNK1G1:PDPK1:PDPK2:SMG1:PLK1:MAPK3:CSNK2A2:TERF2IP:ARRB2:AURKB:RPS6KB1:RPTOR:CSNK1D:BCL2:MKNK2:MAST1:AURKC:ROCK2:PRKCE:EIF2AK3:GALNT3:PLCL1:RQCD1:STK4:AURKA:MORC3:MAPK1:CHEK2:INPP5J:CSNK1E:MAPK12:PLCL2:MAPKAPK3:PRKCD:POGLUT1:GSK3B…	http://www.gsea-msigdb.org/gsea/msigdb/cards/GO_PEPTIDYL_SERINE_MODIFICATION
GO_bp	GO_NEGATIVE_REGULATION_OF_PHOSPHORUS_METABOLIC_PROCESS	543	150	3.33639e-18	1.23851e-16	TARDBP:MTOR:PINK1:CDKN2C:GADD45A:GBP1:FAM212B:PTPN22:ENSA:ADAR:ASH1L:TIPRL:PTPRC:GPATCH2:TGFB2:DUSP10:AIDA:HNRNPU-AS1:HNRNPU:SMYD3:CNST:SH3BP5L:PARD3:SIRT1:DDIT4:PPIF:PTEN:DUSP5:PDCD4:CASC2:IPO7:SWAP70:HIPK3:CRY2:PTPRJ:MEN1:GSTP1:SYTL2:SORL1:WNK1:PTPN6:LRP6:DUSP16:STRAP:LRRK2:NCKAP1L:CTDSP2:CORO1C:TAOK3:LATS2:DNAJC15:RBM26:IPO5:C14orf166:DACT1:PSEN1:CALM1:PPP4R4:WARS:AKT1:CASC5:CHP1:ARPP19:SMAD6:…	http://www.gsea-msigdb.org/gsea/msigdb/cards/GO_NEGATIVE_REGULATION_OF_PHOSPHORUS_METABOLIC_PROCESS
GO_bp	GO_CELL_MORPHOGENESIS_INVOLVED_IN_DIFFERENTIATION	725	185	3.861e-18	1.42605e-16	VAMP3:RERE:PIK3CD:CASP9:RCC2:CDC42:STMN1:MATN1:MACF1:SZT2:GBP1:LAMC1:ABI1:PARD3:ANK3:CDHR1:PTEN:SEMA4G:KIAA1598:BDNF:CAPRIN1:CFL1:PAK1:PTPN6:PTPRO:LRRK2:ZNF385A:FRS2:PLXNC1:CORO1C:SSH1:TCTN1:FBXW8:VPS33A:SPG20:MYCBP2:ATL1:NIN:FRMD6:FERMT2:ACTN1:PSEN1:NUMB:BCL11B:EVL:HSP90AA1:SPG11:SEMA6D:ADAM10:RAB11A:NEO1:SEMA7A:PEAK1:SEMA4B:MEF2A:EEF2K:MAPK3:SIAH1:MT3:CDH11:IST1:TUBB3:TUBB3:CRK:PITPNA:PAFAH1B1:…	http://www.gsea-msigdb.org/gsea/msigdb/cards/GO_CELL_MORPHOGENESIS_INVOLVED_IN_DIFFERENTIATION
GO_bp	GO_POSITIVE_REGULATION_OF_PROTEOLYSIS	345	109	4.35828e-18	1.60167e-16	ENO1:TNFRSF1B:CASP9:PINK1:ATPIF1:RNF19B:BCL10:CR1:SIRT1:PTEN:FAS:CASC2:ADAM8:RPS3:CASP12:USP5:LRRK2:PRICKLE1:MDM2:CRADD:APAF1:SART3:FBXW8:CHFR:HMGB1:PSME1:EGLN3:PSEN1:ATXN3:LGMN:AKT1:USP50:RPS27L:CLPX:SMAD3:PIAS1:ARIH1:CTSH:ST20:PLK1:MAPK3:PYCARD:IST1:KARS:NLRP1:GRN:PSMC5:CSNK1D:PMAIP1:NDUFA13:ROCK2:PSME4:HTRA2:EIF2AK3:BCL2L11:TANK:PSMD14:NFE2L2:HSPD1:CASP10:FN1:RHBDD1:DDRGK1:AURKA:BCL2L13:BID:MY…	http://www.gsea-msigdb.org/gsea/msigdb/cards/GO_POSITIVE_REGULATION_OF_PROTEOLYSIS
GO_bp	GO_RESPONSE_TO_EXTRACELLULAR_STIMULUS	520	145	4.95222e-18	1.81089e-16	MTOR:SZT2:KDM4A:PCSK9:OMA1:BCL10:SH3GLB1:GCLM:VCAM1:KIAA1324:ENSA:SETDB1:SELL:SERPINC1:GLUL:PTPRC:SIRT1:PTEN:FAS:NUCB2:LDHA:FADS1:GSTP1:UCP3:SIK2:ITFG2:C12orf39:LRRK2:SLC38A2:CACNB3:TMBIM6:SLC39A5:MARS:DDIT3:C12orf66:MDM2:APAF1:HSP90B1:SSH1:ACACB:GCN1L1:AACS:DNAJC15:PRKD1:MAX:EIF2S1:AKT1:EIF2AK4:SORD:CYP1A1:IREB2:FES:CHSY1:CLEC16A:MAPK3:NOD2:MT3:FAM65A:WDR59:CYBA:P2RX5:TP53:MYOCD:ULK2:SLC6A4:MED1…	http://www.gsea-msigdb.org/gsea/msigdb/cards/GO_RESPONSE_TO_EXTRACELLULAR_STIMULUS
GO_bp	GO_SIGNAL_TRANSDUCTION_BY_PROTEIN_PHOSPHORYLATION	944	225	5.70723e-18	2.07664e-16	PINK1:STK40:PRDX1:JAK1:GADD45A:GBP1:PTPN22:PSMD4:PSMB4:ASH1L:SLAMF1:PTPRC:TGFB2:SLC30A10:DUSP10:AIDA:ITPKB:MAP3K8:ERCC6:CDK1:PTEN:FAS:DUSP5:PDCD4:CASC2:ADAM8:PSMD13:HIPK3:APIP:CD44:MADD:PTPRJ:MAP4K2:MEN1:MAP3K11:GSTP1:RPS3:PAK1:PDGFD:IL18:SORL1:WNK1:LTBR:PTPN6:DUSP16:LRRK2:IRAK4:ERBB3:FRS2:BRAP:ERP29:TAOK3:CAMKK2:UBC:HMGB1:KBTBD7:RASA3:PSME1:PSMA6:DACT1:MAP3K9:PSEN1:CALM1:AKT1:RASGRP1:PAK6:MAPK6:…	http://www.gsea-msigdb.org/gsea/msigdb/cards/GO_SIGNAL_TRANSDUCTION_BY_PROTEIN_PHOSPHORYLATION
GO_bp	GO_REGULATION_OF_PROTEIN_COMPLEX_ASSEMBLY	427	126	5.74562e-18	2.08031e-16	MTOR:PINK1:CDC42:STMN1:RPA2:SH3GLB1:CAPZA1:HAX1:ARHGEF2:CAMSAP2:PARP1:ARF1:ADD3:PPP2R5B:ARL2:NUMA1:FCHSD2:RPS3:PAK1:SORL1:FKBP4:PEX5:ATF7IP:NCKAP1L:CAND1:NAV3:ATXN2:PAN3:HMGB1:DNAJC15:ERCC5:CUL4A:STXBP6:NIN:DACT1:PPM1A:TCL1A:EVL:WARS:HSP90AA1:USP50:TMOD2:TMOD3:SMAD6:C15orf38:FES:WASH3P:NLRC3:CORO1A:PYCARD:CNOT1:PIEZO1:MYO1C:RPA1:TP53:WIPF2:PSMC5:GRB2:TBCD:PMAIP1:PLEKHG2:CTB-60E11.4:CDC42EP5:TRAPP…	http://www.gsea-msigdb.org/gsea/msigdb/cards/GO_REGULATION_OF_PROTEIN_COMPLEX_ASSEMBLY
GO_bp	GO_GENERATION_OF_PRECURSOR_METABOLITES_AND_ENERGY	486	138	5.89869e-18	2.12526e-16	ENO1:MTOR:AKR7A2:PINK1:MTFR1L:SH3BGRL3:ATPIF1:STK40:NDUFS5:UQCRH:NDC1:ATP5F1:NDUFS2:SDHC:TPR:DEGS1:COX20:ATP5C1:CDK1:HK1:DDIT4:ECD:PPIF:ENO4:GLRX3:BNIP3:SLC25A22:LDHA:NDUFV1:DLAT:ATP5L:ENO2:GYS2:LYRM5:GPD1:ATP5B:NDUFA4L2:PPP1CC:ALDH2:NUPL1:DNAJC15:ENTPD5:DLST:ESRRB:CALM1:NDUFB1:AKT1:IREB2:ACSM1:ALDOA:PHKG2:PHKB:MT3:NUP93:CYBA:NCOR1:FLCN:TEFM:ATP5G1:COX11:CYB561:NUP85:ACOX1:ME2:FECH:ATP5D:NDUFS7:S…	http://www.gsea-msigdb.org/gsea/msigdb/cards/GO_GENERATION_OF_PRECURSOR_METABOLITES_AND_ENERGY
GO_bp	GO_CELL_MOTILITY	1680	353	6.27999e-18	2.25161e-16	RERE:PIK3CD:MTOR:RCC2:NBL1:PHACTR4:INPP5B:MACF1:MYSM1:MCOLN2:PKN2:VCAM1:CD58:PLEKHO1:ADAM15:ASH1L:ARHGEF2:SLAMF8:SELL:ABL2:GLUL:LAMC1:ASPM:PTPRC:TGFB2:DUSP10:CCSAP:LYST:LGALS8:SDCCAG8:AKT3:GTPBP4:CDK1:SIRT1:DDIT4:PLAU:DLG5:NRG3:PTEN:SEMA4G:KIAA1598:ADAM8:RIC8A:SWAP70:CD44:DGKZ:PTPRJ:SLC3A2:MALAT1:CFL1:RHOD:GSTP1:PAK1:PRCP:PDGFD:SORL1:ETS1:WNK1:PTPN6:C3AR1:PTPRO:STRAP:FAM60A:LRRK2:IRAK4:ARID2:FMNL…	http://www.gsea-msigdb.org/gsea/msigdb/cards/GO_CELL_MOTILITY
GO_bp	GO_REGULATION_OF_INTRACELLULAR_PROTEIN_TRANSPORT	235	84	7.49657e-18	2.66473e-16	UBE2J2:TARDBP:PINK1:ATPIF1:SH3GLB1:PDZK1:HAX1:UHMK1:TPR:ANK3:ATAD1:PAK1:SORL1:C2CD5:LRRK2:CACNB3:OS9:MDM2:CABP1:NUPL1:IPO5:UBAC2:PPM1A:PSEN1:NUMB:CHP1:CTDSPL2:OAZ2:SMAD3:CSNK2A2:FAM65A:CDH1:MYO1C:TP53:VAMP2:SUPT6H:NF1:NPEPPS:NUCB1:ITGB1BP1:DNAJC27:ERLEC1:XPO1:HTRA2:GCC2:BARD1:SP100:FERMT1:TM9SF4:KCNB1:UBE2G2:ITGB2:PCNT:UBE2L3:MAPK1:RAC2:MIEF1:SREBF2:SETD2:ARIH2:BAP1:PRKCD:GSK3B:HCLS1:APOD:FBXW7:A…	http://www.gsea-msigdb.org/gsea/msigdb/cards/GO_REGULATION_OF_INTRACELLULAR_PROTEIN_TRANSPORT
GO_bp	GO_POSITIVE_REGULATION_OF_TRANSFERASE_ACTIVITY	640	168	7.50475e-18	2.66473e-16	MTOR:PINK1:SERINC2:GADD45A:BCL10:CKS1B:PTPRC:NEK2:TGFB2:ABI1:MAP3K8:ERCC6:CDK1:SIRT1:NRG3:PTEN:DUSP5:CACUL1:ADAM8:BDNF:DGKZ:MADD:MAP4K2:MAP3K11:RPS3:PAK1:PDGFD:IL18:SORL1:WNK1:CCND2:LRRK2:DAZAP2:NCKAP1L:ERBB3:AGAP2:FRS2:ERP29:TAOK3:GCN1L1:UBC:RFC3:DCUN1D2:PRKD1:MAP3K9:PSEN1:CALM1:TCL1A:CCNK:HSP90AA1:AKT1:RASGRP1:PAK6:PTPLAD1:MAP2K5:CSK:AKAP13:IQGAP1:MLST8:PDPK1:PDPK2:PLK1:MAPK3:ADCY7:NOD2:MT3:KAR…	http://www.gsea-msigdb.org/gsea/msigdb/cards/GO_POSITIVE_REGULATION_OF_TRANSFERASE_ACTIVITY
GO_bp	GO_CHROMOSOME_SEGREGATION	312	101	1.12198e-17	3.9647e-16	RCC2:CDC42:RCC1:PUM1:SFPQ:NDC1:POGZ:MSTO1:TPR:ARL8A:NEK2:NSL1:CENPF:HNRNPU-AS1:HNRNPU:MMS19:BUB3:MKI67:SYCE1:INCENP:CDCA5:NUMA1:RPS3:UVRAG:TEX12:DDX11:RACGAP1:ESPL1:ANAPC5:CHAMP1:C14orf164:REC8:FANCM:DLGAP5:DYNC1H1:XRCC3:BUB1B:CASC5:FAM96A:RAB11A:KIF23:BLM:NAA60:NAA60:PLK1:CSNK2A2:CENPN:AURKB:TOP3A:ZNF207:BECN1:SKA2:NDC80:PPP2R1A:AURKC:TRAPPC12:GEN1:PUM2:ACTR2:ANAPC1:TTL:ACTR3:CUL3:HJURP:RAD21L1:…	http://www.gsea-msigdb.org/gsea/msigdb/cards/GO_CHROMOSOME_SEGREGATION
GO_bp	GO_DEVELOPMENTAL_GROWTH	653	170	1.13541e-17	3.99295e-16	AGRN:MTOR:MATN1:STK40:MACF1:BCL9:ADAM15:ASPM:FLVCR1:TGFB2:DUSP10:KIF26B:ERCC6:CDK1:PTEN:SEMA4G:KIAA1598:WDR11:CTR9:BDNF:PRPF19:PAK1:LRP6:ARID2:KMT2D:GLI1:CDK4:SOCS2:CHST11:ACACB:TMED2:LATS2:BRCA2:SPG20:PARP2:SAV1:NIN:LGMN:YY1:HSP90AA1:AKT1:EIF2AK4:RTF1:SPG11:SEMA6D:COPS2:ANXA2:RAB11A:SMAD3:SEMA7A:AKAP13:SEMA4B:IQGAP1:RBBP6:FTO:MT3:IST1:ANKRD11:PAFAH1B1:ULK2:SLC6A4:HNF1B:MED1:STAT5B:SP2:RPS6KB1:AF…	http://www.gsea-msigdb.org/gsea/msigdb/cards/GO_DEVELOPMENTAL_GROWTH
GO_bp	GO_ESTABLISHMENT_OF_PROTEIN_LOCALIZATION_TO_MEMBRANE	322	103	1.37023e-17	4.79581e-16	RPL22:ICMT:VAMP3:MACF1:PDZK1:RPS27:SSR2:SRP9:CNST:OPTN:PARD3:ANK3:RPS24:RPL27A:RPS13:VPS37C:RPS3:PAK1:RPS25:SRPR:PEX5:C2CD5:CACNB3:RPS26:RPL41:RAB3IP:RPLP0:RPL21:SRP54:RPS29:TIMM9:CALM1:LINC00341:SYNE3:HSP90AA1:SRP14:CHP1:RAB8B:RAB11A:CSK:MYO1C:TP53:VAMP2:RPL23:PMAIP1:BCL2:NDUFA13:CALM3:RPS9:ITGB1BP1:YWHAQ:RAB10:SPTBN1:RPS27A:PPP3R1:RPL31:BCL2L11:GORASP2:ACSL3:YWHAB:KCNB1:ITGB2:BID:YWHAH:MICALL1:…	http://www.gsea-msigdb.org/gsea/msigdb/cards/GO_ESTABLISHMENT_OF_PROTEIN_LOCALIZATION_TO_MEMBRANE
GO_bp	GO_ANTIGEN_PROCESSING_AND_PRESENTATION	220	80	1.41601e-17	4.93256e-16	VAMP3:CAPZA1:CTSS:PSMD4:PSMB4:CD1D:CD1A:MR1:ARF1:PSMD13:RACGAP1:DCTN2:RAB35:PSME1:PSMA6:ACTR10:LGMN:DYNC1H1:RAB27A:RAB8B:KIF23:PSMA4:CTSH:PYCARD:NOD2:AP1G1:CYBA:CLTC:ACE:ACE:PSMC5:PSMA8:CD209:AP1M1:LILRB2:RAB10:PSME4:DCTN1:VAMP8:PSMD14:ITGAV:SLC11A1:AP1S3:PSMF1:AP1B1:SEC13:RFTN1:ITGB5:SEC31A:SEC24B:MARCH1:ERAP1:ERAP2:LNPEP:CD74:DCTN4:CANX:HLA-H:HLA-E:HLA-C:HLA-B:HLA-DQA1:HLA-DQB1:HLA-DQB2:PSMB8:T…	http://www.gsea-msigdb.org/gsea/msigdb/cards/GO_ANTIGEN_PROCESSING_AND_PRESENTATION
GO_bp	GO_CELLULAR_RESPONSE_TO_DRUG	356	110	1.89068e-17	6.55495e-16	AGRN:CASP9:PINK1:GCLM:GSTM2:PTPN22:ADAM15:HCN3:ARHGEF2:SLAMF8:MTR:CHRM3:SMYD3:CDK1:SIRT1:DDIT4:PPIF:ADIRF:PTEN:BNIP3:RPS3:PDGFD:KMT2A:ETS1:CD69:ITPR2:DDX11:LRRK2:CDK2:STAT6:CDK4:MDM2:PAWR:HSP90B1:SSH1:USP8:SIN3A:PDE8A:BLM:MAPK3:ADCY7:NOD2:MT3:CDH1:CYBA:CRK:SERPINF1:TP53:KDM6B:BECN1:PPP1R9B:RPS6KB1:PYCR1:FECH:PDE4A:ROCK2:NCOA1:ADCY3:CAD:CYP1B1:PRKCE:BCL11A:RNF149:NFE2L2:MSTN:ANKZF1:GABPA:SOD1:MAPK…	http://www.gsea-msigdb.org/gsea/msigdb/cards/GO_CELLULAR_RESPONSE_TO_DRUG
GO_bp	GO_RIBONUCLEOPROTEIN_COMPLEX_BIOGENESIS	478	135	2.20401e-17	7.60539e-16	EXOSC10:RNU1-1:U1:SRSF10:EIF3I:AGO3:UTP11L:WDR77:RNVU1-13:RNVU1-19:RPS27:ADAR:RC3H1:DHX9:HEATR1:GTPBP4:CELF2:SIRT1:RPS24:PTEN:BCCIP:EIF3F:CELF1:PRPF19:SF1:DDX6:STRAP:BICD1:SCAF11:DDX23:EIF4B:CPSF6:KRR1:UTP20:SART3:ATXN2:RPLP0:DENR:SFSWAP:DDX51:GTF3A:PAN3:EXOSC8:DIS3:EIF2S1:SRSF5:DICER1:DYNC1H1:HSP90AA1:EIF5:RPS27L:EDC3:ISG20:TICRR:LUC7L:TBL3:RSL1D1:EIF3CL:PAPD5:NUDT21:OGFOD1:CNOT1:CIRH1A:NOB1:PRP…	http://www.gsea-msigdb.org/gsea/msigdb/cards/GO_RIBONUCLEOPROTEIN_COMPLEX_BIOGENESIS
GO_bp	GO_RESPONSE_TO_VIRUS	320	102	2.58101e-17	8.86468e-16	ENO1:STMN1:PUM1:IFI44L:GBP3:GBP1:ADAR:TNFSF4:XPR1:DHX9:PTPRC:ARF1:LYST:LGALS8:ERCC6:DDIT4:IFIT3:IFIT5:BNIP3:TRIM6:TRIM34:TRIM22:FAM111A:DAK:CFL1:BANF1:CREBZF:BIRC3:PCBP2:STAT2:OAS1:OAS3:OAS2:OASL:EIF2AK4:CYP1A1:SIN3A:ISG20:PYCARD:NLRC5:SLFN11:CCL5:DHX58:BECN1:TRIM25:SEC14L1:PMAIP1:BCL2:GTF2F1:ILF3:IL12RB1:LSM14A:ZNF175:LILRB1:RSAD2:DDX1:PUM2:EIF2AK2:PPM1B:BCL2L11:IFIH1:PRKRA:STAT1:POLR3F:BCL2L1:I…	http://www.gsea-msigdb.org/gsea/msigdb/cards/GO_RESPONSE_TO_VIRUS
GO_bp	GO_CELL_CYCLE_G1_S_PHASE_TRANSITION	285	94	3.82353e-17	1.30711e-15	RPA2:RCC1:NASP:CDKN2C:GADD45A:MUC1:CDK1:ECD:PTEN:CACUL1:MEN1:POLA2:CUL5:NPAT:CCND2:PTPN6:BCAT1:ZNF385A:CDK2:GLI1:CDK4:CTDSP2:MDM2:E2F7:CRADD:POLE:LATS2:CUL4A:PSME1:DACT1:MAX:ESRRB:AKT1:RPS27L:PIAS1:CYP1A1:GSPT1:RBL2:CNOT1:RPA1:TP53:SLFN11:RPS6KB1:RPTOR:BCL2:KANK2:BRD4:SPDYA:CNOT11:MCM6:ORC4:ORC2:RQCD1:CUL3:DDRGK1:AURKA:BACH1:PRMT2:BID:CHEK2:UBE2E2:TFDP2:EIF4G1:ANKRD17:CNOT6L:PPP3CA:FBXW7:PLRG1:TE…	http://www.gsea-msigdb.org/gsea/msigdb/cards/GO_CELL_CYCLE_G1_S_PHASE_TRANSITION
GO_bp	GO_PEPTIDYL_LYSINE_MODIFICATION	383	115	3.86215e-17	1.3142e-15	PRDM2:KDM1A:MEAF6:KDM4A:NDC1:SETDB1:CRTC2:MUC1:ASH1L:TADA1:TPR:ARID4B:SMYD3:EPC1:SIRT1:LOXL4:METTL10:CTR9:MEN1:SUV420H1:KMT2A:KANSL2:KMT2D:METTL21B:MDM2:NUPL1:BRCA2:C14orf164:RTF1:PIAS1:SIN3A:HMG20A:WDR61:NAA60:NAA60:CREBBP:MAPK3:SRCAP:SETD1A:KAT8:NUP93:SETD6:PRDM7:MYOCD:FLCN:USP22:SUPT6H:SUZ12:EZH1:KANSL1:NUP85:HMG20B:DNMT1:BRD4:KMT2B:KMT2B:NCOA1:BCL11A:KDM3A:RANBP2:EPC2:RIF1:IFIH1:ATF2:KANSL1L:…	http://www.gsea-msigdb.org/gsea/msigdb/cards/GO_PEPTIDYL_LYSINE_MODIFICATION
GO_bp	GO_POSITIVE_REGULATION_OF_CELLULAR_COMPONENT_BIOGENESIS	519	142	6.41154e-17	2.17165e-15	AGRN:MTOR:PINK1:CDC42:RPA2:SH3GLB1:KIAA1324:TPR:PARP1:ARF1:HEATR1:PIP4K2A:DLG5:SWAP70:BDNF:PTPRJ:PPP2R5B:ARL2:NUMA1:ARAP1:FCHSD2:RPS3:PAK1:KIAA1731:CLSTN3:NCKAP1L:CAND1:NAV3:PAN3:ERCC5:CUL4A:NIN:CHGA:TCL1A:EVL:WARS:DYNC1H1:HSP90AA1:USP50:TPM1:SMAD3:C15orf38:IQGAP1:FES:WASH3P:EEF2K:CORO1A:PYCARD:CNOT1:HAS3:ATMIN:PIEZO1:MYO1C:RPA1:TP53:WIPF2:BECN1:PSMC5:GRB2:PMAIP1:MARK4:ARHGAP35:CDC42EP5:ITGB1BP1:…	http://www.gsea-msigdb.org/gsea/msigdb/cards/GO_POSITIVE_REGULATION_OF_CELLULAR_COMPONENT_BIOGENESIS
GO_bp	GO_NEGATIVE_REGULATION_OF_MITOTIC_CELL_CYCLE	324	102	6.6979e-17	2.25824e-15	RPA2:CDKN2C:GADD45A:PSMD4:PSMB4:MUC1:TPR:ANGEL2:CENPF:CDK1:PTEN:BUB3:PSMD13:ZNF385A:CDK2:CDK4:CTDSP2:MDM2:E2F7:CRADD:TAOK3:KNTC1:CHFR:PSME1:PSMA6:DACT1:FOXN3:XRCC3:BUB1B:RPS27L:SMAD3:PSMA4:TICRR:BLM:PLK1:RBL2:CNOT1:NAE1:TP53:AURKB:TAOK1:ZNF207:SLFN11:TOM1L1:PSMC5:NDC80:PSMA8:BCL2:KANK2:BRSK1:GEN1:PSME4:CNOT11:PSMD14:MLTK:ATF2:NABP1:RQCD1:PSMF1:BCL2L1:AURKA:DONSON:PRMT2:CHEK2:XPC:CTNNB1:TFDP2:CNOT…	http://www.gsea-msigdb.org/gsea/msigdb/cards/GO_NEGATIVE_REGULATION_OF_MITOTIC_CELL_CYCLE
GO_bp	GO_PROTEIN_DEPHOSPHORYLATION	315	100	7.17119e-17	2.40677e-15	MTOR:PINK1:EYA3:PHACTR4:PTP4A2:PTPN22:ENSA:TIPRL:PTPRC:PTPN7:DUSP10:PTPN20A:PTPN20B:DUPD1:PTEN:DUSP5:SWAP70:CRY2:PTPRJ:PPP2R5B:PPP6R3:PTPN6:DUSP16:PTPRO:NCKAP1L:CTDSP2:HSP90B1:SSH1:PPP1CC:TPTE2:DLGAP5:PPM1A:PPP2R5E:CALM1:PPP4R4:PPP2R5C:CTDSPL2:ARPP19:PTPN9:CPPED1:SSH2:PPP1R9B:RPRD1A:BCL2:PTPRS:CALM3:PPP2R1A:LILRB2:PPP6R1:ROCK2:PPP1CB:EIF2AK2:PPM1B:SMEK2:PPP3R1:PTPN18:MGAT5:PPP1R1C:SLC39A10:PPP1R7…	http://www.gsea-msigdb.org/gsea/msigdb/cards/GO_PROTEIN_DEPHOSPHORYLATION
GO_bp	GO_CELLULAR_RESPONSE_TO_HORMONE_STIMULUS	686	174	7.2225e-17	2.41297e-15	AGRN:FAM132A:CASP9:HDAC1:ATP6V0B:PCSK9:GCLM:ATP1A1:GNRHR2:CTSS:TNFSF4:SLC30A10:PARP1:CHRM3:HNRNPU-AS1:HNRNPU:SMYD3:AKR1C1:NCOA4:SIRT1:DDIT4:PTEN:LGR4:CRY2:MEN1:RBM14:GSTP1:UCP3:PAK1:PRCP:SIK2:FKBP4:C2CD5:KMT2D:SP1:CALCOCO1:MARS:CDK4:MDM2:SOCS2:NR2C1:AACS:LATS2:TBC1D4:MAX:SRSF5:PGF:ESRRB:AKT1:UBE3A:ZNF106:FBN1:USP8:MYO5A:RORA:RAB8B:PIAS1:CSK:CTSH:AKAP13:ABHD2:PDPK1:PDPK2:EEF2K:ADCY7:MT3:CNOT1:BCAR…	http://www.gsea-msigdb.org/gsea/msigdb/cards/GO_CELLULAR_RESPONSE_TO_HORMONE_STIMULUS
GO_bp	GO_RESPONSE_TO_OXYGEN_LEVELS	382	114	8.69476e-17	2.8917e-15	ENO1:MTOR:PINK1:DDAH1:VCAM1:PSMD4:PSMB4:ADAM15:TGFB2:CAPN2:EGLN1:SIRT1:DDIT4:PLAU:KCNMA1:PTEN:FAS:PDLIM1:BNIP3:ADAM8:PSMD13:LDHA:MALAT1:UCP3:PAK1:HYOU1:ETS1:ITPR2:CACNB3:TMBIM6:CDK4:MDM2:APAF1:HSP90B1:UBC:PSME1:EGLN3:PSMA6:SLC8A3:PGF:AKT1:RORA:SMAD3:CYP1A1:IREB2:PSMA4:NARFL:CREBBP:EEF2K:MT3:CYBA:TP53:MYOCD:UBB:ALKBH5:SLC6A4:NF1:BECN1:NPEPPS:PSMC5:P4HB:PSMA8:PMAIP1:BCL2:ACTN4:ROCK2:PRKCE:PSME4:RPS…	http://www.gsea-msigdb.org/gsea/msigdb/cards/GO_RESPONSE_TO_OXYGEN_LEVELS
GO_bp	GO_PROCESS_UTILIZING_AUTOPHAGIC_MECHANISM	482	134	1.18226e-16	3.91423e-15	MTOR:MFN2:VPS13D:PINK1:ATPIF1:KDM4A:ATP6V0B:SH3GLB1:KIAA1324:DRAM2:PTPN22:PRKAB2:MCL1:HAX1:UBQLN4:ABL2:LGALS8:OPTN:PIP4K2A:WAC:C10orf10:SIRT1:VTI1A:BNIP3:TRIM22:EIF4G2:VPS37C:ATG16L2:UVRAG:PAFAH1B2:IL10RA:VPS26B:LRRK2:TMBIM6:DRAM1:CAMKK2:VPS33A:HMGB1:PRKD1:PSEN1:SPTLC2:HSP90AA1:AKT1:EIF2AK4:VPS39:VPS13C:HERC1:ULK3:MLST8:CLEC16A:CLN3:CLN3:MAPK3:KAT8:PYCARD:MT3:CSNK2A2:TMEM208:TP53:FLCN:ULK2:POLDIP…	http://www.gsea-msigdb.org/gsea/msigdb/cards/GO_PROCESS_UTILIZING_AUTOPHAGIC_MECHANISM
GO_bp	GO_REGULATION_OF_DNA_METABOLIC_PROCESS	285	93	1.21577e-16	4.00713e-15	EXOSC10:KDM1A:RPA2:EYA3:TNFSF4:DHX9:SMG7:PTPRC:NEK2:PARP1:HNRNPU-AS1:HNRNPU:FBXO18:ERCC6:PARG:SIRT1:MMS19:OTUB1:FAM168A:RPS3:KMT2A:DDX11:CDK2:STAT6:HMGB1:CUL4A:HNRNPC:AKT1:TICRR:BLM:USP7:SMG1:MAPK3:FUS:PAPD5:TERF2IP:PRDM7:AURKB:FLCN:SUPT6H:SMCHD1:MAP2K7:BABAM1:ZSCAN4:CCT4:ACTR2:CCT7:ZRANB3:RIF1:CD28:XRCC5:TRIP12:C20orf196:CCT8:MAPK1:MLH1:CTNNB1:SETD2:GNL3:PRKCD:PPP4R2:KPNA1:DTX3L:ATR:PIK3CA:TFRC:…	http://www.gsea-msigdb.org/gsea/msigdb/cards/GO_REGULATION_OF_DNA_METABOLIC_PROCESS
GO_bp	GO_REGULATION_OF_CELL_PROJECTION_ORGANIZATION	663	169	1.22717e-16	4.02666e-15	AGRN:MTOR:RCC2:CDC42:KDM1A:MACF1:ODF2L:MOV10:PRRX1:ABL2:CAMSAP2:ARF1:DLG5:PTEN:SEMA4G:KIAA1598:BDNF:CAPRIN1:CD44:PPP2R5B:CFL1:ARAP1:PAK1:FKBP4:PTPRO:LRRK2:MDM2:NAV3:PLXNC1:CORO1C:SSH1:TCHP:FBXW8:SPG20:MYCBP2:PRKD1:NIN:SYNE2:PSEN1:EVL:BAG5:AKT1:SEMA6D:MAPK6:ADAM10:RAB8B:RAB11A:SEMA7A:PTPN9:C15orf38:SEMA4B:IQGAP1:FES:EEF2K:CYLD:MT3:IST1:ATMIN:CRK:SERPINF1:PAFAH1B1:RAP1GAP2:ULK2:SARM1:SSH2:GRN:SYT4:…	http://www.gsea-msigdb.org/gsea/msigdb/cards/GO_REGULATION_OF_CELL_PROJECTION_ORGANIZATION
GO_bp	GO_INTRACELLULAR_RECEPTOR_SIGNALING_PATHWAY	276	91	1.23936e-16	4.03066e-15	PUM1:HDAC1:PTPN22:PARP1:CREM:NCOA4:SIRT1:CRY2:DAK:RBM14:PAK1:PRCP:BIRC3:FKBP4:KMT2D:CALCOCO1:NR2C1:UBC:NFKBIA:ESRRB:UBE3A:RORA:PIAS1:NOD2:CYLD:CNOT1:ARRB2:ALOX15B:NCOR1:UBB:MED1:DHX58:SEC14L1:KANK2:LSM14A:ACTN4:PUM2:NCOA1:ASXL2:RPS27A:CYP26B1:KDM3A:FHL2:IFIH1:RQCD1:DDRGK1:ITCH:NCOA6:NCOA3:NRIP1:RUNX1:PRMT2:YWHAH:DDX17:PPARA:TADA3:PPARG:CTNNB1:UBA5:TP63:RNF4:PPARGC1A:CLOCK:ANKRD17:UFSP2:FAM105B:SK…	http://www.gsea-msigdb.org/gsea/msigdb/cards/GO_INTRACELLULAR_RECEPTOR_SIGNALING_PATHWAY
GO_bp	GO_PROTEIN_POLYMERIZATION	276	91	1.23936e-16	4.03066e-15	MTOR:PINK1:STMN1:CAPZA1:HAX1:CAMSAP2:ARF1:MSRB2:ADD3:TRIM6:TTC17:CKAP5:ARL2:NUMA1:FCHSD2:RPS3:PAK1:FKBP4:NCKAP1L:NAV3:CCDC53:TUBGCP3:NIN:EVL:HSP90AA1:TUBGCP5:TUBGCP4:TMOD2:TMOD3:HDGFRP3:C15orf38:FES:WASH3P:CORO1A:PYCARD:MYO1C:ZNF207:WIPF2:GRB2:CSNK1D:TBCD:CEP192:PLEKHG2:CTB-60E11.4:CDC42EP5:CDC42EP3:PRKCE:SPTBN1:ACTR2:DCTN1:CTNNA2:CHMP3:ACTR3:CLASP1:BIN1:WIPF1:NCKAP1:ABI2:ARPC2:PREX1:MX2:MX1:INPP…	http://www.gsea-msigdb.org/gsea/msigdb/cards/GO_PROTEIN_POLYMERIZATION
GO_bp	GO_SMALL_GTPASE_MEDIATED_SIGNAL_TRANSDUCTION	554	148	1.35933e-16	4.40136e-15	MFN2:CDC42:STMN1:PHACTR4:INPP5B:SYDE2:BCAR3:ARHGAP29:SETDB1:CDC42SE1:DENND4B:ARHGEF2:ARHGEF11:RALGPS2:ABL2:TGFB2:ITPKB:GDI2:ARHGAP21:ARHGAP19:KIAA1598:ARHGAP1:MADD:RASGRP2:CFL1:RHOD:ARAP1:RAB30:ARHGEF12:ARHGAP32:RACGAP1:CDK2:FGD6:BRAP:RAB35:RHOF:STARD13:LPAR6:DOCK9:MCF2L:RASA3:RAB2B:PRKD1:ARHGAP5:RALGAPA1:SOS2:ARHGAP11A:RASGRP1:CHP1:USP8:USP50:RAB27A:RAB8B:PTPLAD1:RAB11A:AKAP13:DNAJA3:GPR56:FAM65…	http://www.gsea-msigdb.org/gsea/msigdb/cards/GO_SMALL_GTPASE_MEDIATED_SIGNAL_TRANSDUCTION
GO_bp	GO_REGULATION_OF_AUTOPHAGY	318	100	1.46096e-16	4.70968e-15	MTOR:MFN2:VPS13D:PINK1:ATPIF1:KDM4A:ATP6V0B:SH3GLB1:KIAA1324:DRAM2:PTPN22:PRKAB2:MCL1:HAX1:UBQLN4:ABL2:OPTN:PIP4K2A:WAC:C10orf10:SIRT1:BNIP3:TRIM22:EIF4G2:UVRAG:PAFAH1B2:IL10RA:VPS26B:LRRK2:DRAM1:CAMKK2:HMGB1:PRKD1:SPTLC2:AKT1:EIF2AK4:VPS13C:HERC1:ULK3:MLST8:CLEC16A:MAPK3:KAT8:PYCARD:MT3:CSNK2A2:FLCN:ULK2:POLDIP2:BECN1:CALCOCO2:EXOC7:RPTOR:BCL2:SUPT5H:HS1BP3:FEZ2:HTRA2:HK2:BCL2L11:PIKFYVE:SNX5:TP…	http://www.gsea-msigdb.org/gsea/msigdb/cards/GO_REGULATION_OF_AUTOPHAGY
GO_bp	GO_VIRAL_LIFE_CYCLE	323	101	1.57924e-16	5.06875e-15	CDC42:PPIH:EPS15:NDC1:PKN2:SETDB1:ADAR:SLAMF1:XPR1:TPR:CR1:CD46:USP6NL:CDK1:IFIT5:TRIM6:FAM111A:VPS37C:BANF1:ATG16L2:UVRAG:DDX6:PCBP2:EEA1:OAS1:OAS3:OASL:SCARB1:UBC:NUPL1:SLC10A1:CCNK:EIF2AK4:ANXA2:PTPLAD1:ISG20:NUP93:IST1:UBB:CCL5:TRIM25:NUP85:P4HB:NEDD4L:BCL2:CD209:ILF3:MVB12A:RSAD2:ROCK2:EIF2AK2:RPS27A:XPO1:VAMP8:CHMP3:RANBP2:ITGAV:CD28:ITCH:VAPB:CXADR:MX1:PI4KA:LGALS1:APOBEC3F:NUP50:SEC13:RAB…	http://www.gsea-msigdb.org/gsea/msigdb/cards/GO_VIRAL_LIFE_CYCLE
GO_bp	GO_NEGATIVE_REGULATION_OF_CELL_CYCLE_PHASE_TRANSITION	255	86	1.81715e-16	5.80696e-15	RPA2:CDKN2C:GADD45A:PSMD4:PSMB4:MUC1:TPR:DTL:CENPF:CDK1:PTEN:BUB3:PSMD13:MEN1:ZNF385A:CDK2:CDK4:CTDSP2:MDM2:E2F7:CRADD:TAOK3:PSME1:PSMA6:DACT1:FOXN3:XRCC3:BUB1B:RPS27L:PSMA4:TICRR:BLM:PLK1:RBL2:CNOT1:NAE1:TP53:AURKB:TAOK1:ZNF207:SLFN11:PSMC5:NDC80:PSMA8:BCL2:KANK2:BABAM1:BRSK1:GEN1:PSME4:CNOT11:PSMD14:RQCD1:PSMF1:AURKA:DONSON:PRMT2:CHEK2:TFDP2:CNOT6L:RAD17:SKP1:CDC25C:SPDL1:UIMC1:C5orf45:BTN2A2:P…	http://www.gsea-msigdb.org/gsea/msigdb/cards/GO_NEGATIVE_REGULATION_OF_CELL_CYCLE_PHASE_TRANSITION
GO_bp	GO_REGULATION_OF_PROTEIN_STABILITY	273	90	1.83405e-16	5.8356e-15	PINK1:SH3GLB1:GTPBP4:SIRT1:PTEN:SYVN1:TBRG1:ATF7IP:LRRK2:MDM2:CHFR:SUGT1:FBXL3:PRKD1:SAV1:DACT1:SEL1L:CCDC88C:HSP90AA1:BAG5:CHP1:USP8:USP3:SMAD3:CTSH:CREBBP:USP7:COG7:PLK1:PYCARD:SIAH1:MT3:ZNF207:RPL23:GRN:NEDD4L:BCL2:RTN4:USP34:CCT4:CCT7:RNF149:MARCH7:PRKRA:HSPD1:CUL3:USP40:STK4:AURKA:USP25:CCT8:MORC3:LSS:MAPK1:CHEK2:XBP1:NF2:TADA3:VHL:PRKCD:TNIP2:HTT:PPARGC1A:NAA15:FBXW7:TERT:CCT5:CDK7:GPR98:FB…	http://www.gsea-msigdb.org/gsea/msigdb/cards/GO_REGULATION_OF_PROTEIN_STABILITY
GO_bp	GO_PROTEIN_LOCALIZATION_TO_CHROMOSOME	84	43	2.27952e-16	7.22176e-15	RCC2:RPA2:CDK1:BUB3:CDCA5:PPHLN1:BRCA2:CHAMP1:BUB1B:CASC5:PLK1:TERF2IP:RPA1:AURKB:NDC80:TRAPPC12:CENPA:CCT4:CCT7:XRCC5:CCT8:SETD2:GNL3:FAM208A:ATR:TERT:CCT5:NIPBL:SPDL1:BOD1:C5orf45:LEMD2:TTK:MCM9:CCT6A:POT1:EZH2:TNKS:PINX1:CHMP7:RAD21:MTBP:ATRX	http://www.gsea-msigdb.org/gsea/msigdb/cards/GO_PROTEIN_LOCALIZATION_TO_CHROMOSOME
GO_bp	GO_LEUKOCYTE_CELL_CELL_ADHESION	330	102	2.68441e-16	8.46798e-15	CDC42:BCL10:GLMN:VCAM1:PTPN22:CD160:CD1D:SELL:TNFSF4:RC3H1:PTPRC:CD46:DUSP10:ITPKB:MAP3K8:DLG5:ADAM8:CD44:RPS3:PAK1:IL18:ETS1:WNK1:PTPN6:CLECL1:NCKAP1L:TESPA1:PAWR:HMGB1:HSPH1:PNP:ZBTB1:AKT1:RASGRP1:CSK:BLM:PDPK1:PDPK2:DNAJA3:IL4R:SPN:CORO1A:ITGAL:PYCARD:NOD2:CYLD:NFAT5:CCL5:STAT5B:GRB2:MALT1:CD209:JAK3:IL12RB1:LILRB2:LILRB1:LILRB4:PELI1:MARCH7:ITGA4:HSPD1:CD28:ITCH:SDC4:RUNX1:ICOSLG:ITGB2:XBP1:R…	http://www.gsea-msigdb.org/gsea/msigdb/cards/GO_LEUKOCYTE_CELL_CELL_ADHESION
GO_bp	GO_POSITIVE_REGULATION_OF_NUCLEOBASE_CONTAINING_COMPOUND_METABOLIC_PROCESS	230	80	2.74722e-16	8.62908e-15	EYA3:THRAP3:TNFSF4:PRDX6:DHX9:PTPRC:NEK2:PARP1:HEATR1:ERCC6:SIRT1:MMS19:PRPF19:FAM168A:RPS3:DDX11:CDK2:SLC39A5:STAT6:HMGB1:SRSF5:AKT1:ST20:BLM:USP7:MAPK3:FUS:NUDT21:PRDM7:POLR2A:TP53:AURKB:SMCHD1:CIRBP:MAP2K7:BABAM1:WDR43:CCT4:ACTR2:CCT7:RIF1:CD28:XRCC5:C20orf196:CCT8:MAPK1:MLH1:CTNNB1:GNL3:PRKCD:DTX3L:ATR:TRA2B:TFRC:RNF168:NCBP2:WHSC1:PPARGC1A:NAF1:CCT5:UTP15:RAD50:UIMC1:C5orf45:PPP1R10:EYA4:HNR…	http://www.gsea-msigdb.org/gsea/msigdb/cards/GO_POSITIVE_REGULATION_OF_NUCLEOBASE_CONTAINING_COMPOUND_METABOLIC_PROCESS
GO_bp	GO_REGULATION_OF_NERVOUS_SYSTEM_DEVELOPMENT	909	213	3.19329e-16	9.98752e-15	HES4:AGRN:HES2:MTOR:TNFRSF1B:SPEN:NBL1:KDM1A:ID3:HDAC1:MACF1:KDM4A:MOV10:ARHGEF2:PRRX1:ABL2:ASPM:CAMSAP2:DUSP10:ARF1:ZEB1:PARD3:CDK1:DLG5:NRG3:PTEN:SEMA4G:KIAA1598:BDNF:CAPRIN1:PRPF19:MYRF:PPP2R5B:CFL1:PAK1:DDX6:SORL1:FKBP4:CLSTN3:PTPRO:LRRK2:GLI1:MDM2:NAP1L1:SOCS2:PLXNC1:SSH1:PPP1CC:FBXW8:RNF10:SPG20:MYCBP2:EDNRB:LIG4:PRKD1:NIN:PSEN1:NUMB:DICER1:BCL11B:BAG5:AKT1:EIF2AK4:ELL3:SEMA6D:MAPK6:TCF12:A…	http://www.gsea-msigdb.org/gsea/msigdb/cards/GO_REGULATION_OF_NERVOUS_SYSTEM_DEVELOPMENT
GO_bp	GO_REGULATION_OF_PROTEIN_SERINE_THREONINE_KINASE_ACTIVITY	503	137	3.37254e-16	1.05034e-14	CCNL2:CDKN2C:GADD45A:FAM212B:PTPN22:CKS1B:PTPRC:DUSP10:AIDA:GTPBP4:MAP3K8:ERCC6:CDK1:SIRT1:PTEN:DUSP5:PDCD4:BCCIP:ADAM8:IPO7:HIPK3:MADD:PTPRJ:MAP4K2:MEN1:MAP3K11:GSTP1:RPS3:UVRAG:PAK1:PDGFD:SORL1:WNK1:CCND2:PTPN6:LRP6:DUSP16:LRRK2:DAZAP2:CDK4:FRS2:ERP29:TAOK3:UBC:LATS2:IPO5:MAP3K9:PSEN1:CALM1:TCL1A:CCNK:AKT1:RASGRP1:PTPLAD1:MAP2K5:CSK:AKAP13:IQGAP1:BLM:MLST8:PLK1:MAPK3:PYCARD:NOD2:KARS:CRK:MYOCD:…	http://www.gsea-msigdb.org/gsea/msigdb/cards/GO_REGULATION_OF_PROTEIN_SERINE_THREONINE_KINASE_ACTIVITY
GO_bp	GO_NEGATIVE_REGULATION_OF_CATALYTIC_ACTIVITY	789	191	3.72606e-16	1.15555e-14	RCC2:RPS6KA1:ATPIF1:CDKN2C:GADD45A:FAM212B:PTPN22:ANP32E:ENSA:CDC42SE1:ADAR:TIPRL:SERPINC1:PTPRC:PPP1R12B:CR1:GPATCH2:TGFB2:DUSP10:AIDA:EGLN1:HNRNPU-AS1:HNRNPU:SMYD3:CNST:SH3BP5L:ITIH5:SIRT1:PPIF:PTEN:DUSP5:PDCD4:IPO7:HIPK3:CD44:CRY2:PTPRJ:MEN1:ARL2:GSTP1:SYTL2:BIRC3:SORL1:KDM5A:WNK1:PTPN6:LRP6:DUSP16:BICD1:LRRK2:TMBIM6:NCKAP1L:CAND1:MDM2:CORO1C:ACACB:TAOK3:CABP1:TMED2:LATS2:SERPINE3:EDNRB:RBM26:…	http://www.gsea-msigdb.org/gsea/msigdb/cards/GO_NEGATIVE_REGULATION_OF_CATALYTIC_ACTIVITY
GO_bp	GO_SPINDLE_ORGANIZATION	168	65	4.37351e-16	1.35064e-14	STMN1:RCC1:MSTO1:TPR:ASPM:NEK2:CCSAP:HNRNPU-AS1:HNRNPU:BCCIP:CKAP5:NUMA1:RPS3:UVRAG:RACGAP1:ESPL1:DCTN2:TUBGCP3:HAUS4:DYNC1H1:TUBGCP5:TUBGCP4:RAB11A:KIF23:PLK1:CHD3:AURKB:NCOR1:ZNF207:CLTC:CSNK1D:NDC80:CEP192:MAPRE2:PPP2R1A:AURKC:DCTN1:CLASP1:PLK1S1:AURKA:PCNT:CHEK2:DRG1:MYH9:SUN2:MLH1:MAP4:SPICE1:RNF4:MAP9:CEP72:CCDC69:TUBB:KIFC1:SENP6:TTK:FBXO5:TNKS:TACC1:HAUS6:NEK6:PPP2R4:SMC1A:ATRX:MECP2:FLNA	http://www.gsea-msigdb.org/gsea/msigdb/cards/GO_SPINDLE_ORGANIZATION
GO_bp	GO_CELL_PART_MORPHOGENESIS	672	169	4.7352e-16	1.45622e-14	RERE:PIK3CD:NBL1:CDC42:STMN1:MACF1:SZT2:MOV10:PLEKHO1:ABI1:PARD3:ANK3:PTEN:SEMA4G:KIAA1598:BDNF:CAPRIN1:CD44:CFL1:PAK1:PTPRO:LRRK2:NCKAP1L:FRS2:PLXNC1:CORO1C:SSH1:TCTN1:FBXW8:SPG20:NEK3:MYCBP2:ATL1:NIN:PSEN1:NUMB:DICER1:BCL11B:EVL:HSP90AA1:EIF2AK4:SPG11:SEMA6D:ADAM10:SNX1:RAB11A:NEO1:SEMA7A:C15orf38:SEMA4B:IQGAP1:MEF2A:EEF2K:MAPK3:SIAH1:MT3:CDH11:IST1:TUBB3:TUBB3:PITPNA:PAFAH1B1:MINK1:UBB:ULK2:PO…	http://www.gsea-msigdb.org/gsea/msigdb/cards/GO_CELL_PART_MORPHOGENESIS
GO_bp	GO_ANTIGEN_PROCESSING_AND_PRESENTATION_OF_PEPTIDE_ANTIGEN	185	69	5.135e-16	1.5726e-14	VAMP3:CAPZA1:CTSS:PSMD4:PSMB4:MR1:ARF1:PSMD13:RACGAP1:DCTN2:PSME1:PSMA6:ACTR10:LGMN:DYNC1H1:KIF23:PSMA4:PYCARD:AP1G1:CYBA:CLTC:ACE:ACE:PSMC5:PSMA8:CD209:AP1M1:PSME4:DCTN1:VAMP8:PSMD14:ITGAV:SLC11A1:AP1S3:PSMF1:AP1B1:SEC13:ITGB5:SEC31A:SEC24B:MARCH1:ERAP1:ERAP2:LNPEP:CD74:DCTN4:CANX:HLA-H:HLA-E:HLA-C:HLA-B:HLA-DQA1:HLA-DQB1:HLA-DQB2:PSMB8:TAP1:HLA-DMB:HLA-DMA:HLA-DOA:HLA-DPA1:HLA-DPB1:TAPBP:NCF1:C…	http://www.gsea-msigdb.org/gsea/msigdb/cards/GO_ANTIGEN_PROCESSING_AND_PRESENTATION_OF_PEPTIDE_ANTIGEN
GO_bp	GO_MITOCHONDRIAL_TRANSPORT	250	84	5.19938e-16	1.5857e-14	UBE2J2:MFN2:PINK1:ATPIF1:SH3GLB1:ATP5F1:PRKAB2:THEM4:HAX1:MPC2:FLVCR1:ATP5C1:TIMM23:MCU:PPIF:SLC25A28:BNIP3:SLC25A22:IMMP1L:UCP3:ATP5L:LRRK2:ATP5B:ACACB:DNAJC15:SLC25A30:TIMM9:PSEN1:SLC25A29:HSP90AA1:PAM16:MPV17L:CSNK2A2:SPG7:TP53:STARD3:NPEPPS:ATP5G1:AFG3L2:PMAIP1:BCL2:ATP5D:SLC25A23:NDUFA13:YWHAQ:PPP3R1:HTRA2:HK2:COX5B:BCL2L11:ATF2:HSPD1:MTERFD2:BCL2L1:YWHAB:ATP5J:ATP5O:BID:SLC25A1:UBE2L3:YWHAH…	http://www.gsea-msigdb.org/gsea/msigdb/cards/GO_MITOCHONDRIAL_TRANSPORT
GO_bp	GO_MEMBRANE_DOCKING	177	67	5.69963e-16	1.73109e-14	VAMP3:VCAM1:VPS45:NEK2:SDCCAG8:CDK1:PDZD8:CKAP5:C2CD3:SYTL2:TUBA1A:ESYT1:DCTN2:RAB3IP:CCDC41:TCTN1:VPS33A:STX2:HAUS4:DYNC1H1:HSP90AA1:CHP1:TTBK2:BLOC1S6:CEP152:RAB8B:RAB11A:PLK1:STX4:PAFAH1B1:STX8:CSNK1D:CEP192:MARK4:PPP2R1A:RAB10:EXOC6B:ALMS1:DCTN1:VAMP8:CLASP1:TUBA4A:CEP250:KCNB1:PCNT:SFI1:CSNK1E:IQCB1:CEP70:CEP135:CEP72:TUBB:KIAA1009:STX7:AHI1:YKT6:STX1A:AKAP9:CEP41:EXOC4:ESYT2:PCM1:TSNARE1:HA…	http://www.gsea-msigdb.org/gsea/msigdb/cards/GO_MEMBRANE_DOCKING
GO_bp	GO_REGULATION_OF_MRNA_CATABOLIC_PROCESS	194	71	6.19418e-16	1.87355e-14	TARDBP:MTOR:PUM1:THRAP3:PABPC4:MOV10:PSMD4:PSMB4:RC3H1:DHX9:ANGEL2:HNRNPU-AS1:HNRNPU:PSMD13:UBC:EXOSC8:DIS3:HNRNPC:RBM23:PSME1:PSMA6:ZC3H14:AKT1:MYEF2:ANP32A:PSMA4:CARHSP1:PAPD5:FTO:CNOT1:METTL16:UBB:ALKBH5:PSMC5:PSMA8:CIRBP:KHSRP:ELAVL1:ROCK2:NBAS:PUM2:PSME4:RPS27A:XPO1:PSMD14:FASTKD1:SLC11A1:PSMF1:YWHAB:GTPBP1:TNRC6B:MYD88:PRKCD:FXR1:EIF4G1:CNOT6L:CCRN4L:PAPD7:FASTKD3:TNPO1:DCP2:LARP1:PSMB8:SYN…	http://www.gsea-msigdb.org/gsea/msigdb/cards/GO_REGULATION_OF_MRNA_CATABOLIC_PROCESS
GO_bp	GO_REGULATION_OF_CELL_CELL_ADHESION	392	114	6.86501e-16	2.06794e-14	CDC42:BCL10:GLMN:VCAM1:PTPN22:CD160:CD1D:TNFSF4:RC3H1:PTPRC:CD46:DUSP10:ITPKB:KIF26B:GTPBP4:MAP3K8:ANK3:DLG5:ADAM8:SWAP70:CD44:RPS3:PAK1:IL18:ETS1:WNK1:PTPN6:CLECL1:NCKAP1L:TESPA1:PAWR:HMGB1:HSPH1:PNP:ZBTB1:AKT1:RASGRP1:MAP2K5:CSK:BLM:PDPK1:PDPK2:DNAJA3:IL4R:SPN:CORO1A:PYCARD:NOD2:CYLD:CDH1:NFAT5:PIEZO1:MINK1:CCL5:STAT5B:GRB2:MALT1:CD209:JAK3:IL12RB1:LILRB2:LILRB1:LILRB4:PELI1:MARCH7:ITGA4:HSPD1:…	http://www.gsea-msigdb.org/gsea/msigdb/cards/GO_REGULATION_OF_CELL_CELL_ADHESION
GO_bp	GO_REGULATION_OF_SUPRAMOLECULAR_FIBER_ORGANIZATION	344	104	7.3309e-16	2.19927e-14	MTOR:CDC42:STMN1:CAPZA1:HAX1:ARHGEF2:CAMSAP2:ARF1:ADD3:SWAP70:ARL2:CFL1:PPFIA1:NUMA1:ARAP1:FCHSD2:RPS3:PAK1:FKBP4:NCKAP1L:NAV3:SSH1:NIN:PSEN1:EVL:TTBK2:TMOD2:TMOD3:TPM1:SMAD3:HDGFRP3:AKAP13:C15orf38:FES:WASH3P:C16orf45:CORO1A:PYCARD:MYO1C:TAOK1:SSH2:WIPF2:GRB2:TBCD:PLEKHG2:CTB-60E11.4:ARHGAP35:CDC42EP5:ITGB1BP1:ROCK2:CDC42EP3:PRKCE:SPTBN1:ACTR2:ALMS1:DCTN1:CTNNA2:ACTR3:CLASP1:BIN1:WIPF1:NCKAP1:AB…	http://www.gsea-msigdb.org/gsea/msigdb/cards/GO_REGULATION_OF_SUPRAMOLECULAR_FIBER_ORGANIZATION
GO_bp	GO_LOCOMOTION	1904	381	8.71128e-16	2.60276e-14	RERE:PIK3CD:MTOR:RCC2:NBL1:PHACTR4:INPP5B:MACF1:MYSM1:MCOLN2:PKN2:VCAM1:CD58:PLEKHO1:ADAM15:ASH1L:ARHGEF2:SLAMF8:SELL:ABL2:GLUL:LAMC1:ASPM:PTPRC:TGFB2:DUSP10:CCSAP:LYST:LGALS8:SDCCAG8:AKT3:GTPBP4:CDK1:SIRT1:DDIT4:PLAU:DLG5:NRG3:PTEN:SEMA4G:KIAA1598:ADAM8:RIC8A:SWAP70:BDNF:CD44:DGKZ:PTPRJ:SLC3A2:MALAT1:CFL1:RHOD:GSTP1:PAK1:PRCP:PDGFD:SORL1:ETS1:WNK1:PTPN6:C3AR1:PTPRO:STRAP:FAM60A:LRRK2:IRAK4:ARID2…	http://www.gsea-msigdb.org/gsea/msigdb/cards/GO_LOCOMOTION
GO_bp	GO_REGULATION_OF_PROTEIN_MODIFICATION_BY_SMALL_PROTEIN_CONJUGATION_OR_REMOVAL	221	77	8.85944e-16	2.63631e-14	MTOR:PINK1:KDM1A:PEF1:BCL10:GLMN:PTPN22:GTPBP4:PTEN:CTR9:OTUB1:RPS3:BIRC3:LRRK2:PRICKLE1:SART3:CHFR:NDFIP2:DCUN1D2:FANCM:PSEN1:HSP90AA1:BAG5:AKT1:UBE3A:CHP1:RNF111:PIAS1:FEM1B:HMG20A:PLK1:N4BP1:NOD2:ARRB2:UBB:RPL23:MALT1:HMG20B:PRKCE:PELI1:SPOPL:MARCH7:TANK:CUL3:TRIP12:ITCH:PTTG1IP:UBE2L3:CTNNB1:GNL3:DTX3L:DCUN1D4:FBXW7:SKP2:WDR70:TNIP1:DAXX:HSP90AB1:FYN:TNFAIP3:FBXO5:LIMK1:CAV1:PINX1:MTBP:PARP10…	http://www.gsea-msigdb.org/gsea/msigdb/cards/GO_REGULATION_OF_PROTEIN_MODIFICATION_BY_SMALL_PROTEIN_CONJUGATION_OR_REMOVAL
GO_bp	GO_POSITIVE_REGULATION_OF_MITOTIC_CELL_CYCLE	166	64	8.97188e-16	2.65901e-14	RCC2:PKN2:TPR:DTL:HNRNPU-AS1:HNRNPU:CDK1:CDCA5:NUMA1:CCND2:ESPL1:CDK4:MDM2:ANAPC5:BRCA2:CUL4A:DLGAP5:RAD51B:LGMN:XRCC3:AKT1:TMOD3:RAB11A:CYP1A1:SIN3A:SH2B1:PAFAH1B1:USP22:POLDIP2:STAT5B:BECN1:RPS6KB1:RPTOR:NDC80:BRD4:GEN1:MTA3:TTL:CD28:CUL3:AURKA:RANBP1:UBE2E2:EIF4G1:ANKRD17:EREG:PLRG1:TERT:NIPBL:CDC25C:PPP1R10:PHIP:FBXO5:ASNS:KMT2E:MIR29A:FGFR1:UBXN2B:MTBP:NSMCE2:HSF1:SMC5:ABL1:DDX3X:MECP2	http://www.gsea-msigdb.org/gsea/msigdb/cards/GO_POSITIVE_REGULATION_OF_MITOTIC_CELL_CYCLE
GO_bp	GO_PATTERN_RECOGNITION_RECEPTOR_SIGNALING_PATHWAY	191	70	9.09964e-16	2.68604e-14	PUM1:BCL10:PTPN22:CTSS:PIK3AP1:LGR4:DAK:BIRC3:CLEC4E:IRAK4:HSP90B1:UBC:HMGB1:NFKBIA:LGMN:PDPK1:PDPK2:NOD2:CYLD:CYBA:ARRB2:UBB:SARM1:DHX58:SEC14L1:PTPRS:LSM14A:RSAD2:PUM2:PRKCE:RTN4:RPS27A:PELI1:TANK:IFIH1:HSPD1:ITCH:ITGB2:RFTN1:MYD88:LTF:MAPKAPK3:APPL1:TNIP2:TLR1:TLR6:ANKRD17:FAM105B:MAP3K1:ERBB2IP:PJA2:TNIP1:IRF4:FLOT1:NFKBIL1:MAP3K7:TNFAIP3:NOD1:CD36:CAV1:MFHAS1:LYN:LRRC14:UBQLN1:FCN1:TLR7:RPS6…	http://www.gsea-msigdb.org/gsea/msigdb/cards/GO_PATTERN_RECOGNITION_RECEPTOR_SIGNALING_PATHWAY
GO_bp	GO_POSITIVE_REGULATION_OF_CHROMOSOME_ORGANIZATION	171	65	1.21406e-15	3.56934e-14	PINK1:KDM1A:SFPQ:SETDB1:MUC1:TPR:NEK2:HNRNPU-AS1:HNRNPU:SIRT1:CTR9:NUMA1:KMT2A:ATF7IP:DDX11:LRRK2:PPHLN1:ESPL1:SART3:ANAPC5:LIG4:PRKD1:DLGAP5:RTF1:SIN3A:WDR61:MAPK3:AURKB:BECN1:MAP2K7:DNMT1:BRD4:CCT4:CCT7:RIF1:XRCC5:CUL3:CCT8:MAPK1:CTNNB1:GNL3:FAM208A:ATR:PPARGC1A:NAF1:CCT5:NIPBL:GTF2H2:RAD50:JARID2:PPP1R10:HNRNPA2B1:CCT6A:KMT2E:POT1:TNKS:HMBOX1:RAD21:NSMCE2:SMC5:PHF19:CDK9:OGT:ATRX:FMR1:MECP2	http://www.gsea-msigdb.org/gsea/msigdb/cards/GO_POSITIVE_REGULATION_OF_CHROMOSOME_ORGANIZATION
GO_bp	GO_CYTOKINESIS	167	64	1.26272e-15	3.69761e-14	CDC42:STMN1:SH3GLB1:PKN2:ARF1:AHCTF1:SVIL:ANK3:INCENP:CFL1:UVRAG:RACGAP1:ESPL1:E2F7:RAB35:BRCA2:ZFYVE26:CALM1:USP8:RAB11A:KIF23:RAB11FIP3:PLK1:IST1:AURKB:FLCN:UNC119:BECN1:CALM3:AURKC:CENPA:BIRC6:PRKCE:SPTBN1:ACTR2:STAMBP:CHMP3:SEPT10:ACTR3:PRPF40A:CUL3:SEPT2:BCL2L1:AURKA:SON:MYH9:SEPT3:PDCD6IP:SETD2:ROPN1B:SEPT11:MAP9:SEPT8:KIF13A:SNX9:SEPT7:ANLN:ALKBH4:CHMP7:KLHL9:CDC14B:SDCCAG3:KLHL13:SEPT6	http://www.gsea-msigdb.org/gsea/msigdb/cards/GO_CYTOKINESIS
GO_bp	GO_REGULATION_OF_IMMUNE_EFFECTOR_PROCESS	450	125	1.33498e-15	3.89369e-14	TNFRSF1B:PUM1:BCL10:CD160:CD1D:CD1A:SLAMF8:TNFSF4:RC3H1:DHX9:PTPRC:CR1:CD46:TGFB2:DUSP10:ERCC6:HK1:CUEDC2:TRIM6:PTPRJ:DAK:BIRC3:IL18:CRTAM:PTPN6:C3AR1:TMBIM6:PCBP2:STAT6:HMGB1:ZBTB1:IGHG1:RASGRP1:EIF2AK4:SEMA7A:SIN3A:FES:PDPK1:PDPK2:DNASE1:IL4R:MAPK3:STX4:PYCARD:NOD2:AP1G1:KARS:ABR:CRK:ARRB2:SUPT6H:MYO18A:DHX58:STAT5B:GRN:SEC14L1:MALT1:EMR2:JAK3:IL12RB1:CD22:CLC:LILRB1:KIR2DL4:RSAD2:DDX1:PUM2:PPM…	http://www.gsea-msigdb.org/gsea/msigdb/cards/GO_REGULATION_OF_IMMUNE_EFFECTOR_PROCESS
GO_bp	GO_LIPID_METABOLIC_PROCESS	1237	268	1.69318e-15	4.91891e-14	AGRN:PIK3CD:MTOR:DHDDS:SERINC2:INPP5B:PPT1:OSBPL9:ECHDC2:PCSK9:OMA1:PIGK:GSTM2:CEPT1:ATP1A1:PRKAB2:ACP6:THEM4:FDPS:PIGC:PRDX6:CAPN2:DEGS1:LBR:ARF1:AKR1C1:PIP4K2A:CREM:SGMS1:SIRT1:TYSND1:PTEN:LIPA:ACSL5:CYP2E1:PGAP2:CYB5R2:FAR1:HSD17B12:DGKZ:OSBP:FADS2:FADS1:SF1:GSTP1:INPPL1:UCP3:MOGAT2:ACER3:ALG9:ALG9:PAFAH1B2:DPAGT1:SC5D:SORL1:LPCAT3:ST8SIA1:ALG10:ALG10B:SP1:RDH5:ESYT1:ATP5B:AGAP2:CDK4:SOCS2:ACA…	http://www.gsea-msigdb.org/gsea/msigdb/cards/GO_LIPID_METABOLIC_PROCESS
GO_bp	GO_RNA_LOCALIZATION	228	78	1.84156e-15	5.32893e-14	EXOSC10:SFPQ:NDC1:SRSF11:RBM8A:DHX9:SMG7:TPR:HNRNPU-AS1:HNRNPU:AHCTF1:BCCIP:CKAP5:SIDT2:BICD1:ZNF385A:CPSF6:ATXN2:NUPL1:RBM26:C14orf166:SRSF5:SMG1:NUP93:DHX38:MYO1C:EIF5A:ALKBH5:SUPT6H:NUP85:EIF4A3:KHSRP:SRSF7:LRPPRC:XPO1:CCT4:CCT7:RANBP2:WDR33:NOP58:AGFG1:SRSF6:CCT8:MX2:MCM3AP:NUP50:SEC13:RFTN1:SETD2:SHQ1:SIDT1:ATR:NMD3:NCBP2:G3BP2:NAF1:CCT5:DCP2:RBM27:THOC3:FLOT1:SRSF3:XPO5:CDC40:MRPL18:QKI:NUP…	http://www.gsea-msigdb.org/gsea/msigdb/cards/GO_RNA_LOCALIZATION
GO_bp	GO_REGULATION_OF_CELL_ACTIVATION	591	152	1.86701e-15	5.38138e-14	TNFRSF1B:CDC42:RPS6KA1:BCL10:GLMN:VCAM1:PTPN22:CD160:CD1D:SLAMF8:TNFSF4:RC3H1:PTPRC:CR1:CD46:DUSP10:ITPKB:MAP3K8:ZEB1:DLG5:ADAM8:RPS3:PAK1:IL18:PTPN6:CLEC4D:CLECL1:LRRK2:NCKAP1L:TESPA1:STAT6:PAWR:HMGB1:HSPH1:PNP:ZBTB1:AKT1:IGHG1:IGHV6-1:IGHV2-26:IGHV1-58:RASGRP1:RORA:CSK:BLM:FES:PDPK1:PDPK2:DNAJA3:IL4R:SPN:CORO1A:STX4:PYCARD:NOD2:CYLD:AP1G1:KARS:FANCA:ABR:SUPT6H:MYO18A:CCL5:CCL3:IKZF3:STAT5B:GRN:…	http://www.gsea-msigdb.org/gsea/msigdb/cards/GO_REGULATION_OF_CELL_ACTIVATION
GO_bp	GO_CELL_CELL_SIGNALING	1629	334	1.95109e-15	5.60177e-14	FAM132A:UTS2:KIF1B:TARDBP:MTOR:PINK1:CDC42:HDAC1:AGO3:MACF1:PPT1:RNF220:WLS:MOV10:VANGL1:BCL9:ENSA:PSMD4:PSMB4:ASH1L:SYT11:MPZ:MPZL1:MPC2:CACNA1E:GLUL:ASPM:TGFB2:ARF1:EGLN1:CHRM3:CACNB2:SRGN:MCU:NRG3:GLUD1:ATAD1:PTEN:GRK5:PSMD13:CTR9:LGR4:BDNF:CTNND1:FADS1:ARL2:PPFIA1:FCHSD2:OMP:IL18:SIDT2:BACE1:C2CD2L:SNX19:WNK1:CACNA1C:CLSTN3:LRP6:PTPRO:ITPR2:TM7SF3:LRRK2:PRICKLE1:CACNB3:ASIC1:CALCOCO1:GLI1:DDI…	http://www.gsea-msigdb.org/gsea/msigdb/cards/GO_CELL_CELL_SIGNALING
GO_bp	GO_RESPONSE_TO_HORMONE	970	221	2.26011e-15	6.46375e-14	AGRN:FAM132A:MTOR:CASP9:HDAC1:ATP6V0B:NASP:PCSK9:GCLM:ATP1A1:GNRHR2:CTSS:TNFSF4:TGFB2:SLC30A10:PARP1:CHRM3:HNRNPU-AS1:HNRNPU:SMYD3:AKR1C1:NCOA4:SIRT1:DDIT4:PTEN:MMS19:LGR4:CRY2:MEN1:RBM14:GSTP1:INPPL1:UCP3:PAK1:PRCP:SIK2:ETS1:FKBP4:LRP6:C2CD5:KMT2D:SP1:CALCOCO1:MARS:CDK4:MDM2:SOCS2:NR2C1:AACS:LATS2:TBC1D4:EDNRB:MAX:SRSF5:PGF:ESRRB:CALM1:CATSPERB:YY1:AKT1:UBE3A:ZNF106:CATSPER2:SORD:FBN1:USP8:MYO5A…	http://www.gsea-msigdb.org/gsea/msigdb/cards/GO_RESPONSE_TO_HORMONE
GO_bp	GO_TRANSLATIONAL_INITIATION	186	68	2.6851e-15	7.6494e-14	RPL22:MTOR:EIF3I:RPS27:UHMK1:TPR:RPS24:EIF3F:RPL27A:EIF4G2:RPS13:RBM4:RPS3:RPS25:EIF4B:RPS26:RPL41:RPLP0:DENR:RPL21:MTIF3:RPS29:EIF2S1:EIF5:EIF2AK4:TICRR:EIF3CL:CCL5:RPL23:RPS6KB1:RPS9:DDX1:EIF2AK2:RPS27A:EIF2AK3:EIF5B:RPL31:EIF4E2:EIF3L:ATF4:RPL15:RPL29:NCK1:EIF2A:EIF2B5:EIF4G1:EIF4A2:NCBP2:RPL9:RPL34:RPS23:PAIP2:LARP1:RPS18:EIF2AK1:EIF4H:YTHDF3:RPL30:PABPC1:EIF3E:EIF3H:CASC7:AGO2:EIF2S3:DDX3X:R…	http://www.gsea-msigdb.org/gsea/msigdb/cards/GO_TRANSLATIONAL_INITIATION
GO_bp	GO_REGULATION_OF_GROWTH	679	168	2.84222e-15	8.06576e-14	AGRN:CDK11A:ENO1:MTOR:CDC42:RPS6KA1:MACF1:PPT1:CDKN2C:ADAM15:ARHGEF11:FLVCR1:TGFB2:DUSP10:EPC1:CDK1:SIRT1:NRG3:PTEN:SEMA4G:KIAA1598:EIF4G2:BDNF:PTPRJ:OSBP:RASGRP2:PAK1:CLSTN3:GLI1:CDK4:SOCS2:ACACB:TCHP:KDM2B:LATS2:SPG20:ING1:PARP2:SAV1:LGMN:YY1:AKT1:SEMA6D:ADAM10:RAB11A:SMAD3:MAP2K5:SEMA7A:ST20:SEMA4B:FTO:MT3:MT1M:MT1G:MT1H:IST1:BCAR1:CYBA:PAFAH1B1:TP53:ALOX15B:MYOCD:FLCN:ULK2:SLC6A4:HNF1B:IGFBP4…	http://www.gsea-msigdb.org/gsea/msigdb/cards/GO_REGULATION_OF_GROWTH
GO_bp	GO_MITOTIC_NUCLEAR_DIVISION	280	89	3.25572e-15	9.20366e-14	RCC1:POGZ:MSTO1:TPR:NEK2:NSL1:CENPF:CCSAP:HNRNPU-AS1:HNRNPU:BUB3:BCCIP:MKI67:INCENP:CDCA5:NUMA1:CCND2:RACGAP1:ESPL1:ANAPC5:KNTC1:CDC16:CHAMP1:DLGAP5:XRCC3:BUB1B:RAB11A:KIF23:PLK1:SH2B1:AURKB:ZNF207:BECN1:PPP1R9B:TOM1L1:SIRT7:NDC80:CEP192:PPP2R1A:AURKC:GEN1:ANAPC1:CLASP1:CD28:OBSL1:CUL3:DSN1:L3MBTL1:AURKA:USP16:HIRA:RANBP1:CHEK2:DRG1:SGOL1:SPICE1:SMC4:EREG:CCNG2:MAP9:PAPD7:NIPBL:CCNI2:CDC25C:CCNJL…	http://www.gsea-msigdb.org/gsea/msigdb/cards/GO_MITOTIC_NUCLEAR_DIVISION
GO_bp	GO_ACTIN_FILAMENT_ORGANIZATION	395	113	3.28731e-15	9.25738e-14	MTOR:CDC42:STMN1:CAPZA1:HAX1:ARHGEF2:ARF1:NEBL:MSRB2:ABI1:ADD3:KIAA1598:SWAP70:TTC17:CFL1:RHOD:PPFIA1:INPPL1:ARAP1:FCHSD2:PAK1:NCKAP1L:PAWR:CCDC53:HSP90B1:SSH1:RHOF:ACTN1:EVL:TMOD2:TMOD3:TPM1:SMAD3:C15orf38:WASH3P:ALDOA:CORO1A:PYCARD:BCAR1:MYO1C:SSH2:WIPF2:PPP1R9B:GRB2:BCL2:ACTN4:PLEKHG2:CTB-60E11.4:ARHGAP35:CDC42EP5:ITGB1BP1:ROCK2:CDC42EP3:PRKCE:RHOQ:SPTBN1:ACTR2:ALMS1:CTNNA2:ACTR3:CLASP1:BIN1:R…	http://www.gsea-msigdb.org/gsea/msigdb/cards/GO_ACTIN_FILAMENT_ORGANIZATION
GO_bp	GO_RIBONUCLEOPROTEIN_COMPLEX_SUBUNIT_ORGANIZATION	281	89	4.13512e-15	1.16004e-13	RNU1-1:U1:SRSF10:EIF3I:AGO3:WDR77:RNVU1-13:RNVU1-19:RPS27:ADAR:RC3H1:DHX9:CELF2:EIF3F:CELF1:PRPF19:SF1:DDX6:STRAP:BICD1:SCAF11:DDX23:EIF4B:CPSF6:SART3:ATXN2:RPLP0:DENR:SFSWAP:MTIF3:PAN3:EIF2S1:SRSF5:DICER1:DYNC1H1:HSP90AA1:EIF5:RPS27L:EDC3:TICRR:LUC7L:EIF3CL:NUDT21:OGFOD1:CNOT1:PRPF8:LUC7L3:CIRBP:PPAN:LSM14A:DDX1:PUM2:GEMIN6:SNRNP200:SF3B1:MTERFD2:CRNKL1:SRSF6:PWP2:SF3A1:EIF3L:NHP2L1:RRP7B:LIMD1:…	http://www.gsea-msigdb.org/gsea/msigdb/cards/GO_RIBONUCLEOPROTEIN_COMPLEX_SUBUNIT_ORGANIZATION
GO_bp	GO_T_CELL_RECEPTOR_SIGNALING_PATHWAY	196	70	4.20289e-15	1.17457e-13	PIK3CD:THEMIS2:ERMAP:BCL10:GBP1:PTPN22:CD160:PSMD4:PSMB4:RC3H1:DENND1B:PTPRC:PSMD13:PTPRJ:RPS3:PAK1:WNK1:PTPN6:CACNB3:TESPA1:PAWR:PSME1:PSMA6:PSEN1:CSK:PSMA4:PDPK1:PDPK2:CYLD:BCAR1:PLCG2:PSMC5:PSMA8:MALT1:LILRB4:PSME4:PSMD14:CD28:PSMF1:UBASH3A:ICOSLG:MAPK1:RFTN1:NCK1:PIK3CA:EIF2B5:FYB:SKP1:FBXW11:DUSP22:BTN3A2:BTN2A2:BTN3A1:BTN3A3:BTN2A1:HLA-DQA1:HLA-DQB1:HLA-DQB2:PSMB8:HLA-DPA1:HLA-DPB1:MAP3K7:F…	http://www.gsea-msigdb.org/gsea/msigdb/cards/GO_T_CELL_RECEPTOR_SIGNALING_PATHWAY
GO_bp	GO_DNA_BIOSYNTHETIC_PROCESS	188	68	4.98057e-15	1.38664e-13	EXOSC10:RPA2:SMG7:NEK2:DTL:CENPF:HNRNPU-AS1:HNRNPU:SIRT1:POLL:MEN1:POLA2:POLD3:TEX12:UBC:POLE:RFC3:LIG4:TEP1:HNRNPC:ZBTB1:HSP90AA1:BLM:SH2B1:MAPK3:PAPD5:TK2:TERF2IP:RPA1:ARRB2:TP53:AURKB:UBB:TRIM25:POLI:MAP2K7:RPS27A:CCT4:CCT7:REV1:XRCC5:CCT8:MAPK1:PPARG:CTNNB1:ATR:NAF1:TERT:CCT5:POLK:DCP2:RAD50:POLH:HSP90AB1:REV3L:HNRNPA2B1:POLD2:PPIA:CCT6A:DNAJC2:POT1:TNKS:PINX1:HMBOX1:WRN:POLB:CHRAC1:PARP10:PO…	http://www.gsea-msigdb.org/gsea/msigdb/cards/GO_DNA_BIOSYNTHETIC_PROCESS
GO_bp	GO_POSITIVE_REGULATION_OF_KINASE_ACTIVITY	566	146	5.16802e-15	1.43339e-13	MTOR:PINK1:GADD45A:BCL10:CKS1B:PTPRC:TGFB2:ABI1:MAP3K8:ERCC6:CDK1:SIRT1:NRG3:DUSP5:CACUL1:ADAM8:BDNF:DGKZ:MADD:MAP4K2:MAP3K11:RPS3:PAK1:PDGFD:IL18:WNK1:CCND2:LRRK2:DAZAP2:NCKAP1L:ERBB3:AGAP2:FRS2:ERP29:TAOK3:GCN1L1:UBC:PRKD1:MAP3K9:PSEN1:CALM1:TCL1A:CCNK:HSP90AA1:AKT1:RASGRP1:PAK6:PTPLAD1:MAP2K5:CSK:AKAP13:IQGAP1:MLST8:PDPK1:PDPK2:MAPK3:ADCY7:NOD2:MT3:KARS:CRK:MINK1:UBB:UNC119:TRAF4:TAOK1:CCL5:TO…	http://www.gsea-msigdb.org/gsea/msigdb/cards/GO_POSITIVE_REGULATION_OF_KINASE_ACTIVITY
GO_bp	GO_DEFENSE_RESPONSE_TO_VIRUS	237	79	6.26092e-15	1.72999e-13	PUM1:IFI44L:GBP3:GBP1:ADAR:DHX9:PTPRC:LYST:ERCC6:DDIT4:IFIT3:IFIT5:BNIP3:TRIM6:TRIM34:TRIM22:FAM111A:DAK:BIRC3:PCBP2:STAT2:OAS1:OAS3:OAS2:OASL:EIF2AK4:SIN3A:ISG20:PYCARD:NLRC5:SLFN11:DHX58:BECN1:TRIM25:SEC14L1:PMAIP1:BCL2:ILF3:IL12RB1:LSM14A:ZNF175:LILRB1:RSAD2:DDX1:PUM2:EIF2AK2:PPM1B:IFIH1:STAT1:POLR3F:ITCH:SERINC3:IL10RB:MX2:MX1:DDX17:APOBEC3F:SETD2:DTX3L:PLSCR1:EXOC1:ANKRD17:HERC5:SKP2:SERINC5…	http://www.gsea-msigdb.org/gsea/msigdb/cards/GO_DEFENSE_RESPONSE_TO_VIRUS
GO_bp	GO_CENTRAL_NERVOUS_SYSTEM_DEVELOPMENT	969	219	7.46614e-15	2.05529e-13	RERE:MTOR:CDC42:KDM1A:ID3:STMN1:HDAC1:PPT1:SZT2:KDM4A:B4GALT2:CDKN2C:WLS:LPHN2:ATP5F1:UFC1:ASPM:CENPF:DUSP10:AKT3:ZEB1:DDIT4:DLG5:NRG3:GLUD1:PTEN:BNIP3:RRM1:CTNND1:PRPF19:MYRF:MEN1:GSTP1:C2CD3:PAK1:PAFAH1B2:ARCN1:ETS1:ATN1:LRP6:LRRK2:SLC38A2:GLI1:FRS2:APAF1:TCTN1:KDM2B:BRCA2:MYCBP2:LIG4:CHD8:NIN:SYNE2:SLC8A3:PSEN1:NUMB:CALM1:BCL11B:HSP90AA1:CKB:AKT1:UBE3A:TTBK2:SEMA6D:RORA:HERC1:SEMA7A:CSK:IREB2:…	http://www.gsea-msigdb.org/gsea/msigdb/cards/GO_CENTRAL_NERVOUS_SYSTEM_DEVELOPMENT
GO_bp	GO_REGULATION_OF_LYMPHOCYTE_ACTIVATION	465	126	7.8648e-15	2.15695e-13	TNFRSF1B:CDC42:BCL10:GLMN:VCAM1:PTPN22:CD160:CD1D:SLAMF8:TNFSF4:RC3H1:PTPRC:CR1:CD46:DUSP10:ITPKB:MAP3K8:ZEB1:DLG5:ADAM8:RPS3:PAK1:IL18:PTPN6:CLECL1:NCKAP1L:TESPA1:STAT6:PAWR:HMGB1:HSPH1:PNP:ZBTB1:AKT1:IGHG1:IGHV6-1:IGHV2-26:IGHV1-58:RASGRP1:CSK:BLM:PDPK1:PDPK2:DNAJA3:IL4R:SPN:CORO1A:PYCARD:NOD2:CYLD:AP1G1:FANCA:SUPT6H:CCL5:IKZF3:STAT5B:GRB2:MALT1:BCL2:CD209:JAK3:IL12RB1:CD22:CLC:LILRB2:LILRB1:LI…	http://www.gsea-msigdb.org/gsea/msigdb/cards/GO_REGULATION_OF_LYMPHOCYTE_ACTIVATION
GO_bp	GO_HEAD_DEVELOPMENT	763	182	8.25272e-15	2.24766e-13	RERE:MTOR:CDC42:KDM1A:STMN1:HDAC1:PPT1:SZT2:B4GALT2:WLS:LPHN2:ATP5F1:UFC1:ASPM:FLVCR1:CENPF:AKT3:DDIT4:DLG5:NRG3:GLUD1:PTEN:WDR11:BNIP3:RRM1:CTNND1:MEN1:C2CD3:PAK1:PAFAH1B2:ARCN1:ETS1:LRP6:LRRK2:SLC38A2:GLI1:FRS2:APAF1:TCTN1:KDM2B:BRCA2:CHD8:NIN:SYNE2:SLC8A3:PSEN1:NUMB:CALM1:BCL11B:CKB:UBE3A:TTBK2:SEMA6D:RORA:HERC1:SEMA7A:CSK:IREB2:C16orf45:MAPK3:MT3:GPR56:CSNK2A2:CDH1:AARS:ZFHX3:ANKRD11:ABR:CRK:…	http://www.gsea-msigdb.org/gsea/msigdb/cards/GO_HEAD_DEVELOPMENT
GO_bp	GO_DNA_REPLICATION	270	86	8.25672e-15	2.24766e-13	ID3:RPA2:NASP:DHX9:DTL:GTPBP4:FBXO18:CDK1:POLL:RRM1:FAM111A:POLA2:RBM14:POLD3:TBRG1:DDX11:CDK2:GLI1:NAP1L1:E2F7:POLE:BRCA2:RFC3:LIG4:SUPT16H:FANCM:CDAN1:SIN3A:TICRR:BLM:DNAJA3:RBBP6:RPA1:RPAIN:TOP3A:SLFN11:ENPP7:POLI:NFIC:PPP2R1A:GEN1:CCDC88A:REV1:ZRANB3:MCM6:ORC4:ORC2:BARD1:SMARCAL1:MGME1:NCOA6:DONSON:CHAF1B:CHEK2:ZBTB38:ATR:BOD1L1:ANKRD17:EREG:FBXW7:RAD17:POLK:RAD50:PPP2CA:GMNN:POLH:MMS22L:REV3…	http://www.gsea-msigdb.org/gsea/msigdb/cards/GO_DNA_REPLICATION
GO_bp	GO_CELL_CELL_SIGNALING_BY_WNT	507	134	9.15656e-15	2.48249e-13	CDC42:HDAC1:AGO3:MACF1:RNF220:WLS:MOV10:VANGL1:BCL9:PSMD4:PSMB4:ASPM:PTEN:GRK5:PSMD13:CTR9:LGR4:CTNND1:WNK1:LRP6:PTPRO:LRRK2:PRICKLE1:CALCOCO1:GLI1:DDIT3:UBC:LATS2:AMER2:CHD8:PSME1:PSMA6:FERMT2:DACT1:DAAM1:PPM1A:PSEN1:CALM1:CCDC88C:RTF1:USP8:CSNK1G1:SMAD3:TLE3:WDR61:PSMA4:CYLD:CSNK2A2:WWOX:PLCG2:HIC1:ARRB2:UBB:HNF1B:IGFBP4:CLTC:PSMC5:RNF213:CSNK1D:PSMA8:PPP2R1A:STRN:PSME4:RPS27A:USP34:PPP3R1:PSMD…	http://www.gsea-msigdb.org/gsea/msigdb/cards/GO_CELL_CELL_SIGNALING_BY_WNT
GO_bp	GO_REGULATION_OF_CELLULAR_COMPONENT_MOVEMENT	1045	232	9.1869e-15	2.48249e-13	PIK3CD:MTOR:RCC2:NBL1:STMN1:MACF1:MYSM1:PKN2:ATP1A1:ADAM15:ARHGEF2:SLAMF8:ABL2:GLUL:PTPRC:TGFB2:DUSP10:CCSAP:AKT3:GTPBP4:SIRT1:PLAU:DLG5:NRG3:PTEN:SEMA4G:KIAA1598:ADAM8:SWAP70:PTPRJ:MALAT1:RHOD:GSTP1:ARAP1:PAK1:PRCP:PDGFD:SORL1:ETS1:WNK1:CACNA1C:C3AR1:PTPRO:STRAP:FAM60A:ARID2:SP1:NCKAP1L:ERBB3:ATP5B:MDM2:NAV3:PLXNC1:CMKLR1:CORO1C:SSH1:RHOF:SCARB1:HMGB1:STARD13:MYCBP2:F10:PRKD1:SYNE2:ACTN1:NUMB:PG…	http://www.gsea-msigdb.org/gsea/msigdb/cards/GO_REGULATION_OF_CELLULAR_COMPONENT_MOVEMENT
GO_bp	GO_POSITIVE_REGULATION_OF_DNA_METABOLIC_PROCESS	157	60	1.1198e-14	3.01484e-13	EYA3:TNFSF4:DHX9:PTPRC:NEK2:PARP1:ERCC6:SIRT1:MMS19:FAM168A:RPS3:DDX11:CDK2:STAT6:HMGB1:AKT1:BLM:USP7:MAPK3:FUS:PRDM7:AURKB:SMCHD1:MAP2K7:BABAM1:CCT4:ACTR2:CCT7:RIF1:CD28:XRCC5:C20orf196:CCT8:MAPK1:MLH1:CTNNB1:GNL3:PRKCD:DTX3L:ATR:TFRC:RNF168:WHSC1:PPARGC1A:NAF1:CCT5:RAD50:UIMC1:C5orf45:PPP1R10:EYA4:HNRNPA2B1:CCT6A:POT1:TNKS:HMBOX1:WRN:USP9X:ATRX:MECP2	http://www.gsea-msigdb.org/gsea/msigdb/cards/GO_POSITIVE_REGULATION_OF_DNA_METABOLIC_PROCESS
GO_bp	GO_CILIARY_BASAL_BODY_PLASMA_MEMBRANE_DOCKING	95	44	1.14433e-14	3.06964e-13	NEK2:SDCCAG8:CDK1:CKAP5:C2CD3:TUBA1A:DCTN2:RAB3IP:CCDC41:TCTN1:HAUS4:DYNC1H1:HSP90AA1:TTBK2:CEP152:RAB11A:PLK1:PAFAH1B1:CSNK1D:CEP192:MARK4:PPP2R1A:ALMS1:DCTN1:CLASP1:TUBA4A:CEP250:PCNT:SFI1:CSNK1E:IQCB1:CEP70:CEP135:CEP72:TUBB:KIAA1009:AHI1:AKAP9:CEP41:PCM1:HAUS6:CDK5RAP2:CNTRL:ODF2	http://www.gsea-msigdb.org/gsea/msigdb/cards/GO_CILIARY_BASAL_BODY_PLASMA_MEMBRANE_DOCKING
GO_bp	GO_REGULATION_OF_NEURON_DIFFERENTIATION	646	160	1.18807e-14	3.17538e-13	MTOR:NBL1:KDM1A:ID3:MACF1:KDM4A:MOV10:ARHGEF2:PRRX1:ABL2:ASPM:CAMSAP2:ARF1:ZEB1:DLG5:PTEN:SEMA4G:KIAA1598:BDNF:CAPRIN1:PRPF19:PPP2R5B:CFL1:PAK1:DDX6:FKBP4:PTPRO:LRRK2:MDM2:SOCS2:PLXNC1:SSH1:FBXW8:SPG20:MYCBP2:EDNRB:PRKD1:NIN:PSEN1:BCL11B:BAG5:AKT1:EIF2AK4:SEMA6D:MAPK6:TCF12:ADAM10:RAB11A:SEMA7A:PTPN9:HMG20A:SEMA4B:IQGAP1:FES:EEF2K:MT3:IST1:ZFHX3:CRK:SERPINF1:PAFAH1B1:RAP1GAP2:ULK2:SARM1:SSH2:SLC6…	http://www.gsea-msigdb.org/gsea/msigdb/cards/GO_REGULATION_OF_NEURON_DIFFERENTIATION
GO_bp	GO_RESPONSE_TO_LIPID	912	208	1.37074e-14	3.65034e-13	TNFRSF1B:CASP9:ID3:HDAC1:NASP:BCL10:VCAM1:PTPN22:ATP1A1:ADAM15:TNFSF4:ABL2:TGFB2:DUSP10:CAPN2:PARP1:HNRNPU-AS1:HNRNPU:SMYD3:NCOA4:SGMS1:SIRT1:DDIT4:PTEN:PDCD4:TRIM6:CTR9:CRY2:RBM14:GSTP1:UCP3:PAK1:IL18:IL10RA:LINC01059:GRAMD1B:ETS1:FKBP4:LRP6:KMT2D:CALCOCO1:CDK4:MDM2:SOCS2:NR2C1:SCARB1:AACS:GJB6:HMGB1:EDNRB:ATP4B:NFKBIA:ESRRB:CALM1:CATSPERB:YY1:AKT1:UBE3A:CATSPER2:USP8:RORA:PDCD7:PIAS1:CYP1A1:ACS…	http://www.gsea-msigdb.org/gsea/msigdb/cards/GO_RESPONSE_TO_LIPID
GO_bp	GO_POSITIVE_REGULATION_OF_CELL_CYCLE_PROCESS	296	91	1.5254e-14	4.03509e-13	RCC2:CDC42:SFPQ:GADD45A:PKN2:MUC1:TPR:DTL:HNRNPU-AS1:HNRNPU:SVIL:CDK1:PPP2R5B:CDCA5:NUMA1:KIAA1731:CCND2:DDX11:RACGAP1:ESPL1:ZNF385A:CDK2:GLI1:CDK4:MDM2:E2F7:CRADD:ANAPC5:CUL4A:DLGAP5:RAD51B:DYNC1H1:XRCC3:AKT1:TMOD3:RAB11A:KIF23:CYP1A1:SIN3A:SH2B1:RBL2:CNOT1:PRDM7:TP53:AURKB:RPL23:MED1:BECN1:RPTOR:NDC80:BRD4:AURKC:ROCK2:GEN1:MTA3:PRKCE:CNOT11:CD28:RQCD1:CUL3:DDRGK1:AURKA:RANBP1:CHEK2:UBE2E2:TFDP2…	http://www.gsea-msigdb.org/gsea/msigdb/cards/GO_POSITIVE_REGULATION_OF_CELL_CYCLE_PROCESS
GO_bp	GO_ORGANIC_ACID_METABOLIC_PROCESS	896	205	1.5262e-14	4.03509e-13	PGD:MTOR:YARS:OSBPL9:ECHDC2:DDAH1:GCLM:SARS:GSTM2:PRKAB2:PSMD4:PSMB4:THEM4:GLUL:MARC2:MARC1:DEGS1:EGLN1:ERO1LB:MTR:AKR1C1:SEPHS1:CREM:SIRT1:TYSND1:P4HA1:GLUD1:GSTO1:ACSL5:CYP2E1:PSMD13:LDHA:APIP:HSD17B12:ACCS:GLYATL1:OSBP:FADS2:FADS1:SLC22A11:GSTP1:UCP3:NARS2:DLAT:SLC2A3:RIMKLB:CMAS:BCAT1:CSAD:MARS:PAH:ACACB:ACADS:AACS:CARS2:SLC7A7:PSME1:EGLN3:PSMA6:L2HGDH:DLST:GSTZ1:C14orf159:WARS:AKT1:IVD:SORD:…	http://www.gsea-msigdb.org/gsea/msigdb/cards/GO_ORGANIC_ACID_METABOLIC_PROCESS
GO_bp	GO_REGULATION_OF_SYMBIOSIS_ENCOMPASSING_MUTUALISM_THROUGH_PARASITISM	227	76	1.55747e-14	4.10302e-13	TARDBP:HDAC1:PPIH:PKN2:SETDB1:ADAR:DHX9:IFIT5:TRIM6:FAM111A:OSBP:CFL1:BANF1:SP1:OAS1:OAS3:OASL:CCNK:EIF2AK4:ANXA2:PTPLAD1:ISG20:POLR2A:CCL5:CCL3:TRIM25:MPO:EXOC7:P4HB:BCL2:GTF2F1:ILF3:SUPT5H:RSAD2:EIF2AK2:CHMP3:BCL2L11:ITGAV:STAT1:CD28:VAPB:MX1:RRP1B:LGALS1:APOBEC3F:LTF:FAM208A:PLSCR1:TRIM59:REST:POLR2B:PPID:CHD1:YTHDC2:CD74:TNIP1:LARP1:SQSTM1:TRIM38:TRIM27:TRIM26:LTA:TAF11:SRPK1:FUCA2:PPIA:CD36:…	http://www.gsea-msigdb.org/gsea/msigdb/cards/GO_REGULATION_OF_SYMBIOSIS_ENCOMPASSING_MUTUALISM_THROUGH_PARASITISM
GO_bp	GO_ESTABLISHMENT_OR_MAINTENANCE_OF_CELL_POLARITY	205	71	1.62638e-14	4.26924e-13	CDC42:ARHGEF2:ARHGEF11:SDCCAG8:KIF26B:FRMD4A:PARD3:DLG5:KIAA1598:BCCIP:CKAP5:CFL1:RHOD:NUMA1:PAK1:NCKAP1L:LIN7A:RHOF:NEK3:MPP5:HSP90AA1:SPN:CRK:PAFAH1B1:MYO18A:NDC80:MARK4:ARHGAP35:BRSK1:ROCK2:RAB10:CENPA:RHOQ:WDPCP:ACTR2:CYP26B1:DCTN1:ACTR3:CLASP1:RND3:TCF15:FERMT1:MYH9:PARVB:PDCD6IP:MAP4:ARF4:GSK3B:EPHB1:HTT:WDR1:FAT1:ERBB2IP:RHOBTB3:SPDL1:DOCK2:GNB2L1:FAM65B:HSP90AB1:DST:CYTH3:KRIT1:MCPH1:UBXN…	http://www.gsea-msigdb.org/gsea/msigdb/cards/GO_ESTABLISHMENT_OR_MAINTENANCE_OF_CELL_POLARITY
GO_bp	GO_POSITIVE_REGULATION_OF_LEUKOCYTE_CELL_CELL_ADHESION	214	73	1.71492e-14	4.48564e-13	CDC42:BCL10:VCAM1:CD160:CD1D:TNFSF4:PTPRC:CD46:DUSP10:ITPKB:MAP3K8:ADAM8:CD44:RPS3:PAK1:IL18:ETS1:PTPN6:CLECL1:NCKAP1L:TESPA1:HMGB1:HSPH1:PNP:ZBTB1:AKT1:RASGRP1:CSK:BLM:PDPK1:PDPK2:DNAJA3:IL4R:CORO1A:PYCARD:NOD2:CYLD:NFAT5:CCL5:STAT5B:GRB2:MALT1:CD209:JAK3:IL12RB1:LILRB2:LILRB1:LILRB4:ITGA4:HSPD1:CD28:RUNX1:ICOSLG:XBP1:LGALS1:CD47:CD80:NCK1:PIK3CA:TFRC:IL6ST:CD74:BTN2A2:HLA-E:HLA-DMB:HLA-DPA1:HLA…	http://www.gsea-msigdb.org/gsea/msigdb/cards/GO_POSITIVE_REGULATION_OF_LEUKOCYTE_CELL_CELL_ADHESION
GO_bp	GO_REGULATION_OF_MRNA_PROCESSING	134	54	1.75202e-14	4.56645e-13	CDK11A:SRSF10:THRAP3:RBM15:RBM8A:PRDX6:DHX9:HNRNPU-AS1:HNRNPU:RBM17:CELF2:CTR9:CELF1:PRPF19:RBM4:RBM4B:SRSF8:SRSF8:SLC39A5:CPSF6:SART3:SFSWAP:MBNL2:SRSF5:RBM25:ZC3H14:PAPOLA:NUDT21:METTL16:SUPT6H:RBFOX3:CIRBP:SUPT5H:SRSF7:TIA1:CWC22:BARD1:SRSF6:SON:DDX17:MBNL1:TRA2B:NCBP2:REST:FAM172A:SRPK1:SRSF3:HNRNPA2B1:KIAA1429:HSF1:HNRNPK:CDK9:RBM10:RBM3:MBNL3:FMR1	http://www.gsea-msigdb.org/gsea/msigdb/cards/GO_REGULATION_OF_MRNA_PROCESSING
GO_bp	GO_NEGATIVE_REGULATION_OF_ORGANELLE_ORGANIZATION	379	108	1.77746e-14	4.61636e-13	EXOSC10:PINK1:KDM1A:STMN1:KDM4A:OMA1:ODF2L:CAPZA1:ARHGEF2:TPR:CAMSAP2:NEK2:CENPF:PARP1:HNRNPU-AS1:HNRNPU:SIRT1:PPIF:ADD3:BUB3:BNIP3:SWAP70:OTUB1:RBM14:PPFIA1:ARAP1:KDM5A:FKBP4:LRRK2:ESPL1:MDM1:NAV3:TCHP:TBC1D4:HNRNPC:XRCC3:AKT1:BUB1B:TTBK2:TMOD2:TMOD3:SIN3A:HDGFRP3:C15orf38:PAM16:CLEC16A:MPV17L:C16orf45:PLK1:CORO1A:PAPD5:TERF2IP:ARRB2:AURKB:FLCN:SUPT6H:TAOK1:ZNF207:BECN1:TOM1L1:TBCD:NDC80:SYT4:DN…	http://www.gsea-msigdb.org/gsea/msigdb/cards/GO_NEGATIVE_REGULATION_OF_ORGANELLE_ORGANIZATION
GO_bp	GO_MULTICELLULAR_ORGANISM_REPRODUCTION	819	191	1.81282e-14	4.69163e-13	MTOR:PUM1:KPNA6:INPP5B:SCMH1:NDC1:HSPB11:ASH1L:ASPM:TGFB2:ARID4B:CREM:SIRT1:HERC4:PTEN:TDRD1:DEAF1:LGR4:CELF1:MEN1:ANKRD49:BIRC3:PAFAH1B2:DDX6:SPA17:ETS1:KDM5A:SLC2A14:ETV6:LRRK2:KMT2D:RACGAP1:GLI1:DPY19L2:C12orf55:KDM2B:TMED2:GOLGA3:BRCA2:FNDC3A:EDNRB:REC8:CATSPERB:YY1:TDRD9:AKT1:CASC5:CATSPER2:ELL3:ADAM10:PIAS1:CYP1A1:ABHD2:PRSS21:KIAA0430:PLK1:IL4R:MAPK3:SIAH1:ADCY7:CSNK2A2:PMFBP1:FANCA:SERPIN…	http://www.gsea-msigdb.org/gsea/msigdb/cards/GO_MULTICELLULAR_ORGANISM_REPRODUCTION
GO_bp	GO_POSITIVE_REGULATION_OF_CELL_CELL_ADHESION	251	81	2.19552e-14	5.66214e-13	CDC42:BCL10:VCAM1:CD160:CD1D:TNFSF4:PTPRC:CD46:DUSP10:ITPKB:KIF26B:MAP3K8:ANK3:ADAM8:CD44:RPS3:PAK1:IL18:ETS1:PTPN6:CLECL1:NCKAP1L:TESPA1:HMGB1:HSPH1:PNP:ZBTB1:AKT1:RASGRP1:CSK:BLM:PDPK1:PDPK2:DNAJA3:IL4R:CORO1A:PYCARD:NOD2:CYLD:NFAT5:PIEZO1:CCL5:STAT5B:GRB2:MALT1:CD209:JAK3:IL12RB1:LILRB2:LILRB1:LILRB4:ITGA4:HSPD1:CD28:RUNX1:ICOSLG:XBP1:LGALS1:PTPN23:CD47:CD80:NCK1:PIK3CA:TFRC:IL6ST:CD74:GCNT2:B…	http://www.gsea-msigdb.org/gsea/msigdb/cards/GO_POSITIVE_REGULATION_OF_CELL_CELL_ADHESION
GO_bp	GO_NEGATIVE_REGULATION_OF_CATABOLIC_PROCESS	293	90	2.24689e-14	5.77434e-13	TARDBP:MTOR:PINK1:THRAP3:KDM4A:PTPN22:MCL1:UBQLN4:DHX9:ANGEL2:HNRNPU-AS1:HNRNPU:WAC:DDIT4:EIF4G2:BSCL2:IL10RA:LRRK2:OS9:AGAP2:ACACB:MYCBP2:UBAC2:HNRNPC:PSEN1:BAG5:AKT1:ANXA2:HERC1:SMAD3:CRTC3:PAM16:USP7:CLEC16A:N4BP1:PAPD5:MT3:FAM192A:CSNK2A2:SF3B3:BANP:POLDIP2:RPL23:BECN1:BCL2:CIRBP:ELAVL1:NBAS:HS1BP3:FEZ2:LRPPRC:ERLEC1:HTRA2:PDCL3:MARCH7:SLC11A1:PSMF1:DDRGK1:USP25:UBE2G2:PPARA:MYD88:PIK3CA:EIF4…	http://www.gsea-msigdb.org/gsea/msigdb/cards/GO_NEGATIVE_REGULATION_OF_CATABOLIC_PROCESS
GO_bp	GO_NEURON_APOPTOTIC_PROCESS	238	78	2.6056e-14	6.67289e-13	CASP9:PINK1:PPT1:PCSK9:GCLM:MCL1:TGFB2:SLC30A10:PARP1:BNIP3:ADAM8:BDNF:MAP3K11:BACE1:HYOU1:ATN1:ERBB3:DDIT3:AGAP2:APAF1:KDM2B:LIG4:EGLN3:MAX:PSEN1:LGMN:GABRB3:PDPK1:PDPK2:CLN3:CLN3:CORO1A:SIAH1:MT3:NAE1:AARS:ARRB2:NLRP1:NF1:CCL3:GRN:BCL2:STAMBP:BCL2L11:ATF2:BCL2L1:PIGT:KCNB1:ADNP:CTSZ:SOD1:BID:ATF4:CHL1:CTNNB1:PIK3CA:TP63:PPARGC1A:GRID2:FBXW7:TRIM2:TERT:NAIP:MEF2C:CPEB4:NQO2:TFAP2A:FYN:HIPK2:BRAF…	http://www.gsea-msigdb.org/gsea/msigdb/cards/GO_NEURON_APOPTOTIC_PROCESS
GO_bp	GO_CELL_GROWTH	467	125	2.66676e-14	6.8058e-13	CDK11A:ENO1:MTOR:CDC42:RPS6KA1:MACF1:PPT1:CDKN2C:ADAM15:ARHGEF11:TGFB2:SIRT1:NRG3:SEMA4G:KIAA1598:EIF4G2:BDNF:PTPRJ:RASGRP2:PAK1:CLSTN3:KMT2D:SOCS2:TCHP:KDM2B:SPG20:ING1:PARP2:NIN:YY1:HSP90AA1:AKT1:EIF2AK4:SPG11:SEMA6D:ADAM10:RAB11A:SMAD3:MAP2K5:SEMA7A:ST20:AKAP13:SEMA4B:IQGAP1:MT3:IST1:BCAR1:CYBA:PAFAH1B1:TP53:MYOCD:FLCN:ULK2:IGFBP4:PPP1R9B:RPTOR:EPB41L3:SYT4:NEDD4L:BCL2:HDGFRP2:PTPRS:NDUFA13:PP…	http://www.gsea-msigdb.org/gsea/msigdb/cards/GO_CELL_GROWTH
GO_bp	GO_RAS_PROTEIN_SIGNAL_TRANSDUCTION	437	119	2.98686e-14	7.59635e-13	MFN2:CDC42:STMN1:PHACTR4:ARHGAP29:SETDB1:CDC42SE1:DENND4B:ARHGEF2:ARHGEF11:RALGPS2:ABL2:TGFB2:ITPKB:KIAA1598:ARHGAP1:MADD:RASGRP2:CFL1:RHOD:RAB30:ARHGEF12:CDK2:FGD6:BRAP:RAB35:RHOF:LPAR6:MCF2L:RASA3:RAB2B:PRKD1:ARHGAP5:SOS2:RASGRP1:USP8:USP50:RAB27A:RAB8B:PTPLAD1:RAB11A:AKAP13:GPR56:FAM65A:ABR:CRK:TP53:FLCN:GRAP:KSR1:NF1:RAB37:GRB2:MAPRE2:DNMT1:KANK2:PLEKHG2:CTB-60E11.4:ARHGAP35:CYTH2:CDC42EP5:RO…	http://www.gsea-msigdb.org/gsea/msigdb/cards/GO_RAS_PROTEIN_SIGNAL_TRANSDUCTION
GO_bp	GO_REGULATION_OF_RNA_SPLICING	132	53	3.64609e-14	9.24095e-13	SRSF10:THRAP3:RBM15:RBM8A:PRDX6:HNRNPU-AS1:HNRNPU:RBM17:CELF2:HNRNPF:RPS13:CELF1:PRPF19:AHNAK:RBM4:RBM4B:SRSF8:SRSF8:TMBIM6:RPS26:SLC39A5:SART3:SFSWAP:MBNL2:SRSF5:RBM25:AHNAK2:FUS:METTL16:POLR2A:CDK12:RBFOX3:CIRBP:SRSF7:TIA1:CWC22:SRSF6:SON:RRP1B:DDX17:MBNL1:TRA2B:REST:FAM172A:HNRNPH1:SRPK1:SRSF3:HNRNPA2B1:HNRNPK:PTBP3:SETX:RBM10:RBM3:MBNL3:FMR1	http://www.gsea-msigdb.org/gsea/msigdb/cards/GO_REGULATION_OF_RNA_SPLICING
GO_bp	GO_CARBOHYDRATE_METABOLIC_PROCESS	558	142	3.87225e-14	9.78043e-13	FAM132A:ENO1:H6PD:PGD:MTOR:AKR7A2:STK40:INPP5B:B4GALT2:NDC1:OMA1:AMY2A:AMY1A:AMY1B:CHI3L2:CRTC2:TPR:CREM:PARG:SIRT1:HK1:DDIT4:ECD:PTEN:EXT2:DAK:GANAB:SLC3A2:INPPL1:MOGAT2:DLAT:SIAE:GLB1L2:ENO2:SLC2A3:GYS2:ST8SIA1:GPD1:OTOGL:GNPTAB:CHST11:ACACB:PPP1CC:ALDH2:HECTD4:OAS1:MLEC:NUPL1:FUT8:ENTPD5:ESRRB:CALM1:AKT1:GANC:SORD:GALK2:ARPP19:RORA:HEXA:MAN2C1:MAN2A2:ALDOA:PHKG2:SLC5A2:PHKB:NUP93:HAS3:ST3GAL2:…	http://www.gsea-msigdb.org/gsea/msigdb/cards/GO_CARBOHYDRATE_METABOLIC_PROCESS
GO_bp	GO_POSITIVE_REGULATION_OF_CELL_POPULATION_PROLIFERATION	961	215	3.96002e-14	9.94339e-13	MTOR:MFN2:PRAMEF8:KDM1A:HDAC1:VCAM1:WDR77:HIPK1:S100A13:MEF2D:CD1D:SLAMF1:PRRX1:TNFSF4:GLUL:DHX9:LAMC1:ASPM:PTPRC:CD46:TGFB2:AKT3:HNRNPU-AS1:HNRNPU:CDK1:RTKN2:SIRT1:PTEN:CACUL1:GRK5:MALAT1:RPS3:ACER3:PAK1:PDGFD:IL18:ETS1:CCND2:PTPN6:CLECL1:ST8SIA1:FAM60A:IRAK4:KMT2D:SP1:NCKAP1L:CDK2:ERBB3:GLI1:TSPAN31:CDK4:MDM2:NAP1L1:PPP1CC:HMGB1:RNASEH2B:EDNRB:ABCC4:LIG4:CUL4A:PNP:PRKD1:PGF:LGMN:TCL1A:AKT1:FAM9…	http://www.gsea-msigdb.org/gsea/msigdb/cards/GO_POSITIVE_REGULATION_OF_CELL_POPULATION_PROLIFERATION
GO_bp	GO_CELLULAR_RESPONSE_TO_EXTERNAL_STIMULUS	334	98	3.96651e-14	9.94339e-13	MTOR:SZT2:PCSK9:GADD45A:BCL10:SH3GLB1:VCAM1:KIAA1324:ATP1A1:GLUL:PTPRC:SIRT1:FAS:BNIP3:FADS1:GSTP1:SIK2:ITFG2:LTBR:LRRK2:SLC38A2:CACNB3:SLC39A5:MARS:C12orf66:MDM2:CRADD:HSP90B1:SSH1:GCN1L1:DNAJC15:PRKD1:MAX:EIF2S1:AKT1:EIF2AK4:IREB2:FES:CLEC16A:MAPK3:FAM65A:WDR59:CYBA:PIEZO1:TP53:MYOCD:MED1:BECN1:PPP1R9B:RPTOR:WDR45B:PMAIP1:BCL2:CNN2:KANK2:ARHGAP35:NCOA1:EIF2AK2:BCL11A:EIF2AK3:MAP3K2:NFE2L2:ITGA4…	http://www.gsea-msigdb.org/gsea/msigdb/cards/GO_CELLULAR_RESPONSE_TO_EXTERNAL_STIMULUS
GO_bp	GO_RESPONSE_TO_ENDOPLASMIC_RETICULUM_STRESS	272	85	3.97736e-14	9.94339e-13	UBE2J2:UBE4B:TARDBP:EXTL2:UFC1:EDEM3:SIRT1:DNAJB12:PPP2R5B:SYVN1:YIF1A:HYOU1:SRPR:DDX11:LRRK2:TMBIM6:DDIT3:OS9:CTDSP2:APAF1:HSP90B1:ERP29:UBAC2:JKAMP:EIF2S1:SEL1L:ATXN3:EIF2AK4:SCAMP5:TP53:SDF2:GOSR2:TRIM25:P4HB:PMAIP1:BCL2:EIF2AK2:ERLEC1:DCTN1:RNF103:EIF2AK3:BCL2L11:UGGT1:UBXN4:GORASP2:NFE2L2:DNAJC10:ANKZF1:RHBDD1:DDRGK1:HM13:BCL2L1:SERINC3:VAPB:HSPA13:USP25:UBE2G2:XBP1:FOXRED2:ATF4:ITPR1:STT3B:…	http://www.gsea-msigdb.org/gsea/msigdb/cards/GO_RESPONSE_TO_ENDOPLASMIC_RETICULUM_STRESS
GO_bp	GO_POSITIVE_REGULATION_OF_CYTOKINE_PRODUCTION	444	120	4.16307e-14	1.03724e-12	PUM1:MCOLN2:BCL10:GLMN:PTPN22:CD58:POLR3GL:CD160:ARHGEF2:TNFSF4:DHX9:PTPRC:CD46:HK1:ADAM8:TRIM6:PTPRJ:DAK:RPS3:BIRC3:IL18:CRTAM:C3AR1:CLEC6A:CLEC4E:LRRK2:STAT6:DDIT3:HMGB1:RASGRP1:USP50:RORA:SMAD3:SEMA7A:SCAMP5:CREBBP:IL4R:SPN:MAPK3:PYCARD:NOD2:KARS:PLCG2:CYBA:NLRP1:ALOX15B:CCL3:DHX58:STAT5B:SEC14L1:MALT1:IL12RB1:LSM14A:LILRB2:LILRB1:KIR2DL4:RSAD2:ROCK2:DDX1:PUM2:EIF2AK2:CYP1B1:SPTBN1:PELI1:EIF2A…	http://www.gsea-msigdb.org/gsea/msigdb/cards/GO_POSITIVE_REGULATION_OF_CYTOKINE_PRODUCTION
GO_bp	GO_NUCLEAR_TRANSCRIBED_MRNA_CATABOLIC_PROCESS	204	70	4.20765e-14	1.04481e-12	RPL22:EXOSC10:THRAP3:CSDE1:RBM8A:RPS27:RC3H1:SMG7:MTPAP:RPS24:RPL27A:RPS13:RPS3:DDX6:RPS25:DCP1B:RPS26:RPL41:RPLP0:RPL21:PAN3:EXOSC8:DIS3:RPS29:EDC3:WDR61:GSPT1:SMG1:PAPD5:CNOT1:RPL23:EIF4A3:PPP2R1A:RPS9:NBAS:RPS27A:RPL31:CNOT11:RQCD1:HELZ2:TNRC6B:RPL15:MLH1:RPL29:EIF4G1:NCBP2:RPL9:CNOT6L:RPL34:CCRN4L:LSM6:PAPD7:PELO:PAPD4:RPS23:TTC37:DCP2:PPP2CA:ETF1:RPS18:CNOT4:PPP2R2A:RPL30:PABPC1:EIF3E:CASC7:…	http://www.gsea-msigdb.org/gsea/msigdb/cards/GO_NUCLEAR_TRANSCRIBED_MRNA_CATABOLIC_PROCESS
GO_bp	GO_PHOSPHOLIPID_BIOSYNTHETIC_PROCESS	232	76	5.70111e-14	1.41088e-12	PIK3CD:DHDDS:SLC44A5:PIGK:CEPT1:FDPS:PIGC:CAPN2:ARF1:PIP4K2A:SGMS1:PTEN:PGAP2:FAR1:FADS1:INPPL1:DPAGT1:LPCAT3:ETNK1:AGAP2:TPTE2:SPTLC2:CSNK2A2:PLCG2:PIGS:PCTP:SH3YL1:EPT1:LCLAT1:STARD7:INPP4A:PGAP1:IDH1:PIKFYVE:ACSL3:CDS2:PIGT:DPM1:SYNJ1:PIGP:AGPAT3:PI4KA:INPP5J:TAMM41:RAB5A:SACM1L:PLSCR1:PIK3CA:PIGZ:PIGG:PI4K2B:AGPAT9:SGMS2:LPCAT1:HMGCS1:HEXB:SERINC5:PPARD:GPR116:SYNJ2:AGPAT5:MTMR9:PLEKHA2:AGPAT…	http://www.gsea-msigdb.org/gsea/msigdb/cards/GO_PHOSPHOLIPID_BIOSYNTHETIC_PROCESS
GO_bp	GO_REGULATION_OF_CELLULAR_AMIDE_METABOLIC_PROCESS	446	120	5.87255e-14	1.44843e-12	MTOR:PINK1:RPS6KA1:PUM1:AGO3:MOV10:RBM8A:UHMK1:RC3H1:DHX9:TPR:SRP9:JMJD4:MTG1:EIF4G2:DNAJC24:CAPRIN1:CELF1:RBM4:RBM4B:RPS3:SORL1:LARP4:EIF4B:ZNF385A:CDK4:ATXN2:GCN1L1:RBM23:EIF2S1:TMED10:GSTZ1:EIF5:AKT1:EIF2AK4:SECISBP2L:RPS27L:IREB2:MAPK3:FTO:OGFOD1:CNOT1:AARS:METTL16:EIF5A:SHMT1:CCL5:RPS6KB1:EIF4A3:ABCA7:CIRBP:MKNK2:KHSRP:ELAVL1:ILF3:LSM14A:RPS9:ROCK2:DDX1:PUM2:EIF2AK2:LRPPRC:TIA1:EIF2AK3:EIF5B…	http://www.gsea-msigdb.org/gsea/msigdb/cards/GO_REGULATION_OF_CELLULAR_AMIDE_METABOLIC_PROCESS
GO_bp	GO_RESPONSE_TO_INORGANIC_SUBSTANCE	551	140	6.66308e-14	1.63791e-12	CASP9:PINK1:PEF1:SZT2:PRDX1:VCAM1:S100A13:SYT11:TNFSF4:SLC30A10:CAPN2:PARP1:ITPKB:EGLN1:MTR:SYT15:ERCC6:ANK3:CDK1:SIRT1:KCNMA1:PPIF:PTEN:BNIP3:CYP2E1:STIM1:LDHA:RASGRP2:UCP3:RPS3:PDGFD:BACE1:ETS1:WNK1:DDX11:CPNE8:LRRK2:CDK2:STAT6:CDK4:MDM2:PAWR:LIG4:GPHN:EIF2S1:CALM1:LGMN:AKT1:SORD:AQP9:CYP1A1:IREB2:PDE8A:IQGAP1:BLM:MEF2A:EEF2K:MAPK3:FUS:ADCY7:MT3:MT1M:MT1G:MT1H:CDH1:CRK:SERPINF1:KDM6B:BECN1:MPO:…	http://www.gsea-msigdb.org/gsea/msigdb/cards/GO_RESPONSE_TO_INORGANIC_SUBSTANCE
GO_bp	GO_CELLULAR_RESPONSE_TO_LIPID	599	149	6.69687e-14	1.64073e-12	TNFRSF1B:CASP9:ID3:HDAC1:BCL10:PTPN22:ATP1A1:ADAM15:TNFSF4:ABL2:CAPN2:PARP1:HNRNPU-AS1:HNRNPU:SMYD3:NCOA4:SGMS1:SIRT1:DDIT4:PDCD4:CTR9:CRY2:RBM14:GSTP1:PAK1:IL18:LINC01059:GRAMD1B:FKBP4:LRP6:KMT2D:CALCOCO1:CDK4:NR2C1:SCARB1:AACS:HMGB1:EDNRB:NFKBIA:ESRRB:AKT1:UBE3A:USP8:RORA:PIAS1:IREB2:AKAP13:ABHD2:FES:LITAF:MAPK3:PYCARD:NOD2:CNOT1:PRPF8:SERPINF1:ARRB2:NCOR1:SLC6A4:CCL5:CCL3:MED1:RPS6KB1:FECH:MAL…	http://www.gsea-msigdb.org/gsea/msigdb/cards/GO_CELLULAR_RESPONSE_TO_LIPID
GO_bp	GO_ENZYME_LINKED_RECEPTOR_PROTEIN_SIGNALING_PATHWAY	1029	226	6.7597e-14	1.649e-12	FAM132A:NBL1:CDC42:STMN1:ATP6V0B:EPS15:ZFYVE9:TRIM33:RNF115:APH1A:MPZL1:PIGR:TGFB2:SLC30A10:PARP1:ABI1:ZEB1:PARD3:HNRNPF:SIRT1:DDIT4:NRG3:PTEN:BLNK:PDCD4:BDNF:PTPRJ:MEN1:PPP2R5B:RBM14:NUMA1:ARAP1:PAK1:PDGFD:CUL5:SIK2:STRAP:C2CD5:NCKAP1L:ERBB3:SLC39A5:CDK4:USP15:LEMD3:FRS2:SOCS2:CHST11:SH2B3:UBC:SPG20:PRKD1:FERMT2:PPM1A:FUT8:PSEN1:PGF:LGMN:HSP90AA1:AKT1:ZNF106:CTDSPL2:FBN1:RNF111:MYO1E:SMAD6:SMAD3…	http://www.gsea-msigdb.org/gsea/msigdb/cards/GO_ENZYME_LINKED_RECEPTOR_PROTEIN_SIGNALING_PATHWAY
GO_bp	GO_PROTEIN_MODIFICATION_BY_SMALL_PROTEIN_REMOVAL	298	90	6.77547e-14	1.649e-12	USP48:MYSM1:PSMD4:PSMB4:FAM188A:CDK1:PTEN:PSMD13:EIF3F:OTUB1:BIRC3:USP5:USP15:MDM2:SART3:UBC:PSME1:PSMA6:NFKBIA:ATXN3:OTUB2:YY1:COPS2:USP8:USP50:USP3:SMAD3:PSMA4:USP7:CYLD:ARRB2:USP6:TP53:UBB:USP22:BECN1:PSMC5:FOXK2:PSMA8:BABAM1:ASXL2:PSME4:RPS27A:USP34:STAMBP:INO80B:MBD5:TANK:PSMD14:IFIH1:INO80D:BARD1:COPS7B:USP40:COPS8:PSMF1:ITCH:USP25:USP16:JOSD1:TADA3:BAP1:TNIP2:USP38:SMAD1:FAM105B:SKP2:TNIP1…	http://www.gsea-msigdb.org/gsea/msigdb/cards/GO_PROTEIN_MODIFICATION_BY_SMALL_PROTEIN_REMOVAL
GO_bp	GO_REGULATION_OF_DEPHOSPHORYLATION	206	70	7.29197e-14	1.76884e-12	MTOR:PINK1:PHACTR4:ENSA:TIPRL:SMG7:PTPRC:GPATCH2:TGFB2:CNST:SWAP70:CRY2:PPP2R5B:PPP6R3:SYTL2:WNK1:NCKAP1L:HSP90B1:RBM26:PPP2R5E:CALM1:PPP4R4:PPP2R5C:CASC5:CHP1:ARPP19:SMAD3:IQGAP1:KIAA0430:PPP1R9B:CEP192:CALM3:PPP2R1A:LILRB2:PPP6R1:ROCK2:EIF2AK2:MGAT5:CSRNP3:PPP1R1C:SLC39A10:PPP1R7:PPP1R16B:YWHAB:RRP1B:SFI1:GNAI2:PRKCD:PPP4R2:GSK3B:HTT:NPNT:MEF2C:PPP1R2P3:BOD1:PPP1R10:HSP90AB1:PPP1R17:PTN:MFHAS1:…	http://www.gsea-msigdb.org/gsea/msigdb/cards/GO_REGULATION_OF_DEPHOSPHORYLATION
GO_bp	GO_MULTI_ORGANISM_REPRODUCTIVE_PROCESS	978	217	7.31782e-14	1.76928e-12	MTOR:PUM1:KPNA6:INPP5B:SCMH1:NDC1:HSPB11:UBAP2L:ASH1L:ASPM:CD46:CAPN2:ARID4B:CREM:CDK1:SIRT1:HERC4:PTEN:TDRD1:DEAF1:LGR4:CELF1:MEN1:ANKRD49:BIRC3:PAFAH1B2:DDX6:SPA17:ETS1:KDM5A:FKBP4:SLC2A14:ETV6:LRMP:LRRK2:SLC38A2:KMT2D:RACGAP1:GLI1:DPY19L2:C12orf55:KDM2B:TMED2:STX2:GOLGA3:BRCA2:FNDC3A:EDNRB:TUBGCP3:REC8:PGF:CATSPERB:YY1:TDRD9:AKT1:CASC5:CATSPER2:ELL3:ADAM10:PIAS1:CYP1A1:ABHD2:PRSS21:KIAA0430:PL…	http://www.gsea-msigdb.org/gsea/msigdb/cards/GO_MULTI_ORGANISM_REPRODUCTIVE_PROCESS
GO_bp	GO_REGULATION_OF_CELLULAR_COMPONENT_SIZE	367	104	7.97228e-14	1.92119e-12	MTOR:KDM1A:MACF1:LRRC8B:CAPZA1:PEX11B:HAX1:ARF1:AKT3:KCNMA1:PTEN:SEMA4G:ADD3:KIAA1598:SWAP70:BDNF:CFL1:FCHSD2:PAK1:TMEM123:NCKAP1L:CDK4:SSH1:SPG20:EVL:AKT1:SLC12A6:SEMA6D:TMOD2:TMOD3:RAB11A:SEMA7A:PEX11A:C15orf38:SEMA4B:WASH3P:CORO1A:PYCARD:MT3:IST1:MYO1C:PAFAH1B1:RAP1GAP2:ULK2:SSH2:WIPF2:GRB2:RPTOR:PTPRS:PLEKHG2:CTB-60E11.4:ARHGAP35:CDC42EP5:CDC42EP3:PRKCE:SPTBN1:RTN4:ACTR2:SEMA4F:CTNNA2:TTL:ACT…	http://www.gsea-msigdb.org/gsea/msigdb/cards/GO_REGULATION_OF_CELLULAR_COMPONENT_SIZE
GO_bp	GO_FC_RECEPTOR_SIGNALING_PATHWAY	238	77	8.1903e-14	1.96728e-12	CDC42:BCL10:PSMD4:PSMB4:FCER1A:PTPRC:PIGR:ABI1:PSMD13:PTPRJ:PAK1:CLEC4D:CLEC4E:NCKAP1L:PSME1:PSMA6:CALM1:HSP90AA1:IGHG1:PSMA4:PDPK1:PDPK2:MAPK3:PLCG2:CRK:MYO1C:WIPF2:PSMC5:GRB2:ACTG1:PSMA8:MALT1:MAP2K7:SOS1:PRKCE:PSME4:ACTR2:PPP3R1:IGKV2-29:IGKV2-40:ACTR3:PSMD14:WIPF1:NCKAP1:ARPC2:PSMF1:MAPK1:IGLV7-43:IGLV3-27:PRKCD:APPL1:CD47:NCK1:PIK3CA:PPP3CA:MAP3K1:FER:SKP1:CYFIP2:FBXW11:PSMB8:HSP90AB1:MAP3K7…	http://www.gsea-msigdb.org/gsea/msigdb/cards/GO_FC_RECEPTOR_SIGNALING_PATHWAY
GO_bp	GO_REGULATION_OF_PROTEIN_CATABOLIC_PROCESS	373	105	9.68714e-14	2.31923e-12	TNFRSF1B:PINK1:ATPIF1:RNF19B:PCSK9:GLMN:UBQLN4:DTL:EGLN1:WAC:PTEN:ADAM8:SORL1:USP5:LRRK2:PRICKLE1:OS9:AGAP2:MDM2:FBXW8:CHFR:MYCBP2:UBAC2:PSME1:DACT1:PSEN1:AREL1:ATXN3:HSP90AA1:BAG5:AKT1:UBE3A:USP8:ANXA2:SNX1:OAZ2:SMAD3:PIAS1:ARIH1:USP7:CLEC16A:PLK1:N4BP1:FAM192A:CSNK2A2:CDH1:SF3B3:BANP:UBB:RPL23:PSMC5:CSNK1D:NEDD4L:NDUFA13:ERLEC1:XPO1:PDCL3:MARCH7:PSMD14:NFE2L2:BARD1:PSMF1:DDRGK1:ITCH:AURKA:USP25…	http://www.gsea-msigdb.org/gsea/msigdb/cards/GO_REGULATION_OF_PROTEIN_CATABOLIC_PROCESS
GO_bp	GO_ANATOMICAL_STRUCTURE_FORMATION_INVOLVED_IN_MORPHOGENESIS	1143	245	9.86691e-14	2.3546e-12	HES4:HES2:MFN2:CASP9:LUZP1:ATPIF1:PHACTR4:PEF1:HDAC1:PPIH:JAK1:WLS:BCL10:DDAH1:GLMN:SARS:RBM15:CD53:HIPK1:CD160:PLEKHO1:ADAM15:RC3H1:GLUL:TGFB2:CAPN2:EGLN1:SDCCAG8:AKT3:KIF26B:NEBL:ABI1:SIRT1:NRG3:PTEN:ADAM8:DEAF1:STIM1:CTR9:EXT2:CFL1:PRCP:IL18:ETS1:PTPN6:C3AR1:LRP6:PRICKLE1:FMNL3:SP1:ZNF385A:ATP5B:LEMD3:FRS2:E2F7:APAF1:TCTN1:KDM2B:VPS33A:TMED2:STARD13:ZNF219:PRKD1:MPP5:ACTN1:PSEN1:PGF:VASH1:DICE…	http://www.gsea-msigdb.org/gsea/msigdb/cards/GO_ANATOMICAL_STRUCTURE_FORMATION_INVOLVED_IN_MORPHOGENESIS
GO_bp	GO_I_KAPPAB_KINASE_NF_KAPPAB_SIGNALING	262	82	1.01236e-13	2.40231e-12	PINK1:HDAC1:SNIP1:WLS:BCL10:S100A13:ASH1L:TRAF5:OPTN:SIRT1:IFIT5:TRIM22:GSTP1:BIRC3:ERC1:LTBR:CLEC6A:IRAK4:UBC:NDFIP2:PRKD1:NFKBIA:PPM1A:AKT1:RORA:PTPLAD1:AKAP13:PDPK1:PDPK2:NLRC3:LITAF:PYCARD:NOD2:TERF2IP:UBB:NKIRAS2:TRIM25:MALT1:BRD4:ROCK2:DDX1:PPM1B:PRKCE:RPS27A:PELI1:TANK:STAT1:CASP10:DDRGK1:APOL3:LGALS1:MYD88:CTNNB1:LTF:ATP2C1:TRIM59:TNFSF10:TNIP2:TLR6:ANKRD17:CXXC5:CD74:TNIP1:SQSTM1:TRIM38:…	http://www.gsea-msigdb.org/gsea/msigdb/cards/GO_I_KAPPAB_KINASE_NF_KAPPAB_SIGNALING
GO_bp	GO_PROTEIN_CONTAINING_COMPLEX_DISASSEMBLY	324	95	1.01322e-13	2.40231e-12	STMN1:CAPZA1:DAP3:ARHGEF2:UBQLN4:MRPL24:CAMSAP2:JMJD4:CCSAP:DDIT4:MRPS16:MRPL43:ADD3:BNIP3:SWAP70:CKAP5:CFL1:UVRAG:LRP6:ARID2:NAV3:MRPL42:VPS33A:DENR:C12orf65:MTIF3:SUPT16H:TTBK2:TMOD2:TMOD3:HDGFRP3:MRPL46:CLEC16A:GSPT1:C16orf45:CLN3:CLN3:OGFOD1:IST1:EIF5A:TAOK1:RPL23:MRPL10:CALCOCO2:SMARCD2:EPG5:SPTBN1:MRPL53:MRPL19:VAMP8:MRPL35:CHMP3:MRPS5:MRPS9:CLASP1:NAPB:SYNJ1:MRPS6:CTNNB1:PBRM1:GSK3B:MRPL47…	http://www.gsea-msigdb.org/gsea/msigdb/cards/GO_PROTEIN_CONTAINING_COMPLEX_DISASSEMBLY
GO_bp	GO_REGULATION_OF_BINDING	369	104	1.16532e-13	2.75405e-12	KDM1A:ID3:STMN1:PCSK9:ADAM15:DHX9:NEK2:AIDA:PARP1:GTPBP4:FBXO18:TRIM6:BDNF:MEN1:CDCA5:SORL1:DDX11:LRRK2:TMBIM6:DDIT3:TDG:HMGB1:NFKBIA:DACT1:EIF2S1:PSEN1:AKT1:TTBK2:CCPG1:ANXA2:SMAD3:SIN3A:BTBD1:PLK1:MAPK3:CYLD:FAM192A:CRK:ARRB2:AURKB:MYOCD:TRAF4:CCL23:ACE:ACE:EIF4A3:BCL2:GTF2F1:CALM3:ITGB1BP1:ITGA4:PLCL1:SP100:HJURP:DDRGK1:STK4:ADNP:AURKA:CTSZ:CSNK1E:PPARA:CRBN:PPARG:PLCL2:CTNNB1:PRKCD:GSK3B:DTX3…	http://www.gsea-msigdb.org/gsea/msigdb/cards/GO_REGULATION_OF_BINDING
GO_bp	GO_REGULATION_OF_RESPONSE_TO_DNA_DAMAGE_STIMULUS	208	70	1.25124e-13	2.94764e-12	CASP9:KDM1A:RPA2:EYA3:MCL1:MUC1:DHX9:PARP1:FBXO18:ERCC6:PARG:SIRT1:MMS19:CD44:OTUB1:FAM168A:RPS3:C11orf82:DDX11:ZNF385A:MDM2:HMGB1:RNASEH2B:CUL4A:ELL3:WDR76:FEM1B:BLM:SMG1:FUS:TERF2IP:HIC1:SMCHD1:PMAIP1:BCL2:BABAM1:ACTR2:RIF1:MARCH7:TRIP12:C20orf196:BCL2L1:PTTG1IP:BID:CHEK2:SETD2:PRKCD:PPP4R2:DTX3L:ATR:SKIL:RNF168:WHSC1:WDR70:CD74:UIMC1:C5orf45:EEF1E1:DEK:PPP1R10:POLH:EYA4:BCLAF1:FBXO5:CLU:HSF1:H…	http://www.gsea-msigdb.org/gsea/msigdb/cards/GO_REGULATION_OF_RESPONSE_TO_DNA_DAMAGE_STIMULUS
GO_bp	GO_REGULATION_OF_DNA_BINDING_TRANSCRIPTION_FACTOR_ACTIVITY	425	115	1.28604e-13	3.01993e-12	PINK1:KDM1A:ID3:BCL10:CRTC2:ARHGEF2:TNFSF4:DHX9:TRAF5:EGLN1:RTKN2:SIRT1:PTEN:ADAM8:TRIM34:TRIM22:MEN1:PPP2R5B:RPS3:CREBZF:IL18:KDM5A:ERC1:LRP6:IRAK4:DDIT3:CMKLR1:UBC:PRKD1:PSMA6:NFKBIA:SAV1:AKT1:EIF2AK4:CHP1:SMAD3:MAP2K5:CRTC3:NLRC3:USP7:MAPK3:PYCARD:NOD2:CYLD:NLRC5:SETD6:TERF2IP:FANCA:ARRB2:MYOCD:UBB:TRIM25:CARD14:MALT1:EIF2AK2:CYP1B1:RPS27A:PELI1:IL18R1:ATF2:STK36:SP100:LRRFIP1:DDRGK1:ITCH:ITGB…	http://www.gsea-msigdb.org/gsea/msigdb/cards/GO_REGULATION_OF_DNA_BINDING_TRANSCRIPTION_FACTOR_ACTIVITY
GO_bp	GO_RESPONSE_TO_OXIDATIVE_STRESS	432	116	1.77864e-13	4.16338e-12	PINK1:SFPQ:SZT2:PRDX1:GCLM:MCL1:NDUFS2:PRDX6:CAPN2:PARP1:EGLN1:MTR:MSRB2:ERCC6:CDK1:SIRT1:PPIF:PDLIM1:BNIP3:CYP2E1:LDHA:GSTP1:UCP3:RPS3:PDGFD:ETS1:LRRK2:SP1:CDK2:STAT6:MDM2:PAWR:CAMKK2:STX2:PRKD1:FUT8:EIF2S1:PSEN1:BAG5:AKT1:MYEF2:TPM1:NEIL1:SIN3A:PDE8A:MAPK3:STX4:MT3:CYBA:CRK:TP53:KDM6B:BECN1:MPO:P4HB:PYCR1:BCL2:MPV17:CYP1B1:HTRA2:PDK1:NFE2L2:PRKRA:STAT1:IDH1:ANKZF1:SOD1:PRODH:MAPK1:ATF4:CTNNB1:P…	http://www.gsea-msigdb.org/gsea/msigdb/cards/GO_RESPONSE_TO_OXIDATIVE_STRESS
GO_bp	GO_PROTEIN_IMPORT	183	64	1.87893e-13	4.38418e-12	TARDBP:KPNA6:IPO13:TPR:IPO9:TIMM23:IPO7:PEX5:IPO8:PRICKLE1:CABP1:NUPL1:DNAJC15:IPO5:PSEN1:HSP90AA1:AKT1:CHP1:RAB8B:SMAD3:PAM16:NUP93:CDH1:RPAIN:NF1:RPL23:NUP85:RGPD1:RGPD2:RGPD3:RGPD4:RANBP2:RGPD5:RGPD6:RGPD8:HSPD1:FERMT1:CSE1L:PTTG1IP:MAPK1:NUP50:PRKCD:APPL1:CBLB:HCLS1:KPNA1:PEX5L:APOD:PPP3CA:TNPO1:PPP1R10:KPNA5:PEX3:POM121B:POM121C:CD36:MDFIC:ARHGEF5:CLU:PEX2:PKIA:NUP214:LAMP2:FLNA	http://www.gsea-msigdb.org/gsea/msigdb/cards/GO_PROTEIN_IMPORT
GO_bp	GO_CELLULAR_RESPONSE_TO_EXTRACELLULAR_STIMULUS	265	82	2.02003e-13	4.69848e-12	MTOR:SZT2:PCSK9:SH3GLB1:VCAM1:KIAA1324:GLUL:PTPRC:SIRT1:FAS:FADS1:GSTP1:SIK2:ITFG2:LRRK2:SLC38A2:CACNB3:SLC39A5:MARS:C12orf66:MDM2:HSP90B1:SSH1:GCN1L1:DNAJC15:PRKD1:MAX:EIF2S1:EIF2AK4:IREB2:FES:CLEC16A:MAPK3:FAM65A:WDR59:CYBA:TP53:MYOCD:MED1:BECN1:PPP1R9B:RPTOR:WDR45B:PMAIP1:BCL2:KANK2:ARHGAP35:NCOA1:EIF2AK2:BCL11A:EIF2AK3:NFE2L2:ITGA4:KCNB1:ADNP:SOD1:MAPK1:XBP1:ATF4:SREBF2:PPARG:EIF4G1:SKP2:CPEB…	http://www.gsea-msigdb.org/gsea/msigdb/cards/GO_CELLULAR_RESPONSE_TO_EXTRACELLULAR_STIMULUS
GO_bp	GO_CELLULAR_RESPONSE_TO_OXIDATIVE_STRESS	289	87	2.14989e-13	4.98476e-12	PINK1:SFPQ:SZT2:PRDX1:MCL1:PRDX6:PARP1:MTR:MSRB2:CDK1:SIRT1:PPIF:BNIP3:GSTP1:RPS3:PDGFD:ETS1:LRRK2:CDK2:STAT6:MDM2:PAWR:CAMKK2:PRKD1:FUT8:EIF2S1:BAG5:AKT1:TPM1:SIN3A:PDE8A:MAPK3:MT3:CYBA:CRK:TP53:KDM6B:BECN1:MPO:P4HB:PYCR1:BCL2:MPV17:CYP1B1:HTRA2:PDK1:NFE2L2:PRKRA:ANKZF1:SOD1:PRODH:MAPK1:ATF4:CTNNB1:PRKCD:ETV5:PPARGC1A:TLR6:PDGFRA:FBXW7:DHFR:FER:NME5:GNB2L1:FYN:HDAC2:NCOA7:TNFAIP3:CYCS:NCF1:CD36:…	http://www.gsea-msigdb.org/gsea/msigdb/cards/GO_CELLULAR_RESPONSE_TO_OXIDATIVE_STRESS
GO_bp	GO_CELL_MORPHOGENESIS_INVOLVED_IN_NEURON_DIFFERENTIATION	575	143	2.17077e-13	5.01735e-12	RERE:PIK3CD:CDC42:STMN1:MACF1:SZT2:ABI1:PARD3:ANK3:CDHR1:PTEN:SEMA4G:KIAA1598:BDNF:CAPRIN1:CFL1:PAK1:PTPRO:LRRK2:FRS2:PLXNC1:SSH1:TCTN1:FBXW8:SPG20:MYCBP2:ATL1:NIN:PSEN1:NUMB:BCL11B:EVL:HSP90AA1:SPG11:SEMA6D:ADAM10:RAB11A:NEO1:SEMA7A:SEMA4B:MEF2A:EEF2K:MAPK3:SIAH1:MT3:CDH11:IST1:TUBB3:TUBB3:PITPNA:PAFAH1B1:MINK1:ULK2:SARM1:SSH2:GRB2:TBCD:AFG3L2:B4GALT6:NEDD4L:BCL2:BSG:PTPRS:ARHGAP35:BRSK1:KIDINS2…	http://www.gsea-msigdb.org/gsea/msigdb/cards/GO_CELL_MORPHOGENESIS_INVOLVED_IN_NEURON_DIFFERENTIATION
GO_bp	GO_PEPTIDE_SECRETION	586	145	2.25315e-13	5.19142e-12	FAM132A:TARDBP:TNFRSF1B:WLS:MCOLN2:GBP1:GLMN:PTPN22:CD58:CD160:ENSA:S100A13:SYT11:MPC2:TNFSF4:CACNA1E:GLUL:DHX9:TGFB2:ARF1:SRGN:HK1:MCU:GLUD1:ADAM8:TRIM6:LGR4:ARL2:EXPH5:SIDT2:C2CD2L:CRTAM:SNX19:CACNA1C:CLEC6A:CLEC4E:M6PR:CLECL1:ITPR2:TM7SF3:LRRK2:TMBIM6:GNPTAB:ERP29:AACS:HMGB1:PNP:SEL1L:GPR68:CHGA:RASGRP1:USP50:MYO5A:RAB8B:SCAMP5:RAB11FIP3:LMF1:RP11-161M6.2:IL4R:MAPK3:STX4:PYCARD:NOD2:KARS:RPH3A…	http://www.gsea-msigdb.org/gsea/msigdb/cards/GO_PEPTIDE_SECRETION
GO_bp	GO_CELL_CELL_ADHESION	818	187	2.40028e-13	5.51315e-12	CDC42:BCL10:GLMN:VCAM1:PTPN22:CD58:CD160:CD1D:MPZ:SELL:TNFSF4:RC3H1:PTPRC:CSRP1:CD46:TGFB2:DUSP10:ITPKB:KIF26B:GTPBP4:MAP3K8:PCDH15:ANK3:CDH23:DLG5:CDHR1:PDLIM1:ADAM8:RIC8A:SWAP70:CD44:CTNND1:RPS3:PAK1:IL18:ETS1:WNK1:PTPN6:CLSTN3:CLECL1:LRP6:NCKAP1L:TESPA1:PAWR:VEZT:HMGB1:HSPH1:FNDC3A:PCDH9:CLDN10:PNP:STXBP6:ZBTB1:PSEN1:AKT1:RASGRP1:TMOD3:ANXA2:MAP2K5:CSK:BLM:PDPK1:PDPK2:DNAJA3:IL4R:SPN:CORO1A:IT…	http://www.gsea-msigdb.org/gsea/msigdb/cards/GO_CELL_CELL_ADHESION
GO_bp	GO_NEGATIVE_REGULATION_OF_CELLULAR_CATABOLIC_PROCESS	238	76	2.52589e-13	5.76562e-12	TARDBP:MTOR:PINK1:THRAP3:KDM4A:PTPN22:MCL1:UBQLN4:DHX9:ANGEL2:HNRNPU-AS1:HNRNPU:WAC:EIF4G2:IL10RA:LRRK2:OS9:ACACB:UBAC2:HNRNPC:PSEN1:BAG5:AKT1:ANXA2:HERC1:PAM16:USP7:CLEC16A:N4BP1:PAPD5:MT3:FAM192A:CSNK2A2:POLDIP2:RPL23:BECN1:BCL2:CIRBP:ELAVL1:NBAS:HS1BP3:FEZ2:LRPPRC:ERLEC1:HTRA2:PDCL3:MARCH7:SLC11A1:PSMF1:DDRGK1:USP25:UBE2G2:MYD88:PIK3CA:EIF4G1:KIAA0226:CCRN4L:NAF1:PAPD7:PAPD4:LARP1:BAG6:HSP90AB…	http://www.gsea-msigdb.org/gsea/msigdb/cards/GO_NEGATIVE_REGULATION_OF_CELLULAR_CATABOLIC_PROCESS
GO_bp	GO_NUCLEOBASE_CONTAINING_COMPOUND_TRANSPORT	238	76	2.52589e-13	5.76562e-12	SLC35E2B:SLC35E2:SFPQ:NDC1:SRSF11:RBM8A:DHX9:SMG7:TPR:HNRNPU-AS1:HNRNPU:AHCTF1:BCCIP:CKAP5:SIDT2:SLC35E3:CPSF6:ATXN2:NUPL1:RBM26:C14orf166:SRSF5:SMG1:NUP93:DHX38:MYO1C:EIF5A:ALKBH5:SUPT6H:NUP85:SLC25A19:EIF4A3:KHSRP:SLC25A23:SRSF7:LRPPRC:XPO1:RANBP2:WDR33:AGFG1:SRSF6:SLC35C2:MX2:MCM3AP:NUP50:SEC13:RFTN1:SETD2:SLC35A5:SIDT1:SLC25A36:NMD3:NCBP2:G3BP2:SLC35A4:RBM27:THOC3:FLOT1:SRSF3:XPO5:CDC40:MRPL1…	http://www.gsea-msigdb.org/gsea/msigdb/cards/GO_NUCLEOBASE_CONTAINING_COMPOUND_TRANSPORT
GO_bp	GO_REGULATION_OF_CHROMOSOME_SEGREGATION	102	44	2.62299e-13	5.96872e-12	RCC2:CDC42:PUM1:SFPQ:TPR:NEK2:CENPF:HNRNPU-AS1:HNRNPU:BUB3:MKI67:CDCA5:NUMA1:DDX11:RACGAP1:ESPL1:ANAPC5:DLGAP5:DYNC1H1:XRCC3:BUB1B:PLK1:CSNK2A2:AURKB:ZNF207:BECN1:NDC80:GEN1:PUM2:ANAPC1:TTL:CUL3:CTNNB1:NIPBL:SPDL1:TTK:FBXO5:TNKS:PTTG3P:RAD21:NSMCE2:SMC5:CDK5RAP2:NEK6:ATRX	http://www.gsea-msigdb.org/gsea/msigdb/cards/GO_REGULATION_OF_CHROMOSOME_SEGREGATION
GO_bp	GO_MAINTENANCE_OF_LOCATION	324	94	2.71917e-13	6.16848e-12	VPS13D:NBL1:PINK1:MCOLN2:GSTM2:ASPM:PTPRC:HNRNPU-AS1:HNRNPU:ARHGAP21:ANK3:SIRT1:SRGN:HK1:GSTO1:FTH1:BSCL2:ARL2:UVRAG:SORL1:CACNA1C:PTPN6:ITPR2:DDIT3:OS9:HSP90B1:ACACB:SCARB1:RASA3:NFKBIA:SYNE2:CALM1:LINC00341:SYNE3:AKT1:FBN1:MYO5A:POLR2M:VPS13C:PDPK1:PDPK2:CORO1A:FTO:PLCG2:CYBA:PAFAH1B1:CCL3:STAT5B:EPB41L3:SLC25A23:CALM3:PRKCE:HK2:ITGAV:BARD1:SP100:JPH2:YWHAB:NRIP1:MORC3:ABCG1:SUN2:SREBF2:PPARA:I…	http://www.gsea-msigdb.org/gsea/msigdb/cards/GO_MAINTENANCE_OF_LOCATION
GO_bp	GO_EMBRYO_DEVELOPMENT	985	216	2.88166e-13	6.51699e-12	HES4:SLC35E2B:HES2:MFN2:LUZP1:ID3:PHACTR4:PEF1:HDAC1:INPP5B:NASP:WLS:BCL10:GLMN:HIPK1:SLC39A1:PRRX1:NEK2:FLVCR1:TGFB2:CAPN2:CCSAP:EGLN1:ABI1:ZEB1:CDK1:RIC8A:DEAF1:CTR9:EXT2:CELF1:PRPF19:CFL1:C2CD3:KMT2A:WNK1:CACNA1C:LRP6:PRICKLE1:ARID2:RACGAP1:HOXC6:HOXC4:HOXC4:GLI1:FRS2:E2F7:APAF1:TDG:CHST11:TCTN1:SH2B3:FBXW8:KDM2B:TMED2:POLE:GJB6:BRCA2:LPAR6:RNASEH2B:LIG4:CUL4A:CHD8:DACT1:FUT8:PSEN1:VASH1:PPP4R…	http://www.gsea-msigdb.org/gsea/msigdb/cards/GO_EMBRYO_DEVELOPMENT
GO_bp	GO_REGULATION_OF_NEURON_PROJECTION_DEVELOPMENT	487	126	2.99004e-13	6.74134e-12	MTOR:KDM1A:MACF1:MOV10:PRRX1:ABL2:CAMSAP2:ARF1:DLG5:PTEN:SEMA4G:KIAA1598:BDNF:CAPRIN1:PPP2R5B:CFL1:PAK1:FKBP4:PTPRO:LRRK2:MDM2:PLXNC1:SSH1:FBXW8:SPG20:MYCBP2:PRKD1:NIN:PSEN1:BAG5:AKT1:SEMA6D:MAPK6:ADAM10:RAB11A:SEMA7A:PTPN9:SEMA4B:IQGAP1:FES:EEF2K:MT3:IST1:CRK:SERPINF1:PAFAH1B1:RAP1GAP2:ULK2:SARM1:SSH2:GRN:SYT4:NEDD4L:PTPRS:ARHGAP35:BRSK1:KIDINS220:ITSN2:RTN4:CCDC88A:BCL11A:ACTR2:SEMA4F:CTNNA2:TT…	http://www.gsea-msigdb.org/gsea/msigdb/cards/GO_REGULATION_OF_NEURON_PROJECTION_DEVELOPMENT
GO_bp	GO_NEGATIVE_REGULATION_OF_MULTICELLULAR_ORGANISMAL_PROCESS	1256	262	3.38229e-13	7.6024e-12	MTOR:TNFRSF1B:ID3:KDM4A:PCSK9:GBP1:SARS:RBM15:WDR77:PTPN22:ATP1A1:CD160:SYT11:ARHGEF2:SLAMF8:SLAMF1:TNFSF4:RC3H1:ASPM:PTPRC:TGFB2:DUSP10:ITPKB:SRGN:PLAU:KCNMA1:NRG3:PTEN:SEMA4G:CUEDC2:PDCD4:GLRX3:CTR9:LGR4:MEN1:GSTP1:PAK1:DDX6:SORL1:WNK1:FKBP4:PTPN6:PTPRO:STRAP:C12orf39:LRRK2:PRICKLE1:CACNB3:PCBP2:NCKAP1L:DDIT3:MDM2:FRS2:NAV3:SOCS2:CMKLR1:CORO1C:RNF10:HMGB1:BRCA2:STARD13:SPG20:EDNRB:CUL4A:NOVA1:N…	http://www.gsea-msigdb.org/gsea/msigdb/cards/GO_NEGATIVE_REGULATION_OF_MULTICELLULAR_ORGANISMAL_PROCESS
GO_bp	GO_REGULATION_OF_CELL_MORPHOGENESIS_INVOLVED_IN_DIFFERENTIATION	296	88	3.43416e-13	7.69545e-12	RCC2:CDC42:MACF1:GBP1:PTEN:SEMA4G:KIAA1598:BDNF:CAPRIN1:CFL1:PAK1:PTPRO:LRRK2:PLXNC1:CORO1C:SSH1:FBXW8:SPG20:MYCBP2:NIN:PSEN1:SEMA6D:ADAM10:RAB11A:SEMA7A:SEMA4B:EEF2K:MT3:IST1:CRK:PAFAH1B1:ULK2:SARM1:SSH2:NEDD4L:PTPRS:ACTN4:ARHGAP35:BRSK1:ITGB1BP1:RTN4:ACTR2:SEMA4F:LIMS1:TTL:TRAK2:ABI2:FN1:ARPC2:OBSL1:PREX1:ADNP:SS18L1:CHODL:YWHAH:GOLGA4:TRAK1:GSK3B:RYK:SKIL:TNIK:MAP3K13:SPP1:PDLIM5:PPP3CA:RAPGEF…	http://www.gsea-msigdb.org/gsea/msigdb/cards/GO_REGULATION_OF_CELL_MORPHOGENESIS_INVOLVED_IN_DIFFERENTIATION
GO_bp	GO_SIGNAL_TRANSDUCTION_BY_P53_CLASS_MEDIATOR	263	81	3.73383e-13	8.34153e-12	KDM1A:RPA2:HDAC1:MEAF6:GADD45A:TAF13:HIPK1:PRKAB2:MUC1:CDK1:SIRT1:DDIT4:CD44:CHD4:ZNF385A:CDK2:MDM2:E2F7:CRADD:BRCA2:RFC3:SUPT16H:AKT1:ELL3:RPS27L:AEN:BLM:PYCARD:RBL2:CSNK2A2:CNOT1:WWOX:BANP:RPA1:HIC1:TP53:CHD3:AURKB:UBB:TOP3A:RPL23:TAF4B:PMAIP1:BCL2:CNOT11:MARCH7:BARD1:RQCD1:SP100:L3MBTL1:TP53RK:AURKA:PTTG1IP:CHEK2:TFDP2:ATR:TP63:CNOT6L:RAD17:RAD50:CDC25C:CD74:EEF1E1:BAG6:TAF11:CDKN1A:MYO6:HDAC2…	http://www.gsea-msigdb.org/gsea/msigdb/cards/GO_SIGNAL_TRANSDUCTION_BY_P53_CLASS_MEDIATOR
GO_bp	GO_REGULATION_OF_MULTI_ORGANISM_PROCESS	401	109	4.03285e-13	8.98225e-12	TARDBP:PUM1:HDAC1:PPIH:PKN2:SETDB1:ADAR:SYT11:DHX9:OPTN:ERCC6:IFIT5:TRIM6:FAM111A:OSBP:DAK:CFL1:BANF1:BIRC3:SP1:PCBP2:OAS1:OAS3:OASL:EDNRB:CCNK:EIF2AK4:ANXA2:PTPLAD1:SIN3A:ISG20:MAPK3:PYCARD:CYBA:POLR2A:CCL5:CCL3:DHX58:GRN:TRIM25:MPO:EXOC7:SEC14L1:P4HB:BCL2:GTF2F1:ILF3:IL12RB1:SUPT5H:PPP2R1A:LILRB1:RSAD2:PUM2:EIF2AK2:PPM1B:CHMP3:BCL2L11:ITGAV:STAT1:CD28:ITCH:AURKA:VAPB:MX1:RRP1B:LGALS1:APOBEC3F:L…	http://www.gsea-msigdb.org/gsea/msigdb/cards/GO_REGULATION_OF_MULTI_ORGANISM_PROCESS
GO_bp	GO_NUCLEAR_CHROMOSOME_SEGREGATION	259	80	4.38707e-13	9.74168e-12	RCC2:CDC42:SFPQ:NDC1:POGZ:MSTO1:TPR:NEK2:NSL1:CENPF:HNRNPU-AS1:HNRNPU:BUB3:SYCE1:INCENP:CDCA5:NUMA1:TEX12:DDX11:RACGAP1:ESPL1:ANAPC5:CHAMP1:C14orf164:REC8:FANCM:DLGAP5:DYNC1H1:XRCC3:BUB1B:CASC5:RAB11A:KIF23:BLM:PLK1:AURKB:ZNF207:BECN1:NDC80:PPP2R1A:AURKC:TRAPPC12:GEN1:ACTR2:ANAPC1:TTL:ACTR3:CUL3:RAD21L1:DSN1:SYCP2:HIRA:SGOL1:MLH1:CTNNB1:SPICE1:SMC4:RNF212:FBXW7:PAPD7:NIPBL:SPDL1:BOD1:BAG6:KIFC1:T…	http://www.gsea-msigdb.org/gsea/msigdb/cards/GO_NUCLEAR_CHROMOSOME_SEGREGATION
GO_bp	GO_REGULATION_OF_CELLULAR_PROTEIN_CATABOLIC_PROCESS	245	77	4.43829e-13	9.82574e-12	PINK1:ATPIF1:RNF19B:PCSK9:GLMN:UBQLN4:WAC:PTEN:USP5:LRRK2:PRICKLE1:OS9:MDM2:FBXW8:CHFR:UBAC2:PSME1:DACT1:PSEN1:ATXN3:HSP90AA1:BAG5:AKT1:UBE3A:ANXA2:PIAS1:ARIH1:USP7:CLEC16A:PLK1:N4BP1:FAM192A:CSNK2A2:UBB:RPL23:PSMC5:CSNK1D:ERLEC1:PDCL3:MARCH7:PSMD14:NFE2L2:PSMF1:DDRGK1:AURKA:USP25:UBE2G2:PTTG1IP:CSNK1E:ARIH2:GSK3B:UBE2K:FBXW7:DAB2:CSNK1A1:GNB2L1:BAG6:HSP90AB1:UBE2J1:RNF217:TNFAIP3:ANKIB1:SMURF1:P…	http://www.gsea-msigdb.org/gsea/msigdb/cards/GO_REGULATION_OF_CELLULAR_PROTEIN_CATABOLIC_PROCESS
GO_bp	GO_ESTABLISHMENT_OF_RNA_LOCALIZATION	195	66	4.57891e-13	1.01066e-11	SFPQ:NDC1:SRSF11:RBM8A:DHX9:SMG7:TPR:HNRNPU-AS1:HNRNPU:AHCTF1:BCCIP:CKAP5:SIDT2:CPSF6:ATXN2:NUPL1:RBM26:C14orf166:SRSF5:SMG1:NUP93:DHX38:MYO1C:EIF5A:ALKBH5:SUPT6H:NUP85:EIF4A3:KHSRP:SRSF7:LRPPRC:XPO1:RANBP2:WDR33:AGFG1:SRSF6:MX2:MCM3AP:NUP50:SEC13:RFTN1:SETD2:SIDT1:ATR:NMD3:NCBP2:G3BP2:RBM27:THOC3:FLOT1:SRSF3:XPO5:CDC40:MRPL18:QKI:NUPL2:HNRNPA2B1:POM121B:POM121C:NUP205:TNKS:XPO7:HSF1:BICD2:NUP214…	http://www.gsea-msigdb.org/gsea/msigdb/cards/GO_ESTABLISHMENT_OF_RNA_LOCALIZATION
GO_bp	GO_POSITIVE_REGULATION_OF_IMMUNE_EFFECTOR_PROCESS	213	70	4.62821e-13	1.01848e-11	PUM1:BCL10:CD160:CD1D:CD1A:TNFSF4:PTPRC:CD46:HK1:TRIM6:PTPRJ:IL18:CRTAM:STAT6:ZBTB1:RASGRP1:SEMA7A:FES:PDPK1:PDPK2:IL4R:MAPK3:STX4:NOD2:AP1G1:KARS:MYO18A:DHX58:STAT5B:MALT1:EMR2:IL12RB1:LILRB1:KIR2DL4:RSAD2:DDX1:PUM2:VAMP8:IL18R1:RIF1:HSPD1:CD28:C20orf196:ITGB2:XBP1:RAC2:MLH1:CD80:SNX4:TFRC:WHSC1:ANKRD17:FER:CD74:HLA-H:HLA-E:HLA-C:HLA-B:MICB:LTA:NCR3:HLA-DMB:MAP3K7:STX7:CD36:LYN:FAM49B:NR4A3:RAPG…	http://www.gsea-msigdb.org/gsea/msigdb/cards/GO_POSITIVE_REGULATION_OF_IMMUNE_EFFECTOR_PROCESS
GO_bp	GO_LEUKOCYTE_DIFFERENTIATION	506	129	4.91732e-13	1.07887e-11	PIK3CD:MTOR:CDC42:VCAM1:PTPN22:HAX1:CD1D:SLAMF8:TNFSF4:RC3H1:PTPRC:CR1:CD46:DUSP10:LBR:PARP1:ITPKB:ZEB1:SIRT1:BLNK:ADAM8:PTPRJ:IL18:ITFG2:LTBR:PTPN6:CLEC4D:CLEC4E:NCKAP1L:PDE1B:TESPA1:STAT6:HMGB1:LIG4:CUL4A:PNP:ACIN1:ZBTB1:PSEN1:GPR68:BCL11B:RASGRP1:FBN1:ANXA2:RORA:IREB2:BLM:FES:DNAJA3:IL4R:SPN:CYLD:MT1G:PLCG2:FANCA:PAFAH1B1:NF1:EVI2B:CCL3:MED1:IKZF3:STAT5B:MALT1:BCL2:JAK3:IL12RB1:LILRB3:LILRB2:L…	http://www.gsea-msigdb.org/gsea/msigdb/cards/GO_LEUKOCYTE_DIFFERENTIATION
GO_bp	GO_POSITIVE_REGULATION_OF_PROTEIN_COMPLEX_ASSEMBLY	246	77	5.60748e-13	1.22664e-11	MTOR:PINK1:RPA2:SH3GLB1:PARP1:ARF1:PPP2R5B:ARL2:NUMA1:FCHSD2:RPS3:PAK1:NCKAP1L:CAND1:NAV3:PAN3:ERCC5:CUL4A:NIN:TCL1A:EVL:WARS:HSP90AA1:USP50:C15orf38:FES:WASH3P:CORO1A:PYCARD:CNOT1:PIEZO1:MYO1C:RPA1:TP53:WIPF2:PSMC5:GRB2:PMAIP1:CDC42EP5:CDC42EP3:PRKCE:ACTR2:DCTN1:CTNNA2:BCL2L11:ACTR3:CLASP1:BIN1:WIPF1:NCKAP1:ABI2:ARPC2:BID:DRG1:GSK3B:NCK1:ATR:EIF4G1:TLR6:CNOT6L:FNIP2:GTF2H2:FER:GNB2L1:TRIM27:SNX9…	http://www.gsea-msigdb.org/gsea/msigdb/cards/GO_POSITIVE_REGULATION_OF_PROTEIN_COMPLEX_ASSEMBLY
GO_bp	GO_LEUKOCYTE_PROLIFERATION	289	86	5.98345e-13	1.30499e-11	TNFRSF1B:GLMN:VCAM1:PTPN22:CD1D:TNFSF4:RC3H1:PTPRC:CD46:DLG5:MS4A1:GSTP1:RPS3:IL18:PTPN6:CLECL1:NCKAP1L:PAWR:HMGB1:PNP:BLM:DNAJA3:SPN:CORO1A:PYCARD:CCL5:IKZF3:STAT5B:ACE:ACE:MALT1:BCL2:CD209:JAK3:IL12RB1:CD22:CLC:LILRB2:LILRB1:SOS1:PELI1:MARCH7:SLC39A10:HSPD1:CD28:SLC11A1:ITCH:SDC4:ICOSLG:RAC2:PLCL2:CTNNB1:PRKCD:CD80:NCK1:TFRC:KIAA0922:IL6ST:GAPT:MEF2C:CD74:DOCK2:BTN2A2:BTN3A1:HLA-E:LST1:HLA-DMB:…	http://www.gsea-msigdb.org/gsea/msigdb/cards/GO_LEUKOCYTE_PROLIFERATION
GO_bp	GO_REGULATION_OF_RESPONSE_TO_EXTERNAL_STIMULUS	776	178	6.65209e-13	1.44619e-11	FAM132A:AJAP1:MTOR:TNFRSF1B:NBL1:PUM1:PSMB4:ASH1L:SYT11:SLAMF8:TNFSF4:SERPINC1:DHX9:PTPRC:DUSP10:OPTN:ERCC6:PLAU:PTEN:PIK3AP1:SEMA4G:CUEDC2:PDCD4:ADAM8:TRIM6:SWAP70:NUCB2:DAK:GSTP1:BIRC3:PDGFD:IL18:BACE1:ETS1:WNK1:C3AR1:PTPRO:C12orf39:LRRK2:CACNB3:PCBP2:NCKAP1L:METAP2:CMKLR1:HMGB1:MYCBP2:EDNRB:CHD8:PRKD1:PSMA6:NFKBIA:PGF:CALM1:LGMN:EIF2AK4:SEMA6D:ADAM10:ANXA2:RORA:SMAD3:SEMA7A:SIN3A:SEMA4B:NLRC3:…	http://www.gsea-msigdb.org/gsea/msigdb/cards/GO_REGULATION_OF_RESPONSE_TO_EXTERNAL_STIMULUS
GO_bp	GO_CELL_PROJECTION_ASSEMBLY	556	138	6.6702e-13	1.44619e-11	AGRN:MTOR:RCC2:CDC42:CCDC28B:HSPB11:ODF2L:NEK2:SDCCAG8:CDK1:BBIP1:ABLIM1:KIAA1598:WDR11:CKAP5:RHOD:INPPL1:ARAP1:C2CD3:PTPRO:TUBA1A:NCKAP1L:DCTN2:RAB3IP:CCDC41:FGD6:C12orf55:CORO1C:SSH1:TCHP:TCTN1:ABCC4:HAUS4:SYNE2:IFT43:TRIP11:EVL:DYNC1H1:HSP90AA1:TTBK2:CEP152:RAB11A:PLK1:SH2B1:CYLD:ATMIN:PAFAH1B1:SSH2:PPP1R9B:NUP85:CSNK1D:CEP192:MARK4:ARHGAP35:CCDC114:PPP2R1A:CDC42EP5:SH3YL1:FAM98A:CDC42EP3:RHOQ…	http://www.gsea-msigdb.org/gsea/msigdb/cards/GO_CELL_PROJECTION_ASSEMBLY
GO_bp	GO_CELL_CYCLE_CHECKPOINT	215	70	7.68468e-13	1.66125e-11	RPA2:GADD45A:MUC1:TIPRL:TPR:DTL:CENPF:WAC:CDK1:BUB3:PRPF19:ZNF385A:CDK2:MDM2:E2F7:CRADD:TAOK3:KNTC1:CHFR:RNASEH2B:CUL4A:FOXN3:XRCC3:EIF2AK4:BUB1B:WDR76:RPS27L:FEM1B:TICRR:BLM:PLK1:RBL2:CNOT1:NAE1:TP53:AURKB:TAOK1:ZNF207:NDC80:BABAM1:BRSK1:GEN1:CNOT11:MLTK:ATF2:NABP1:RQCD1:BCL2L1:AURKA:DONSON:CHEK2:XPC:TFDP2:ATR:CLOCK:CNOT6L:NSUN2:RAD17:CDC25C:SPDL1:UIMC1:C5orf45:PPP1R10:MDC1:CDKN1A:TTK:CNOT4:PRKD…	http://www.gsea-msigdb.org/gsea/msigdb/cards/GO_CELL_CYCLE_CHECKPOINT
GO_bp	GO_REGULATION_OF_ACTIN_FILAMENT_BASED_PROCESS	380	104	8.72811e-13	1.88128e-11	MTOR:CDC42:STMN1:CAPZA1:ATP1A1:HAX1:ABL2:ARF1:ADD3:SWAP70:CFL1:RHOD:PPFIA1:ARAP1:FCHSD2:PAK1:CACNA1C:NCKAP1L:SSH1:RHOF:FRMD6:EVL:TMOD2:TMOD3:TPM1:SMAD3:AKAP13:C15orf38:FES:WASH3P:MLST8:CORO1A:PYCARD:CRK:MYO1C:TAOK1:SSH2:WIPF2:GRB2:CNN2:PLEKHG2:CTB-60E11.4:ARHGAP35:CDC42EP5:ITGB1BP1:ROCK2:CDC42EP3:PRKCE:RHOQ:SPTBN1:CCDC88A:ACTR2:ALMS1:CTNNA2:ACTR3:CLASP1:BIN1:RND3:WIPF1:NCKAP1:ABI2:ARPC2:SDC4:PREX…	http://www.gsea-msigdb.org/gsea/msigdb/cards/GO_REGULATION_OF_ACTIN_FILAMENT_BASED_PROCESS
GO_bp	GO_REGULATION_OF_MICROTUBULE_BASED_PROCESS	211	69	8.83104e-13	1.8979e-11	STMN1:MACF1:ARHGEF2:TPR:CAMSAP2:NEK2:CCSAP:HNRNPU-AS1:HNRNPU:ARL2:RBM14:NUMA1:RPS3:PAK1:KIAA1731:FKBP4:BICD1:MDM1:NAV3:NIN:DYNC1H1:XRCC3:TTBK2:HDGFRP3:FES:C16orf45:PLK1:CYLD:PAFAH1B1:TAOK1:SKA2:CLTC:TBCD:MAPRE2:MARK4:ROCK2:GEN1:XPO1:ALMS1:DCTN1:CHMP3:CLASP1:CEP250:AURKA:RANBP1:NEFH:INPP5J:DRG1:PDCD6IP:CTNNB1:EPHA3:PHLDB2:SPICE1:GSK3B:CEP70:MAP6D1:RNF4:MAP9:EFNA5:DIAPH1:SENP6:AKAP9:MCPH1:UBXN2B:BI…	http://www.gsea-msigdb.org/gsea/msigdb/cards/GO_REGULATION_OF_MICROTUBULE_BASED_PROCESS
GO_bp	GO_MICROTUBULE_ORGANIZING_CENTER_ORGANIZATION	133	51	9.15597e-13	1.96199e-11	GADD45A:NEK2:SDCCAG8:CDK1:CKAP5:ARL2:RBM14:C2CD3:UVRAG:KIAA1731:CDK2:MDM1:BRCA2:HAUS4:NIN:SYNE2:XRCC3:CEP152:FES:PLK1:PAFAH1B1:KIAA0753:CHD3:CEP192:MARK4:BRSK1:ROCK2:GEN1:XPO1:ALMS1:DCTN1:CHMP3:GCC2:CLASP1:CEP250:AURKA:RANBP1:SGOL1:PDCD6IP:CTNNB1:SPICE1:CEP135:MAP9:CEP72:CETN3:MCPH1:PCM1:UBXN2B:HAUS6:CDK5RAP2:ODF2	http://www.gsea-msigdb.org/gsea/msigdb/cards/GO_MICROTUBULE_ORGANIZING_CENTER_ORGANIZATION
GO_bp	GO_REGULATION_OF_SECRETION	779	178	9.47942e-13	2.0254e-11	FAM132A:VAMP3:TARDBP:TNFRSF1B:PINK1:WLS:GBP1:GLMN:KCNA2:PTPN22:CD58:CD160:ENSA:SYT11:MPC2:TNFSF4:CACNA1E:GLUL:DHX9:TGFB2:ARF1:CACNB2:SYT15:SRGN:HK1:MCU:GLUD1:ADAM8:TRIM6:LGR4:ARL2:SYTL2:EXPH5:SIDT2:BACE1:C2CD2L:CRTAM:WNK1:CACNA1C:CLEC6A:CLEC4E:C12orf39:ITPR2:TM7SF3:LRRK2:TMBIM6:ASIC1:ERBB3:ERP29:OAS2:AACS:HMGB1:EDNRB:RAB2B:STXBP6:CALM1:GPR68:CHGA:RASGRP1:USP50:RAB27A:RAB8B:SCAMP5:FES:RAB11FIP3:PD…	http://www.gsea-msigdb.org/gsea/msigdb/cards/GO_REGULATION_OF_SECRETION
GO_bp	GO_MICROTUBULE_CYTOSKELETON_ORGANIZATION_INVOLVED_IN_MITOSIS	125	49	9.65193e-13	2.05628e-11	STMN1:RCC1:MSTO1:ARHGEF2:TPR:NEK2:CCSAP:HNRNPU-AS1:HNRNPU:BCCIP:NUMA1:RACGAP1:ESPL1:DCTN2:DYNC1H1:RAB11A:KIF23:PLK1:PAFAH1B1:AURKB:ZNF207:CLTC:NDC80:CEP192:AURKC:CENPA:DCTN1:CLASP1:AURKA:PCNT:CHEK2:DRG1:SUN2:SETD2:MAP4:SPICE1:HTT:MAP9:SPDL1:KIFC1:TTK:MCPH1:TNKS:TACC1:UBXN2B:CDK5RAP2:PPP2R4:SMC1A:MECP2:FLNA	http://www.gsea-msigdb.org/gsea/msigdb/cards/GO_MICROTUBULE_CYTOSKELETON_ORGANIZATION_INVOLVED_IN_MITOSIS
GO_bp	GO_CELLULAR_HOMEOSTASIS	962	210	9.80993e-13	2.0839e-11	FAM132A:PINK1:SH3BGRL3:RPA2:PPT1:ATP6V0B:PRDX1:MCOLN2:LRRC8B:GCLM:GSTM2:ATP1A1:MCL1:SLAMF8:MPC2:PRDX6:ABL2:XPR1:PTPRC:FLVCR1:ARF1:EGLN1:ERO1LB:CACNB2:NCOA4:SIRT1:HK1:CDH23:MCU:KCNMA1:GSTO1:PDZD8:GLRX3:BNIP3:STIM1:TRIM6:SWAP70:TMX2:FTH1:MEN1:POLA2:POLD3:SIDT2:C2CD2L:CACNA1C:PTPN6:C3AR1:LRP6:ITPR2:LRRK2:CACNB3:TMBIM6:SLC39A5:ATP5B:DDIT3:CAND1:HSP90B1:CMKLR1:VPS33A:AACS:POLE:GJB6:HMGB1:RFC3:LPAR6:ED…	http://www.gsea-msigdb.org/gsea/msigdb/cards/GO_CELLULAR_HOMEOSTASIS
GO_bp	GO_POSITIVE_REGULATION_OF_INTRACELLULAR_TRANSPORT	207	68	1.01278e-12	2.14523e-11	UBE2J2:TARDBP:PINK1:SH3GLB1:PDZK1:DHX9:TPR:ARF1:CACNB2:ANK3:NUMA1:PAK1:SORL1:C2CD5:CACNB3:MDM2:CPSF6:RBM26:IPO5:PPM1A:PSEN1:DYNC1H1:CHP1:CTDSPL2:ANXA2:OAZ2:SMAD3:IL4R:CSNK2A2:FAM65A:CDH1:MYO1C:TP53:VAMP2:NPEPPS:ITGB1BP1:HTRA2:VAMP8:TM9SF4:KCNB1:ITGB2:PCNT:UBE2L3:MAPK1:RAC2:MIEF1:SREBF2:PTPN23:ARIH2:BAP1:PRKCD:CACNA1D:GSK3B:HCLS1:SNX4:NCBP2:FBXW7:DAB2:RBM27:ABLIM3:TMEM30A:FYN:MICALL2:FAM115A:PCM1:…	http://www.gsea-msigdb.org/gsea/msigdb/cards/GO_POSITIVE_REGULATION_OF_INTRACELLULAR_TRANSPORT
GO_bp	GO_ANTIGEN_RECEPTOR_MEDIATED_SIGNALING_PATHWAY	292	86	1.11886e-12	2.36311e-11	PIK3CD:THEMIS2:ERMAP:BCL10:GBP1:PTPN22:CD160:PSMD4:PSMB4:RC3H1:DENND1B:PTPRC:PSMD13:PTPRJ:RPS3:PAK1:WNK1:PTPN6:CACNB3:NCKAP1L:TESPA1:PAWR:PSME1:PSMA6:PSEN1:IGHG1:IGHV6-1:IGHV2-26:IGHV1-58:CSK:PSMA4:PDPK1:PDPK2:CYLD:BCAR1:PLCG2:PSMC5:PSMA8:MALT1:BCL2:CD22:LILRB4:PSME4:PSMD14:SLC39A10:CD28:PSMF1:RUNX1:UBASH3A:ICOSLG:MAPK1:RFTN1:PLCL2:GCSAM:NCK1:PIK3CA:KLHL6:EIF2B5:FYB:MEF2C:SKP1:FBXW11:DUSP22:BTN3A…	http://www.gsea-msigdb.org/gsea/msigdb/cards/GO_ANTIGEN_RECEPTOR_MEDIATED_SIGNALING_PATHWAY
GO_bp	GO_NEGATIVE_REGULATION_OF_PHOSPHORYLATION	438	115	1.13842e-12	2.39754e-11	TARDBP:MTOR:PINK1:CDKN2C:GADD45A:GBP1:FAM212B:PTPN22:ADAR:ASH1L:PTPRC:DUSP10:AIDA:HNRNPU-AS1:HNRNPU:SMYD3:SH3BP5L:PARD3:SIRT1:DDIT4:PPIF:PTEN:DUSP5:PDCD4:CASC2:IPO7:HIPK3:PTPRJ:MEN1:GSTP1:SORL1:WNK1:PTPN6:LRP6:DUSP16:STRAP:LRRK2:CTDSP2:CORO1C:TAOK3:LATS2:DNAJC15:IPO5:C14orf166:DACT1:PSEN1:CALM1:WARS:AKT1:CHP1:SMAD6:CSK:PDPK1:PDPK2:PLK1:PYCARD:CYLD:TERF2IP:PAFAH1B1:ARRB2:MYOCD:NCOR1:FLCN:NF1:COX11…	http://www.gsea-msigdb.org/gsea/msigdb/cards/GO_NEGATIVE_REGULATION_OF_PHOSPHORYLATION
GO_bp	GO_SEXUAL_REPRODUCTION	809	183	1.16302e-12	2.44234e-11	MTOR:PUM1:INPP5B:SCMH1:NDC1:HSPB11:UBAP2L:ASH1L:ASPM:CD46:ARID4B:CREM:CDK1:SIRT1:HERC4:PTEN:TDRD1:DEAF1:LGR4:CELF1:ANKRD49:BIRC3:PAFAH1B2:DDX6:SPA17:KDM5A:SLC2A14:ETV6:LRMP:LRRK2:KMT2D:RACGAP1:GLI1:DPY19L2:C12orf55:KDM2B:STX2:GOLGA3:BRCA2:FNDC3A:EDNRB:TUBGCP3:REC8:CATSPERB:YY1:TDRD9:AKT1:CASC5:CATSPER2:ELL3:ADAM10:PIAS1:ABHD2:PRSS21:KIAA0430:PLK1:IL4R:ALDOA:SIAH1:CSNK2A2:PMFBP1:FANCA:PAFAH1B1:CCD…	http://www.gsea-msigdb.org/gsea/msigdb/cards/GO_SEXUAL_REPRODUCTION
GO_bp	GO_GAMETE_GENERATION	664	157	1.22924e-12	2.57406e-11	MTOR:PUM1:INPP5B:SCMH1:NDC1:HSPB11:ASPM:ARID4B:CREM:SIRT1:HERC4:TDRD1:DEAF1:LGR4:CELF1:ANKRD49:BIRC3:PAFAH1B2:DDX6:SPA17:KDM5A:SLC2A14:ETV6:LRRK2:KMT2D:RACGAP1:GLI1:DPY19L2:C12orf55:KDM2B:GOLGA3:BRCA2:FNDC3A:REC8:CATSPERB:YY1:TDRD9:AKT1:CASC5:CATSPER2:ELL3:ADAM10:PIAS1:ABHD2:PRSS21:KIAA0430:PLK1:IL4R:SIAH1:CSNK2A2:PMFBP1:FANCA:PAFAH1B1:CCDC42:UBB:ALKBH5:MYCBPAP:SPATA20:RPS6KB1:ACE:ACE:ACOX1:TAF4B…	http://www.gsea-msigdb.org/gsea/msigdb/cards/GO_GAMETE_GENERATION
GO_bp	GO_NEGATIVE_REGULATION_OF_IMMUNE_SYSTEM_PROCESS	449	117	1.25244e-12	2.61517e-11	NBL1:BCL10:GBP1:GLMN:RBM15:PTPN22:CD160:PSMB4:SLAMF8:FCRLB:TNFSF4:RC3H1:PTPRC:CR1:TGFB2:DUSP10:ITPKB:DLG5:CUEDC2:CTR9:LGR4:PTPRJ:DAK:PTPN6:TMBIM6:PCBP2:STAT6:PAWR:TRAFD1:HMGB1:CUL4A:NFKBIA:GPR68:AKT1:KLF13:FBN1:WDR61:PDPK1:PDPK2:NLRC3:IL4R:SPN:NLRC5:ABR:CRK:ARRB2:SARM1:NF1:CCL3:DHX58:STAT5B:GRN:SEC14L1:PTPRS:JAK3:CD22:LILRB3:LILRB2:LILRB1:LILRB4:KIR2DL4:PPM1B:PELI1:MARCH7:NFE2L2:GPR55:ITCH:SDC4:S…	http://www.gsea-msigdb.org/gsea/msigdb/cards/GO_NEGATIVE_REGULATION_OF_IMMUNE_SYSTEM_PROCESS
GO_bp	GO_SPINDLE_ASSEMBLY	106	44	1.33031e-12	2.76991e-11	RCC1:MSTO1:TPR:ASPM:NEK2:CCSAP:HNRNPU-AS1:HNRNPU:BCCIP:NUMA1:RPS3:RACGAP1:TUBGCP3:HAUS4:DYNC1H1:TUBGCP5:TUBGCP4:RAB11A:KIF23:PLK1:AURKB:NCOR1:ZNF207:CSNK1D:CEP192:MAPRE2:AURKC:CLASP1:AURKA:CHEK2:DRG1:MLH1:SPICE1:RNF4:MAP9:CCDC69:TUBB:KIFC1:SENP6:FBXO5:TNKS:HAUS6:NEK6:SMC1A:FLNA	http://www.gsea-msigdb.org/gsea/msigdb/cards/GO_SPINDLE_ASSEMBLY
GO_bp	GO_MYELOID_CELL_DIFFERENTIATION	408	109	1.34186e-12	2.78607e-11	PIK3CD:MTOR:CASP9:CDC42:ATPIF1:HDAC1:AGO3:PABPC4:RBM15:MOV10:HAX1:FLVCR1:LBR:PARP1:ITPKB:PIP4K2A:ABI1:SIRT1:CTR9:KMT2A:ETS1:LTBR:PTPN6:KMT2D:ZNF385A:NCKAP1L:PDE1B:VPS33A:CUL4A:ACIN1:NFKBIA:ACTN1:PSEN1:GPR68:KLF13:FBN1:TMOD3:ANXA2:SIN3A:WDR61:IREB2:FES:CREBBP:SETD1A:KAT8:MT1G:PAFAH1B1:NF1:EVI2B:CCL3:MED1:STAT5B:JAK3:KMT2B:KMT2B:LILRB3:LILRB1:LILRB4:SP3:STAT1:GPR55:FARP2:NCOA6:L3MBTL1:GNAS:GABPA:RU…	http://www.gsea-msigdb.org/gsea/msigdb/cards/GO_MYELOID_CELL_DIFFERENTIATION
GO_bp	GO_IMPORT_INTO_CELL	771	176	1.39044e-12	2.87104e-11	NECAP2:CDC42:TINAGL1:PPT1:EPS15:ZFYVE9:PCSK9:ATP1A1:SYT11:RABGAP1L:ABL2:GLUL:DENND1B:ARF1:ATAD1:LOXL4:SLC3A2:INPPL1:FCHSD2:SLC36A4:FXYD2:IL10RA:HYOU1:SORL1:WNK1:M6PR:LRP6:C12orf39:BICD1:LRRK2:NCKAP1L:SLC39A5:EEA1:HSP90B1:ANKRD13A:ATXN2:SCARB1:HSPH1:ATP4B:LRP10:PRKD1:SLC8A3:PSEN1:NUMB:CALM1:HSP90AA1:AKT1:IGHG1:IGHV6-1:IGHV2-26:IGHV1-58:SLC12A6:MYO1E:ANXA2:SNX1:CSNK1G1:SCAMP5:EEF2K:CLN3:CLN3:MAPK3:…	http://www.gsea-msigdb.org/gsea/msigdb/cards/GO_IMPORT_INTO_CELL
GO_bp	GO_NEGATIVE_REGULATION_OF_DEVELOPMENTAL_PROCESS	1006	217	1.3906e-12	2.87104e-11	PRAMEF8:RCC2:PINK1:ID3:KDM4A:OMA1:GBP1:SARS:RBM15:WDR77:CD160:ARHGEF2:TNFSF4:RC3H1:ASPM:TGFB2:SLC30A10:DUSP10:ITPKB:AKT3:HNRNPU-AS1:HNRNPU:ZEB1:SIRT1:SRGN:NRG3:PTEN:SEMA4G:PDCD4:BNIP3:TRIM6:CTR9:BDNF:MEN1:PAK1:IL18:DDX6:SORL1:FKBP4:PTPRO:STRAP:FAM60A:LRRK2:PRICKLE1:DDIT3:MDM2:FRS2:SOCS2:CORO1C:RNF10:HMGB1:BRCA2:STARD13:SPG20:EDNRB:CUL4A:NFKBIA:SAV1:PSEN1:ESRRB:VASH1:GPR68:LGMN:DICER1:YY1:BAG5:KLF…	http://www.gsea-msigdb.org/gsea/msigdb/cards/GO_NEGATIVE_REGULATION_OF_DEVELOPMENTAL_PROCESS
GO_bp	GO_VIRAL_GENOME_REPLICATION	122	48	1.39727e-12	2.87673e-11	CDC42:PPIH:PKN2:SETDB1:ADAR:IFIT5:TRIM6:FAM111A:BANF1:ATG16L2:PCBP2:EEA1:OAS1:OAS3:OASL:CCNK:EIF2AK4:PTPLAD1:ISG20:CCL5:BCL2:CD209:ILF3:RSAD2:ROCK2:EIF2AK2:CD28:VAPB:MX1:PI4KA:APOBEC3F:RAB5A:UBP1:LTF:FAM208A:PLSCR1:PPID:YTHDC2:TNIP1:LARP1:DEK:TRIM38:SRPK1:PPIA:PABPC1:PARP10:DDX3X:FMR1	http://www.gsea-msigdb.org/gsea/msigdb/cards/GO_VIRAL_GENOME_REPLICATION
GO_bp	GO_VESICLE_ORGANIZATION	318	91	1.52672e-12	3.13447e-11	VAMP3:PEF1:EPS15:ARF1:LYST:SRGN:SEC31B:VTI1A:SEC23IP:FAM160A2:VPS37C:PPP6R3:UVRAG:SNX19:C2CD5:LRMP:ZNF385A:EEA1:CORO1C:TMED2:STX2:TBC1D4:STXBP6:CNIH1:TMED10:SERPINA1:CASC5:VPS39:SPG11:BLOC1S6:USP8:USP50:RAB27A:ANXA2:RAB8B:RAB11A:WASH3P:CORO1A:STX4:AP1G1:IST1:PAFAH1B1:STX8:MYO18A:GOSR2:SNX11:CSNK1D:SYT4:BCL2:AP1M1:MVB12A:PPP6R1:MCFD2:CHMP3:TMEM127:TGFBRAP1:CUL3:AGFG1:SEC23B:SDC4:VAPB:CTSZ:SYNJ1:TR…	http://www.gsea-msigdb.org/gsea/msigdb/cards/GO_VESICLE_ORGANIZATION
GO_bp	GO_REGULATION_OF_CELL_SUBSTRATE_ADHESION	209	68	1.68078e-12	3.43251e-11	AJAP1:RCC2:CDC42:MACF1:GBP1:ADAM15:RSU1:PLAU:PTEN:HSD17B12:PTPRJ:MEN1:ARL2:RHOD:PTPRO:CORO1C:ATXN3:SMAD3:PEAK1:IQGAP1:CRK:MINK1:NF1:TBCD:BCL2:ACTN4:ITGB1BP1:ROCK2:PRKCE:WDPCP:LIMS1:CLASP1:FN1:ARPC2:FERMT1:SDC4:PREX1:EMID1:NF2:RAC2:LGALS1:EPHA3:COL8A1:ABI3BP:PHLDB2:GSK3B:APOD:MMRN1:NPNT:EFNA5:DUSP22:RREB1:GCNT2:NEDD9:DDR1:CD36:PTN:BRAF:DMTN:DOCK5:PLEKHA2:PTK2:KANK1:JAK2:ABL1:ARHGAP6:CASK:FLNA	http://www.gsea-msigdb.org/gsea/msigdb/cards/GO_REGULATION_OF_CELL_SUBSTRATE_ADHESION
GO_bp	GO_CELL_SURFACE_RECEPTOR_SIGNALING_PATHWAY_INVOLVED_IN_CELL_CELL_SIGNALING	606	146	1.68123e-12	3.43251e-11	CDC42:HDAC1:AGO3:MACF1:RNF220:WLS:MOV10:VANGL1:BCL9:PSMD4:PSMB4:ASPM:PTEN:GRK5:PSMD13:CTR9:LGR4:CTNND1:WNK1:LRP6:PTPRO:LRRK2:PRICKLE1:CACNB3:CALCOCO1:GLI1:DDIT3:SSH1:UBC:LATS2:AMER2:CHD8:PSME1:PSMA6:FERMT2:DACT1:DAAM1:PPM1A:PSEN1:CALM1:CCDC88C:AKT1:GABRB3:RTF1:USP8:CSNK1G1:SMAD3:TLE3:WDR61:PSMA4:CYLD:CSNK2A2:WWOX:PLCG2:HIC1:P2RX5:ARRB2:CHRNB1:UBB:HNF1B:IGFBP4:CLTC:PSMC5:EIF4A3:RNF213:CSNK1D:PSMA8…	http://www.gsea-msigdb.org/gsea/msigdb/cards/GO_CELL_SURFACE_RECEPTOR_SIGNALING_PATHWAY_INVOLVED_IN_CELL_CELL_SIGNALING
GO_bp	GO_REGULATION_OF_HEMOPOIESIS	467	120	1.79518e-12	3.655e-11	MTOR:HDAC1:AGO3:MYSM1:RBM15:MOV10:PSMD4:PSMB4:HAX1:SLAMF8:TNFSF4:RC3H1:PTPRC:CR1:CD46:DUSP10:ITPKB:ZEB1:ADAM8:PSMD13:CTR9:IL18:KMT2A:ETS1:PTPN6:KMT2D:NCKAP1L:TESPA1:HMGB1:CUL4A:PNP:ACIN1:PSME1:PSMA6:NFKBIA:ZBTB1:GPR68:KLF13:RASGRP1:FBN1:TCF12:SIN3A:WDR61:PSMA4:FES:CREBBP:IL4R:SETD1A:CYLD:NUDT21:FANCA:FLCN:NF1:EVI2B:CCL3:MED1:IKZF3:STAT5B:ACE:ACE:PSMC5:PSMA8:MALT1:JAK3:IL12RB1:KMT2B:KMT2B:LILRB3:L…	http://www.gsea-msigdb.org/gsea/msigdb/cards/GO_REGULATION_OF_HEMOPOIESIS
GO_bp	GO_NEGATIVE_REGULATION_OF_TRANSFERASE_ACTIVITY	275	82	1.81547e-12	3.6861e-11	CDKN2C:GADD45A:FAM212B:PTPN22:ADAR:PTPRC:DUSP10:AIDA:HNRNPU-AS1:HNRNPU:SMYD3:SH3BP5L:SIRT1:PTEN:DUSP5:PDCD4:IPO7:HIPK3:PTPRJ:MEN1:GSTP1:SORL1:WNK1:PTPN6:LRP6:DUSP16:CORO1C:TAOK3:LATS2:IPO5:C14orf166:PSEN1:WARS:BAG5:AKT1:CHP1:CSK:PDPK1:PDPK2:PLK1:PYCARD:TP53:MYOCD:NF1:RPL23:COX11:RPTOR:PPP2R1A:ITGB1BP1:MSTN:NF2:DUSP18:PPARG:DUSP7:PRKCD:CBLB:GSK3B:DTX3L:HEG1:NCK1:WWTR1:EIF4A2:KIAA0226:PAQR3:HMGCR:P…	http://www.gsea-msigdb.org/gsea/msigdb/cards/GO_NEGATIVE_REGULATION_OF_TRANSFERASE_ACTIVITY
GO_bp	GO_T_CELL_PROLIFERATION	178	61	1.8753e-12	3.79709e-11	TNFRSF1B:GLMN:VCAM1:CD1D:TNFSF4:RC3H1:PTPRC:CD46:DLG5:RPS3:IL18:PTPN6:CLECL1:NCKAP1L:PAWR:HMGB1:PNP:BLM:DNAJA3:SPN:CORO1A:PYCARD:CCL5:STAT5B:MALT1:CD209:JAK3:IL12RB1:CLC:LILRB2:LILRB1:SOS1:PELI1:MARCH7:CD28:SLC11A1:ITCH:SDC4:ICOSLG:RAC2:CTNNB1:CD80:NCK1:TFRC:KIAA0922:IL6ST:DOCK2:BTN2A2:BTN3A1:HLA-E:HLA-DMB:HLA-DPA1:HLA-DPB1:FYN:GPNMB:IDO1:DOCK8:CD274:RC3H2:ABL1:VSIG4	http://www.gsea-msigdb.org/gsea/msigdb/cards/GO_T_CELL_PROLIFERATION
GO_bp	GO_TOLL_LIKE_RECEPTOR_SIGNALING_PATHWAY	140	52	2.34976e-12	4.7447e-11	BCL10:PTPN22:CTSS:PIK3AP1:LGR4:BIRC3:IRAK4:HSP90B1:UBC:HMGB1:NFKBIA:LGMN:PDPK1:PDPK2:CYBA:ARRB2:UBB:SARM1:PTPRS:RSAD2:PRKCE:RTN4:RPS27A:PELI1:TANK:HSPD1:ITGB2:RFTN1:MYD88:LTF:MAPKAPK3:APPL1:TNIP2:TLR1:TLR6:MAP3K1:PJA2:TNIP1:IRF4:FLOT1:NFKBIL1:MAP3K7:TNFAIP3:CD36:CAV1:MFHAS1:LYN:LRRC14:UBQLN1:TLR7:RPS6KA3:TAB3:BTK	http://www.gsea-msigdb.org/gsea/msigdb/cards/GO_TOLL_LIKE_RECEPTOR_SIGNALING_PATHWAY
GO_bp	GO_CELLULAR_RESPONSE_TO_STEROID_HORMONE_STIMULUS	248	76	2.58648e-12	5.2084e-11	CASP9:HDAC1:ATP1A1:PARP1:HNRNPU-AS1:HNRNPU:SMYD3:NCOA4:SIRT1:DDIT4:CRY2:RBM14:GSTP1:PAK1:FKBP4:KMT2D:CALCOCO1:NR2C1:ESRRB:UBE3A:USP8:RORA:PIAS1:AKAP13:ABHD2:CNOT1:SERPINF1:ARRB2:NCOR1:MED1:RPS6KB1:FECH:KANK2:NCOA1:KDM3A:FHL2:BCL2L11:MSTN:RQCD1:DDRGK1:NCOA6:NCOA3:NRIP1:RUNX1:PRMT2:UBE2L3:YWHAH:DDX17:PPARA:TADA3:PPARG:NR2C2:CTNNB1:UBA5:TP63:RNF4:PPARGC1A:CLOCK:REST:UFSP2:SKP2:DAB2:CDK7:NR3C1:CREBRF…	http://www.gsea-msigdb.org/gsea/msigdb/cards/GO_CELLULAR_RESPONSE_TO_STEROID_HORMONE_STIMULUS
GO_bp	GO_ENDOSOMAL_TRANSPORT	220	70	2.62675e-12	5.27503e-11	VAMP3:TINAGL1:EPS15:ZFYVE9:DENND1B:LYST:FAM21B:FAM21A:VTI1A:ARHGAP1:VPS37C:SORL1:VPS26B:ERC1:LRRK2:RASSF9:EEA1:CORO1C:RAB35:UBC:VPS39:SNX1:RAB11A:WASH3P:RAB11FIP3:CLEC16A:C16orf62:TBC1D10B:UBB:GOSR2:CLTC:PQLC1:DENND1C:MVB12A:RAB10:HEATR5B:RPS27A:VPS54:ALMS1:DCTN1:CHMP3:GCC2:TMEM87B:AC073869.1:PIKFYVE:SNX5:TMEM50B:DSCR3:TRAPPC10:MICALL1:ZFYVE20:TBC1D5:PTPN23:SNX4:ACAP2:NSG1:RHOBTB3:SQSTM1:TRIM27:S…	http://www.gsea-msigdb.org/gsea/msigdb/cards/GO_ENDOSOMAL_TRANSPORT
GO_bp	GO_REGULATION_OF_PROTEIN_POLYMERIZATION	211	68	2.76396e-12	5.53545e-11	MTOR:PINK1:STMN1:CAPZA1:HAX1:CAMSAP2:ARF1:ADD3:ARL2:NUMA1:FCHSD2:RPS3:PAK1:FKBP4:NCKAP1L:NAV3:NIN:EVL:HSP90AA1:TMOD2:TMOD3:C15orf38:FES:WASH3P:CORO1A:PYCARD:MYO1C:WIPF2:GRB2:TBCD:PLEKHG2:CTB-60E11.4:CDC42EP5:CDC42EP3:PRKCE:SPTBN1:ACTR2:DCTN1:CTNNA2:ACTR3:CLASP1:BIN1:WIPF1:NCKAP1:ABI2:ARPC2:PREX1:INPP5J:DRG1:PRKCD:HCLS1:NCK1:FER:TRIM27:ARHGAP18:SNX9:SCIN:AKAP9:ARPC1B:CAPZA2:DMTN:RHOBTB2:KANK1:TMOD…	http://www.gsea-msigdb.org/gsea/msigdb/cards/GO_REGULATION_OF_PROTEIN_POLYMERIZATION
GO_bp	GO_RESPONSE_TO_INTERFERON_GAMMA	193	64	2.8969e-12	5.78592e-11	VAMP3:JAK1:GBP1:GBP2:GBP4:VCAM1:CD58:TRIM34:TRIM22:CD44:VPS26B:OAS1:OAS3:OAS2:OASL:EVL:PIAS1:CIITA:STX4:NLRC5:MYO1C:STX8:CCL5:CCL23:CCL18:CCL3:CCL3L3:CCL3L1:MED1:CALCOCO2:TRIM25:RPS6KB1:ACTG1:IL12RB1:ACTR2:ACTR3:STAT1:SLC11A1:SP100:IFNGR2:PPARG:SLC26A6:PRKCD:FLNB:CD47:PARP14:CAMK2D:IRF4:TRIM38:HLA-H:TRIM26:HLA-E:HLA-C:HLA-B:HLA-DQA1:HLA-DQB1:HLA-DQB2:HLA-DPA1:HLA-DPB1:HSP90AB1:SYNCRIP:IRF5:NUB1:J…	http://www.gsea-msigdb.org/gsea/msigdb/cards/GO_RESPONSE_TO_INTERFERON_GAMMA
GO_bp	GO_VIRAL_GENE_EXPRESSION	189	63	3.29995e-12	6.57307e-11	RPL22:TARDBP:HDAC1:NDC1:RPS27:DHX9:TPR:RPS24:EIF3F:RPL27A:RPS13:RPS3:RPS25:SP1:PCBP2:RPS26:RPL41:RPLP0:DENR:NUPL1:RPL21:RPS29:EIF2AK4:NUP93:MON1B:POLR2A:CCL5:CCL3:RPL23:NUP85:GTF2F1:SUPT5H:RPS9:RPS27A:RPL31:RANBP2:CCNT2:RRP1B:EIF3L:NUP50:SEC13:RPL15:RPL29:RPL9:REST:POLR2B:RPL34:RPS23:CHD1:TRIM27:RPS18:TAF11:NUPL2:POM121C:MDFIC:NUP205:RPL30:TRIM14:CDK9:NUP214:RPS4X:RPL36A:RPL10	http://www.gsea-msigdb.org/gsea/msigdb/cards/GO_VIRAL_GENE_EXPRESSION
GO_bp	GO_TRANSMEMBRANE_TRANSPORT	1567	309	3.45545e-12	6.8642e-11	FAM132A:SLC35E2B:SLC35E2:MTOR:PINK1:ATP6V0B:PCSK9:SLC44A5:MCOLN2:LRRC8B:CLCC1:GSTM2:KCNA2:ATP5F1:ATP1A1:PDZK1:PRKAB2:MCL1:CTSS:PSMD4:PSMB4:SLC39A1:KCNN3:HCN3:SLC25A44:ITLN1:MPC2:SLC19A2:XPR1:CACNA1E:PTPRC:SLC26A9:FLVCR1:SLC30A10:SRP9:TMEM63A:ARF1:ATP5C1:CACNB2:TIMM23:ANK3:MCU:KCNMA1:PPIF:PTEN:SLC25A28:GSTO1:ADD3:PSMD13:SLC25A22:STIM1:ANO3:SLC43A3:SLC43A1:AHNAK:SLC3A2:SLC22A11:UCP3:SLCO2B1:SLC36A4…	http://www.gsea-msigdb.org/gsea/msigdb/cards/GO_TRANSMEMBRANE_TRANSPORT
GO_bp	GO_REGULATION_OF_MAPK_CASCADE	745	170	3.46732e-12	6.86922e-11	PINK1:STK40:PRDX1:GADD45A:GBP1:PTPN22:ASH1L:SLAMF1:PTPRC:TGFB2:SLC30A10:DUSP10:AIDA:MAP3K8:ERCC6:CDK1:PTEN:FAS:DUSP5:PDCD4:CASC2:ADAM8:HIPK3:APIP:CD44:MADD:PTPRJ:MAP4K2:MEN1:MAP3K11:GSTP1:RPS3:PAK1:PDGFD:SORL1:LTBR:PTPN6:DUSP16:LRRK2:FRS2:ERP29:TAOK3:UBC:HMGB1:DACT1:MAP3K9:PSEN1:AKT1:RASGRP1:PAK6:PTPLAD1:MAP2K5:SEMA7A:CSK:PDE8A:AKAP13:IQGAP1:MAPK3:PYCARD:NOD2:CYLD:MT3:KARS:CRK:PAFAH1B1:ARRB2:MINK…	http://www.gsea-msigdb.org/gsea/msigdb/cards/GO_REGULATION_OF_MAPK_CASCADE
GO_bp	GO_RESPONSE_TO_RADIATION	445	115	3.47812e-12	6.87209e-11	LZIC:UBE4B:MTOR:CASP9:KDM1A:EYA3:B4GALT2:GADD45A:VCAM1:PTPRC:DTL:PARP1:ERCC6:SIRT1:ADIRF:RIC8A:DEAF1:RRM1:CRY2:MEN1:RBM4:RBM4B:XRRA1:BACE1:PDE1B:MDM2:METAP2:IKBIP:PPP1CC:BRCA2:FBXL3:ERCC5:LIG4:ZBTB1:EIF2S1:CALM1:YY1:AKT1:EIF2AK4:SLC24A1:PIAS1:ST20:AEN:TICRR:BLM:CREBBP:N4BP1:KARS:CYBA:TP53:AURKB:UNC119:NF1:GNGT2:GRB2:FECH:BCL2:CIRBP:MAP2K7:BABAM1:BRSK1:PPP1CB:MAP4K3:REV1:ZRANB3:TANK:MLTK:NABP1:XRC…	http://www.gsea-msigdb.org/gsea/msigdb/cards/GO_RESPONSE_TO_RADIATION
GO_bp	GO_PROTEIN_TARGETING_TO_MEMBRANE	194	64	3.75319e-12	7.3957e-11	RPL22:ICMT:PDZK1:RPS27:SSR2:SRP9:PARD3:ANK3:RPS24:RPL27A:RPS13:VPS37C:RPS3:PAK1:RPS25:SRPR:PEX5:C2CD5:CACNB3:RPS26:RPL41:RAB3IP:RPLP0:RPL21:SRP54:RPS29:SRP14:CHP1:RAB8B:MYO1C:RPL23:RPS9:ITGB1BP1:RPS27A:RPL31:KCNB1:ITGB2:MICALL1:MIEF1:RPL15:ZDHHC3:RTP3:RPL29:ARL6:RPL9:SRP72:RPL34:RPS23:SRP19:SSR1:RPS18:SEC63:FYN:PEX3:NCF1:EXOC4:FAM115A:ZDHHC2:DMTN:RPL30:RPS4X:RPL36A:ZDHHC9:RPL10	http://www.gsea-msigdb.org/gsea/msigdb/cards/GO_PROTEIN_TARGETING_TO_MEMBRANE
GO_bp	GO_CELLULAR_LIPID_METABOLIC_PROCESS	883	194	3.98831e-12	7.83799e-11	AGRN:PIK3CD:MTOR:DHDDS:SERINC2:INPP5B:PPT1:ECHDC2:PCSK9:PIGK:GSTM2:ACP6:THEM4:PIGC:PRDX6:DEGS1:ARF1:AKR1C1:PIP4K2A:CREM:SGMS1:SIRT1:TYSND1:PTEN:LIPA:ACSL5:CYP2E1:PGAP2:FAR1:DGKZ:FADS2:FADS1:GSTP1:INPPL1:UCP3:MOGAT2:ACER3:ALG9:ALG9:DPAGT1:LPCAT3:ST8SIA1:ALG10:ALG10B:RDH5:ESYT1:AGAP2:SOCS2:ACACB:ACADS:SCARB1:AACS:DGKH:TMEM55B:PRKD1:GSTZ1:SPTLC2:SEL1L:GALC:AKT1:IVD:PTPLAD1:HEXA:CYP1A1:ACSBG1:ABHD2:L…	http://www.gsea-msigdb.org/gsea/msigdb/cards/GO_CELLULAR_LIPID_METABOLIC_PROCESS
GO_bp	GO_REGULATION_OF_PHOSPHATASE_ACTIVITY	172	59	4.10101e-12	8.03797e-11	MTOR:PHACTR4:ENSA:TIPRL:PTPRC:GPATCH2:TGFB2:CNST:CRY2:PPP2R5B:PPP6R3:SYTL2:WNK1:NCKAP1L:HSP90B1:RBM26:PPP2R5E:CALM1:PPP4R4:PPP2R5C:CASC5:CHP1:ARPP19:SMAD3:KIAA0430:PPP1R9B:CEP192:CALM3:PPP2R1A:PPP6R1:ROCK2:EIF2AK2:MGAT5:CSRNP3:PPP1R1C:SLC39A10:PPP1R7:PPP1R16B:RRP1B:SFI1:GNAI2:PPP4R2:GSK3B:HTT:NPNT:MEF2C:PPP1R2P3:BOD1:PPP1R10:HSP90AB1:PPP1R17:PTN:PPP1R3B:MTMR9:PPP2R2A:JAK2:SEMA4D:FKBP15:PPP2R4	http://www.gsea-msigdb.org/gsea/msigdb/cards/GO_REGULATION_OF_PHOSPHATASE_ACTIVITY
GO_bp	GO_RESPONSE_TO_GROWTH_FACTOR	719	165	4.45267e-12	8.70402e-11	KIF1B:TNFRSF1B:NBL1:ZFYVE9:GCLM:VCAM1:TRIM33:TPR:TGFB2:PARP1:ZEB1:PARD3:HNRNPF:SIRT1:DDIT4:PTEN:PDCD4:BDNF:CD44:MEN1:PPP2R5B:GSTP1:NUMA1:PDGFD:STRAP:SLC39A5:MARS:USP15:LEMD3:MDM2:FRS2:APAF1:CHST11:RAB35:UBC:SPG20:PRKD1:FERMT2:PPM1A:FUT8:PGF:LGMN:AKT1:CTDSPL2:FBN1:USP8:RNF111:SMAD6:SMAD3:MAP2K5:NEO1:IREB2:PDE8A:IQGAP1:PDPK1:PDPK2:CREBBP:EEF2K:MAPK3:CORO1A:MT3:MT1G:ZFHX3:GLG1:BCAR1:WWOX:CRK:MYO1C:A…	http://www.gsea-msigdb.org/gsea/msigdb/cards/GO_RESPONSE_TO_GROWTH_FACTOR
GO_bp	GO_NCRNA_METABOLIC_PROCESS	452	116	4.56609e-12	8.90206e-11	CPSF3L:EXOSC10:YARS:AGO3:UTP11L:TRMT13:SARS:RPS27:ADAR:RC3H1:TSEN15:TRMT1L:TARBP1:HEATR1:GTPBP4:SEPHS1:SIRT1:RPS24:TDRD1:TRUB1:NARS2:ALKBH8:PUS3:MARS:KRR1:UTP20:DDX51:EXOSC8:INTS6:DIS3:CARS2:C14orf166:DICER1:WARS:TDRD9:FAM98B:SMAD3:ISG20:TARSL2:TBL3:RSL1D1:EARS2:PAPD5:CIRH1A:NOB1:AARS:ADAT1:KARS:CTU2:METTL16:ELP5:ELAC2:DDX52:NOL11:EIF4A3:ADAT3:KHSRP:TRMT1:RPS9:NOL10:DDX1:WDR43:MRPS9:NIFK:DARS:MET…	http://www.gsea-msigdb.org/gsea/msigdb/cards/GO_NCRNA_METABOLIC_PROCESS
GO_bp	GO_ESTABLISHMENT_OF_CELL_POLARITY	130	49	5.33008e-12	1.0364e-10	CDC42:ARHGEF2:ARHGEF11:SDCCAG8:KIF26B:FRMD4A:PARD3:KIAA1598:BCCIP:CFL1:NUMA1:PAK1:NEK3:MPP5:HSP90AA1:CRK:PAFAH1B1:MYO18A:NDC80:MARK4:BRSK1:ROCK2:RAB10:CENPA:WDPCP:CYP26B1:DCTN1:CLASP1:TCF15:FERMT1:MYH9:MAP4:GSK3B:EPHB1:HTT:SPDL1:DOCK2:GNB2L1:FAM65B:HSP90AB1:CYTH3:KRIT1:MCPH1:UBXN2B:PTK2:DOCK8:KANK1:CDK5RAP2:AMOT	http://www.gsea-msigdb.org/gsea/msigdb/cards/GO_ESTABLISHMENT_OF_CELL_POLARITY
GO_bp	GO_REGULATION_OF_PEPTIDE_SECRETION	469	119	5.45191e-12	1.0573e-10	FAM132A:TARDBP:TNFRSF1B:WLS:GBP1:GLMN:PTPN22:CD58:CD160:ENSA:SYT11:MPC2:TNFSF4:CACNA1E:GLUL:DHX9:TGFB2:ARF1:SRGN:HK1:MCU:GLUD1:ADAM8:TRIM6:LGR4:ARL2:EXPH5:SIDT2:C2CD2L:CRTAM:CACNA1C:CLEC6A:CLEC4E:ITPR2:TM7SF3:LRRK2:TMBIM6:ERP29:AACS:HMGB1:GPR68:CHGA:RASGRP1:USP50:RAB8B:SCAMP5:RAB11FIP3:IL4R:MAPK3:STX4:PYCARD:NOD2:KARS:RPH3AL:NLRP1:ALOX15B:MYO18A:CCL5:CCL3:RHBDF2:SYT4:CD22:LILRB1:RSAD2:PRKCE:SPTBN…	http://www.gsea-msigdb.org/gsea/msigdb/cards/GO_REGULATION_OF_PEPTIDE_SECRETION
GO_bp	GO_GLYCOPROTEIN_BIOSYNTHETIC_PROCESS	340	94	5.7418e-12	1.11059e-10	DHDDS:ST3GAL3:B4GALT2:EXTL2:MAN1A2:MUC1:FAM20B:EDEM3:EXT2:SYVN1:KDELC2:ALG9:ALG9:DPAGT1:STT3A:GALNT8:ST8SIA1:ALG10:ALG10B:GXYLT1:DPY19L2:PAWR:TMTC2:CHST11:FUT8:PSEN1:ENTPD5:TRIP11:NUDT14:CHP1:MAN2A2:CHSY1:LMF1:RP11-161M6.2:COG7:MT3:ST3GAL2:CHST4:HS3ST3A1:SDF2:B4GALT6:BCL2:ABCA7:JAK3:DPY19L3:MCFD2:MOGS:MGAT4A:UGGT1:MGAT5:GALNT3:TRAK2:B3GNT7:NECAB3:RPN2:ACOT8:SLC35C2:DPM1:B3GALT5:UBE2G2:GAL3ST1:GAL…	http://www.gsea-msigdb.org/gsea/msigdb/cards/GO_GLYCOPROTEIN_BIOSYNTHETIC_PROCESS
GO_bp	GO_ENDOCYTOSIS	632	149	5.80234e-12	1.11935e-10	NECAP2:CDC42:TINAGL1:PPT1:EPS15:ZFYVE9:PCSK9:SYT11:RABGAP1L:ABL2:DENND1B:ARF1:ATAD1:LOXL4:INPPL1:FCHSD2:IL10RA:HYOU1:SORL1:M6PR:LRP6:BICD1:LRRK2:NCKAP1L:EEA1:HSP90B1:ANKRD13A:ATXN2:SCARB1:HSPH1:LRP10:PRKD1:NUMB:CALM1:HSP90AA1:IGHG1:IGHV6-1:IGHV2-26:IGHV1-58:MYO1E:ANXA2:SNX1:CSNK1G1:SCAMP5:EEF2K:CLN3:CLN3:MAPK3:PYCARD:PLCG2:ARRB2:UNC119:SYNRG:WIPF2:BECN1:ARHGAP27:CLTC:CACNG4:GRB2:ACTG1:SYT4:NEDD4L…	http://www.gsea-msigdb.org/gsea/msigdb/cards/GO_ENDOCYTOSIS
GO_bp	GO_PROTEIN_LOCALIZATION_TO_MICROTUBULE_ORGANIZING_CENTER	31	21	6.72989e-12	1.29489e-10	NUMA1:C2CD3:BICD1:DCTN2:CCDC41:KIAA0753:CSNK1D:CEP192:MARK4:CEP250:AURKA:GSK3B:GOLGB1:CCDC14:CEP72:SNX10:NUDCD3:MCPH1:PCM1:HOOK3:UBXN2B	http://www.gsea-msigdb.org/gsea/msigdb/cards/GO_PROTEIN_LOCALIZATION_TO_MICROTUBULE_ORGANIZING_CENTER
GO_bp	GO_ANIMAL_ORGAN_MORPHOGENESIS	1028	218	6.8677e-12	1.31795e-10	AJAP1:UBE4B:MTOR:MFN2:CDC42:ID3:RPS6KA1:PHACTR4:MATN1:HDAC1:STK40:BCAR3:RBM15:HIPK1:VANGL1:PSMD4:PSMB4:SLC39A1:ADAM15:ASH1L:MEF2D:PRRX1:FLVCR1:TGFB2:EGLN1:AKT3:KIF26B:ZEB1:DLG5:NRG3:PTEN:PDCD4:ABLIM1:PSMD13:STIM1:LGR4:INPPL1:C2CD3:LRP6:LRRK2:PRICKLE1:ARID2:HOXC4:HOXC4:STAT6:GLI1:MDM2:FRS2:CHST11:KDM2B:TMED2:STX2:GJB6:PSME1:PSMA6:SAV1:DACT1:DAAM1:PSEN1:PGF:FOXN3:TRIP11:BTBD7:BCL11B:EVL:FBN1:MYO5A:…	http://www.gsea-msigdb.org/gsea/msigdb/cards/GO_ANIMAL_ORGAN_MORPHOGENESIS
GO_bp	GO_REGULATION_OF_ANATOMICAL_STRUCTURE_SIZE	498	124	7.73031e-12	1.47963e-10	UTS2:MTOR:KDM1A:MACF1:LRRC8B:GCLM:CAPZA1:PEX11B:HAX1:ARF1:CHRM3:AKT3:KCNMA1:PTEN:SEMA4G:ADD3:KIAA1598:SWAP70:BDNF:CFL1:FCHSD2:PAK1:TMEM123:LRRK2:NCKAP1L:CDK4:SSH1:SPG20:EDNRB:CHGA:EVL:AKT1:SLC12A6:SEMA6D:TMOD2:TMOD3:RAB11A:SEMA7A:PEX11A:C15orf38:SEMA4B:WASH3P:CORO1A:PYCARD:MT3:IST1:MYO1C:PAFAH1B1:RAP1GAP2:ULK2:SSH2:SLC6A4:HNF1B:WIPF2:ACE:ACE:GRB2:RPTOR:PTPRS:COMP:PLEKHG2:CTB-60E11.4:ARHGAP35:CDC4…	http://www.gsea-msigdb.org/gsea/msigdb/cards/GO_REGULATION_OF_ANATOMICAL_STRUCTURE_SIZE
GO_bp	GO_CELLULAR_AMINO_ACID_METABOLIC_PROCESS	287	83	7.86806e-12	1.50208e-10	YARS:DDAH1:GCLM:SARS:PSMD4:PSMB4:GLUL:EGLN1:ERO1LB:MTR:SEPHS1:P4HA1:GLUD1:PSMD13:APIP:GLYATL1:NARS2:MARS:CARS2:SLC7A7:PSME1:EGLN3:PSMA6:DLST:C14orf159:WARS:OAZ2:PSMA4:TARSL2:EARS2:CLN3:CLN3:SLC7A6:AARS:KARS:SRR:SHMT1:PSMC5:P4HB:PYCR1:PSMA8:GCDH:PRODH2:CAD:SLC3A1:PSME4:THNSL2:DARS:PSMD14:ASNSD1:GLS:CPS1:SCLY:PSMF1:SERINC3:PRODH:GGT1:GCAT:ATF4:SLC6A6:LARS2:NIT2:QDPR:SEPSECS:MTHFD2L:PPA2:PET112:MTRR…	http://www.gsea-msigdb.org/gsea/msigdb/cards/GO_CELLULAR_AMINO_ACID_METABOLIC_PROCESS
GO_bp	GO_RESPONSE_TO_TOXIC_SUBSTANCE	509	126	8.03752e-12	1.53046e-10	KIF1B:UBIAD1:PINK1:KDM1A:SZT2:PRDX1:VCAM1:GSTM2:GSTM1:SETDB1:HCN3:PRDX6:MARC2:MARC1:CAPN2:ERCC6:CDK1:SIRT1:KCNMA1:PPIF:ADIRF:PTEN:GSTO1:BNIP3:CYP2E1:LDHA:GSTP1:RPS3:PDGFD:ETS1:ITPR2:DDX11:LRRK2:ASIC1:PDE1B:STAT6:CDK4:MDM2:PAWR:AACS:GSTZ1:CALM1:CYP1A1:PDE8A:TUFM:MAPK3:ADCY7:MT3:MT1M:MT1G:MT1H:CDH1:CRK:CHRNB1:KDM6B:SLC6A4:BLMH:CCL5:CCL3:BECN1:MPO:RPS6KB1:PYCR1:FECH:BCL2:CALM3:NUCB1:EIF2AK2:CYP1B1:P…	http://www.gsea-msigdb.org/gsea/msigdb/cards/GO_RESPONSE_TO_TOXIC_SUBSTANCE
GO_bp	GO_CELL_SUBSTRATE_ADHESION	337	93	8.30146e-12	1.57663e-10	AJAP1:VAMP3:RCC2:CDC42:MACF1:GBP1:VCAM1:ADAM15:LAMC1:RSU1:PLAU:PTEN:CD44:HSD17B12:PTPRJ:MEN1:ARL2:RHOD:PPFIA1:PTPRO:CORO1C:NID2:FERMT2:ACTN1:ATXN3:SMAD6:SMAD3:PEAK1:IQGAP1:PDPK1:PDPK2:CORO1A:ITGAL:CRK:MINK1:NF1:TBCD:BCL2:ACTN4:ITGB1BP1:ROCK2:PRKCE:WDPCP:LIMS1:BCL2L11:CLASP1:ITGA4:ITGAV:FN1:ARPC2:FERMT1:SDC4:PREX1:ITGB2:EMID1:NF2:RAC2:LGALS1:PARVB:CTNNB1:ADAMTS9:EPHA3:COL8A1:ABI3BP:PHLDB2:GSK3B:IT…	http://www.gsea-msigdb.org/gsea/msigdb/cards/GO_CELL_SUBSTRATE_ADHESION
GO_bp	GO_POSITIVE_REGULATION_OF_CYTOSKELETON_ORGANIZATION	225	70	8.51835e-12	1.61366e-10	MTOR:CDC42:HAX1:ARF1:SWAP70:ARL2:CFL1:NUMA1:FCHSD2:RPS3:PAK1:KIAA1731:NCKAP1L:NAV3:NIN:EVL:DYNC1H1:KATNBL1:TPM1:SMAD3:C15orf38:FES:WASH3P:CORO1A:PYCARD:MYO1C:WIPF2:GRB2:CDC42EP5:ITGB1BP1:ROCK2:CDC42EP3:PRKCE:ACTR2:DCTN1:CTNNA2:ACTR3:CLASP1:BIN1:WIPF1:NCKAP1:ABI2:ARPC2:SDC4:RANBP1:NF2:DRG1:CD47:HCLS1:NCK1:WDR1:SYNPO2:SEMA5A:FER:TRIM27:SNX9:SCIN:LIMK1:AKAP9:ARPC1B:BRAF:ARHGEF5:RHOBTB2:UBXN2B:TGFBR1…	http://www.gsea-msigdb.org/gsea/msigdb/cards/GO_POSITIVE_REGULATION_OF_CYTOSKELETON_ORGANIZATION
GO_bp	GO_IMPORT_INTO_NUCLEUS	153	54	9.25765e-12	1.7492e-10	TARDBP:KPNA6:IPO13:TPR:IPO9:IPO7:IPO8:PRICKLE1:CABP1:NUPL1:IPO5:PSEN1:AKT1:CHP1:SMAD3:NUP93:CDH1:RPAIN:NF1:RPL23:NUP85:GEMIN6:RGPD1:RGPD2:RGPD3:RGPD4:RANBP2:RGPD5:RGPD6:RGPD8:FERMT1:CSE1L:PTTG1IP:MAPK1:NUP50:PRKCD:APPL1:CBLB:HCLS1:KPNA1:APOD:PPP3CA:SMN2:SMN1:TNPO1:PPP1R10:KPNA5:POM121B:POM121C:CD36:MDFIC:PKIA:NUP214:FLNA	http://www.gsea-msigdb.org/gsea/msigdb/cards/GO_IMPORT_INTO_NUCLEUS
GO_bp	GO_REGULATION_OF_DEVELOPMENTAL_GROWTH	338	93	9.93947e-12	1.87321e-10	AGRN:MTOR:MACF1:FLVCR1:DUSP10:CDK1:PTEN:SEMA4G:KIAA1598:BDNF:PAK1:GLI1:CDK4:SOCS2:ACACB:LATS2:SPG20:PARP2:SAV1:LGMN:YY1:AKT1:SEMA6D:RAB11A:SEMA7A:SEMA4B:FTO:MT3:IST1:PAFAH1B1:ULK2:SLC6A4:HNF1B:STAT5B:RPS6KB1:AFG3L2:SYT4:NEDD4L:BCL2:PTPRS:ITSN2:RTN4:BCL11A:HTRA2:SEMA4F:BCL2L11:TTL:MBD5:MSTN:FN1:STK4:ADNP:CXADR:SOD1:MAPK1:PPARA:GOLGA4:GSK3B:RYK:PIK3CA:MAP3K13:RBPJ:PLAC8:SPP1:WWC2:SEMA5A:NIPBL:MEF2C…	http://www.gsea-msigdb.org/gsea/msigdb/cards/GO_REGULATION_OF_DEVELOPMENTAL_GROWTH
GO_bp	GO_REGULATION_OF_ACTIN_FILAMENT_ORGANIZATION	259	77	9.97739e-12	1.87555e-10	MTOR:CDC42:STMN1:CAPZA1:HAX1:ARF1:ADD3:SWAP70:CFL1:PPFIA1:ARAP1:FCHSD2:PAK1:NCKAP1L:SSH1:EVL:TMOD2:TMOD3:TPM1:SMAD3:C15orf38:WASH3P:CORO1A:PYCARD:MYO1C:SSH2:WIPF2:GRB2:PLEKHG2:CTB-60E11.4:ARHGAP35:CDC42EP5:ITGB1BP1:ROCK2:CDC42EP3:PRKCE:SPTBN1:ACTR2:ALMS1:CTNNA2:ACTR3:CLASP1:BIN1:WIPF1:NCKAP1:ABI2:ARPC2:SDC4:PREX1:NF2:PRKCD:CD47:PHLDB2:HCLS1:NCK1:WDR1:SYNPO2:SEMA5A:FER:TRIM27:ARHGAP18:SNX9:SCIN:LI…	http://www.gsea-msigdb.org/gsea/msigdb/cards/GO_REGULATION_OF_ACTIN_FILAMENT_ORGANIZATION
GO_bp	GO_ANATOMICAL_STRUCTURE_HOMEOSTASIS	431	111	1.03461e-11	1.93989e-10	EXOSC10:RPA2:PRDX1:DRAM2:SMG7:PIGR:NEK2:PARP1:AKT3:HNRNPU-AS1:HNRNPU:CACNB2:ERCC6:PCDH15:CDH23:CDHR1:LIPA:ADAM8:POLA2:POLD3:PRR4:STRAP:MDM1:POLE:BRCA2:RFC3:TEP1:HNRNPC:ESRRB:HSP90AA1:XRCC3:CSK:CTSH:BLM:USP7:SMG1:ALDOA:MAPK3:CORO1A:PAPD5:NOD2:TERF2IP:ANKRD11:RPA1:AURKB:TAOK1:NF1:ACTG1:BCL2:MAP2K7:ZSCAN4:CCT4:VPS54:CCT7:DCTN1:RIF1:MSTN:BARD1:XRCC5:SMARCAL1:SP100:GPR55:TP53INP2:GNAS:CXADR:CCT8:SOD1:…	http://www.gsea-msigdb.org/gsea/msigdb/cards/GO_ANATOMICAL_STRUCTURE_HOMEOSTASIS
GO_bp	GO_INTERFERON_GAMMA_MEDIATED_SIGNALING_PATHWAY	88	38	1.04313e-11	1.95089e-10	JAK1:GBP1:GBP2:VCAM1:TRIM34:TRIM22:CD44:OAS1:OAS3:OAS2:OASL:PIAS1:CIITA:NLRC5:MED1:TRIM25:STAT1:SP100:IFNGR2:PPARG:PRKCD:PARP14:CAMK2D:IRF4:TRIM38:HLA-H:TRIM26:HLA-E:HLA-C:HLA-B:HLA-DQA1:HLA-DQB1:HLA-DQB2:HLA-DPA1:HLA-DPB1:HSP90AB1:IRF5:JAK2	http://www.gsea-msigdb.org/gsea/msigdb/cards/GO_INTERFERON_GAMMA_MEDIATED_SIGNALING_PATHWAY
GO_bp	GO_NEGATIVE_REGULATION_OF_CELL_DIFFERENTIATION	732	166	1.0537e-11	1.96566e-10	PRAMEF8:RCC2:ID3:KDM4A:GBP1:RBM15:ARHGEF2:TNFSF4:RC3H1:ASPM:TGFB2:DUSP10:ITPKB:HNRNPU-AS1:HNRNPU:ZEB1:SIRT1:NRG3:PTEN:SEMA4G:PDCD4:TRIM6:CTR9:BDNF:MEN1:PAK1:IL18:DDX6:SORL1:FKBP4:PTPRO:STRAP:FAM60A:LRRK2:PRICKLE1:DDIT3:MDM2:FRS2:CORO1C:RNF10:HMGB1:SPG20:EDNRB:CUL4A:NFKBIA:PSEN1:ESRRB:GPR68:DICER1:YY1:BAG5:KLF13:EIF2AK4:SEMA6D:FBN1:RORA:SMAD6:SMAD3:SEMA7A:PTPN9:HMG20A:WDR61:SEMA4B:C16orf45:IL4R:MT…	http://www.gsea-msigdb.org/gsea/msigdb/cards/GO_NEGATIVE_REGULATION_OF_CELL_DIFFERENTIATION
GO_bp	GO_STEROID_HORMONE_MEDIATED_SIGNALING_PATHWAY	180	60	1.06913e-11	1.9894e-10	HDAC1:PARP1:NCOA4:SIRT1:CRY2:RBM14:PAK1:FKBP4:KMT2D:CALCOCO1:NR2C1:ESRRB:UBE3A:RORA:PIAS1:AKAP13:ABHD2:CNOT1:ARRB2:NCOR1:MED1:KANK2:NCOA1:KDM3A:FHL2:RQCD1:DDRGK1:NCOA6:NCOA3:NRIP1:RUNX1:PRMT2:YWHAH:DDX17:PPARA:TADA3:PPARG:NR2C2:CTNNB1:UBA5:TP63:RNF4:PPARGC1A:CLOCK:UFSP2:SKP2:DAB2:CDK7:NR3C1:CREBRF:RXRB:DAXX:PPARD:CYP7B1:HNF4G:JAK2:DNAJA1:NR4A3:AR:RHOXF1	http://www.gsea-msigdb.org/gsea/msigdb/cards/GO_STEROID_HORMONE_MEDIATED_SIGNALING_PATHWAY
GO_bp	GO_REGULATION_OF_MRNA_SPLICING_VIA_SPLICEOSOME	96	40	1.18789e-11	2.20479e-10	SRSF10:THRAP3:RBM15:RBM8A:PRDX6:HNRNPU-AS1:HNRNPU:RBM17:CELF2:CELF1:PRPF19:RBM4:RBM4B:SRSF8:SRSF8:SLC39A5:SART3:SFSWAP:MBNL2:SRSF5:RBM25:METTL16:RBFOX3:CIRBP:SRSF7:TIA1:CWC22:SRSF6:SON:DDX17:MBNL1:TRA2B:REST:FAM172A:SRPK1:SRSF3:HNRNPA2B1:HNRNPK:RBM10:RBM3:MBNL3:FMR1	http://www.gsea-msigdb.org/gsea/msigdb/cards/GO_REGULATION_OF_MRNA_SPLICING_VIA_SPLICEOSOME
GO_bp	GO_VACUOLAR_TRANSPORT	137	50	1.30834e-11	2.42224e-10	VPS13D:PINK1:PCSK9:ARF1:LYST:NCOA4:VTI1A:FAM160A2:VPS37C:SORL1:M6PR:LRRK2:GNPTAB:VPS33A:NDFIP2:VPS39:VPS13C:WASH3P:CLEC16A:AP1G1:STX8:BECN1:GRN:GOSR2:CACNG4:VPS54:CHMP3:TGFBRAP1:GCC2:BIN1:TRAK2:TMEM50B:HMGXB4:ZFYVE20:TRAK1:DTX3L:GAK:KIF13A:IGF2R:TMEM106B:VPS41:SMURF1:CHMP7:CLU:LEPROTL1:HOOK3:HGSNAT:DENND3:VPS13A:LAMP2	http://www.gsea-msigdb.org/gsea/msigdb/cards/GO_VACUOLAR_TRANSPORT
GO_bp	GO_CELLULAR_RESPONSE_TO_OXYGEN_LEVELS	227	70	1.34465e-11	2.48321e-10	ENO1:MTOR:PINK1:DDAH1:PSMD4:PSMB4:EGLN1:SIRT1:PTEN:FAS:BNIP3:ADAM8:PSMD13:MALAT1:HYOU1:CACNB3:TMBIM6:MDM2:UBC:PSME1:EGLN3:PSMA6:SLC8A3:AKT1:RORA:IREB2:PSMA4:CREBBP:EEF2K:MT3:TP53:UBB:NPEPPS:PSMC5:P4HB:PSMA8:PMAIP1:BCL2:ROCK2:PRKCE:PSME4:RPS27A:PSMD14:PDK1:NFE2L2:PSMF1:BACH1:ATF4:VHL:PPARG:LIMD1:PPARGC1A:RBPJ:TERT:KCNMB1:STC2:CPEB4:PSMB8:PPARD:PSMC2:NAMPT:CAV1:PTN:HIPK2:BNIP3L:UBQLN1:PSMB7:NOX1:AI…	http://www.gsea-msigdb.org/gsea/msigdb/cards/GO_CELLULAR_RESPONSE_TO_OXYGEN_LEVELS
GO_bp	GO_POSITIVE_REGULATION_OF_SUPRAMOLECULAR_FIBER_ORGANIZATION	204	65	1.45317e-11	2.67689e-10	MTOR:CDC42:ARF1:SWAP70:ARL2:CFL1:NUMA1:FCHSD2:RPS3:PAK1:NCKAP1L:NAV3:NIN:PSEN1:EVL:TPM1:SMAD3:C15orf38:FES:WASH3P:CORO1A:PYCARD:MYO1C:WIPF2:GRB2:CDC42EP5:ITGB1BP1:ROCK2:CDC42EP3:PRKCE:ACTR2:DCTN1:CTNNA2:ACTR3:CLASP1:BIN1:WIPF1:NCKAP1:ABI2:ARPC2:SDC4:NF2:DRG1:CD47:NCK1:WDR1:SYNPO2:SEMA5A:FER:TRIM27:SNX9:SCIN:LIMK1:AKAP9:ARPC1B:BRAF:ARHGEF5:RHOBTB2:CLU:TGFBR1:CDK5RAP2:ABL1:MECP2:FLNA:WASH6P	http://www.gsea-msigdb.org/gsea/msigdb/cards/GO_POSITIVE_REGULATION_OF_SUPRAMOLECULAR_FIBER_ORGANIZATION
GO_bp	GO_GLYCOSYLATION	266	78	1.56249e-11	2.87107e-10	DHDDS:ST3GAL3:B4GALT2:EXTL2:MAN1A2:MUC1:EDEM3:EXT2:SYVN1:KDELC2:ALG9:ALG9:DPAGT1:STT3A:GALNT8:ST8SIA1:ALG10:ALG10B:GXYLT1:DPY19L2:TMTC2:FUT8:PSEN1:ENTPD5:TRIP11:NUDT14:CHP1:MAN2A2:LMF1:RP11-161M6.2:COG7:MT3:ST3GAL2:CHST4:SDF2:B4GALT6:DPY19L3:MCFD2:MOGS:MGAT4A:UGGT1:MGAT5:GALNT3:TRAK2:B3GNT7:RPN2:SLC35C2:DPM1:B3GALT5:UBE2G2:GAL3ST1:GALNT15:STT3B:TRAK1:POGLUT1:MUC13:RPN1:ALG1L2:ST6GAL1:PIGZ:TMEM165…	http://www.gsea-msigdb.org/gsea/msigdb/cards/GO_GLYCOSYLATION
GO_bp	GO_RESPONSE_TO_STARVATION	186	61	1.5706e-11	2.87878e-10	MTOR:SZT2:PCSK9:SH3GLB1:KIAA1324:GLUL:SIRT1:FAS:FADS1:SIK2:ITFG2:LRRK2:SLC38A2:SLC39A5:MARS:DDIT3:C12orf66:GCN1L1:AACS:DNAJC15:PRKD1:MAX:EIF2S1:EIF2AK4:CLEC16A:MAPK3:FAM65A:WDR59:TP53:ULK2:BECN1:RPTOR:WDR45B:PMAIP1:BCL2:CAD:EIF2AK2:EIF2AK3:NFE2L2:CPS1:MAPK1:XBP1:ATF4:ADSL:SREBF2:PPARG:TBC1D5:EIF2A:PPARGC1A:OXCT1:LARP1:CPEB4:CDKN1A:RRAGD:EIF2AK1:MIOS:ASNS:AOC1:WRN:WDR45:LAMP2	http://www.gsea-msigdb.org/gsea/msigdb/cards/GO_RESPONSE_TO_STARVATION
GO_bp	GO_CYTOSOLIC_TRANSPORT	155	54	1.65012e-11	3.01701e-10	VAMP3:KIF1B:SRSF10:EPS15:FAM21B:FAM21A:VTI1A:FAM160A2:SORL1:VPS26B:ERC1:LRRK2:MON2:EEA1:VPS13C:SNX1:WASH3P:MAPK3:CORO1A:TBC1D10B:AP1G1:STX8:BECN1:GOSR2:CLTC:PQLC1:HEATR5B:VPS54:ACTR2:DCTN1:CHMP3:GCC2:TMEM87B:AC073869.1:PIKFYVE:KIF1A:SNX5:TRAPPC10:MAPK1:ZFYVE20:TBC1D5:RAB5A:PTPN23:GAK:DAB2:RHOBTB3:TRIM27:DOPEY1:SNX8:YKT6:HOOK3:KIAA1432:VPS13A:RAB14:WASH6P	http://www.gsea-msigdb.org/gsea/msigdb/cards/GO_CYTOSOLIC_TRANSPORT
GO_bp	GO_REGULATION_OF_PROTEASOMAL_PROTEIN_CATABOLIC_PROCESS	182	60	1.79875e-11	3.28059e-10	PINK1:RNF19B:GLMN:UBQLN4:WAC:USP5:LRRK2:PRICKLE1:OS9:MDM2:FBXW8:CHFR:UBAC2:PSME1:PSEN1:ATXN3:BAG5:AKT1:PIAS1:ARIH1:USP7:CLEC16A:PLK1:N4BP1:FAM192A:UBB:PSMC5:CSNK1D:ERLEC1:MARCH7:PSMD14:NFE2L2:PSMF1:DDRGK1:AURKA:USP25:UBE2G2:CSNK1E:ARIH2:GSK3B:UBE2K:FBXW7:DAB2:CSNK1A1:GNB2L1:BAG6:HSP90AB1:UBE2J1:RNF217:ANKIB1:PSMC2:CAV1:NUB1:CLU:RNF19A:UBQLN1:RAD23B:TAF1:OGT:FMR1	http://www.gsea-msigdb.org/gsea/msigdb/cards/GO_REGULATION_OF_PROTEASOMAL_PROTEIN_CATABOLIC_PROCESS
GO_bp	GO_NEGATIVE_REGULATION_OF_CELLULAR_PROTEIN_LOCALIZATION	109	43	1.80968e-11	3.29237e-10	GBP1:PPFIA1:LRRK2:OS9:ANKRD13A:CABP1:UBAC2:NUMB:CHP1:TTBK2:CSK:SIN3A:FLCN:NF1:CLTC:NEDD4L:LILRB4:ITGB1BP1:ROCK2:RHOQ:ERLEC1:POLR1A:BARD1:TMBIM1:SP100:FERMT1:BCL2L1:TP53INP2:UBE2G2:GSK3B:APOD:DAB2:FAM65B:UBE2J1:CD36:MDFIC:MFHAS1:DMTN:LEPROTL1:UBXN2B:PKIA:DNAJA1:TXN	http://www.gsea-msigdb.org/gsea/msigdb/cards/GO_NEGATIVE_REGULATION_OF_CELLULAR_PROTEIN_LOCALIZATION
GO_bp	GO_REGULATION_OF_NUCLEOCYTOPLASMIC_TRANSPORT	105	42	1.81803e-11	3.29938e-10	TARDBP:UHMK1:DHX9:TPR:RBM4:MDM2:CPSF6:PPP1CC:CABP1:NUPL1:RBM26:IPO5:PPM1A:PSEN1:CHP1:CTDSPL2:SMAD3:CDH1:TP53:SUPT6H:NF1:DNAJC27:XPO1:BARD1:SP100:FERMT1:MX2:MAPK1:SETD2:PRKCD:GSK3B:HCLS1:APOD:NCBP2:RBM27:XPO5:CD36:MDFIC:PKIA:TXN:NUP214:FLNA	http://www.gsea-msigdb.org/gsea/msigdb/cards/GO_REGULATION_OF_NUCLEOCYTOPLASMIC_TRANSPORT
GO_bp	GO_REGULATION_OF_VESICLE_MEDIATED_TRANSPORT	515	126	1.86574e-11	3.37763e-10	PINK1:PPT1:PCSK9:SYT11:ABL2:PTPRC:ARF1:CNST:CACNB2:SYT15:ATAD1:PTEN:ARHGAP1:PTPRJ:EXPH5:BACE1:SORL1:C2CD5:BICD1:LRRK2:NCKAP1L:ANKRD13A:ATXN2:SCARB1:HMGB1:TBC1D4:RAB2B:STXBP6:PRKD1:NUMB:CALM1:RAB27A:ANXA2:RAB8B:RAB11A:CSK:SCAMP5:FES:PDPK1:PDPK2:EEF2K:IL4R:MAPK3:CORO1A:STX4:PYCARD:AP1G1:PLCG2:CYBA:RPH3AL:ABR:ARRB2:USP6:VAMP2:UNC119:MYO18A:SYT4:NEDD4L:ABCA7:EMR2:CD22:ACTN4:APOC2:CALM3:LILRB1:RAB10:P…	http://www.gsea-msigdb.org/gsea/msigdb/cards/GO_REGULATION_OF_VESICLE_MEDIATED_TRANSPORT
GO_bp	GO_DOUBLE_STRAND_BREAK_REPAIR	238	72	1.88403e-11	3.40237e-10	KDM1A:RPA2:EYA3:SFPQ:PARP1:FBXO18:MMS19:POLL:PRPF19:OTUB1:CDCA5:KDM2A:UVRAG:RECQL:DDX11:BRCA2:LIG4:PARP2:REC8:ZFYVE26:RAD51B:YY1:XRCC3:BLM:KIAA0430:FUS:TERF2IP:RPA1:SMCHD1:BABAM1:DDX1:GEN1:ACTR2:RIF1:PSMD14:NABP1:BARD1:XRCC5:TRIP12:RAD21L1:C20orf196:CHEK2:MLH1:SETD2:PPP4R2:DTX3L:RNF168:WHSC1:SMARCAD1:PAPD7:NIPBL:WDR70:XRCC4:RAD50:UIMC1:C5orf45:DEK:MDC1:MMS22L:MCM9:SHFM1:C7orf76:WRN:POLB:PRKDC:MCM…	http://www.gsea-msigdb.org/gsea/msigdb/cards/GO_DOUBLE_STRAND_BREAK_REPAIR
GO_bp	GO_PEPTIDYL_LYSINE_METHYLATION	126	47	2.19663e-11	3.95717e-10	PRDM2:KDM1A:KDM4A:SETDB1:ASH1L:ARID4B:SMYD3:SIRT1:METTL10:CTR9:MEN1:SUV420H1:KMT2A:KMT2D:METTL21B:RTF1:WDR61:SETD1A:SETD6:PRDM7:SUPT6H:SUZ12:EZH1:DNMT1:BRD4:KMT2B:KMT2B:KDM3A:RIF1:SETD5:CTNNB1:SETD2:WDR82:WHSC1:TET2:NSD1:JARID2:KMT2E:EZH2:KMT2C:KDM4C:PAX5:PHF19:EHMT1:KDM6A:OGT:ATRX:MECP2	http://www.gsea-msigdb.org/gsea/msigdb/cards/GO_PEPTIDYL_LYSINE_METHYLATION
GO_bp	GO_REGULATION_OF_CELL_CYCLE_G1_S_PHASE_TRANSITION	192	62	2.2555e-11	4.05328e-10	RPA2:CDKN2C:GADD45A:MUC1:CDK1:ECD:PTEN:MEN1:CCND2:PTPN6:ZNF385A:CDK2:GLI1:CDK4:CTDSP2:MDM2:E2F7:CRADD:CUL4A:PSME1:DACT1:AKT1:RPS27L:CYP1A1:RBL2:CNOT1:TP53:SLFN11:RPTOR:BCL2:KANK2:CNOT11:RQCD1:DDRGK1:AURKA:PRMT2:BID:CHEK2:UBE2E2:TFDP2:EIF4G1:ANKRD17:CNOT6L:FBXW7:PLRG1:TERT:CDC25C:TMEM14B:BTN2A2:CDKN1A:GPNMB:SEPT7:ZNF655:KMT2E:MIR29A:CNOT4:EZH2:PRKDC:MTBP:DDX3X:TAF1:FHL1	http://www.gsea-msigdb.org/gsea/msigdb/cards/GO_REGULATION_OF_CELL_CYCLE_G1_S_PHASE_TRANSITION
GO_bp	GO_LIPID_BIOSYNTHETIC_PROCESS	666	153	2.44921e-11	4.39066e-10	PIK3CD:MTOR:DHDDS:OSBPL9:SLC44A5:PIGK:CEPT1:ATP1A1:PRKAB2:FDPS:PIGC:CAPN2:DEGS1:LBR:ARF1:PIP4K2A:SGMS1:SIRT1:PTEN:CYP2E1:PGAP2:CYB5R2:FAR1:HSD17B12:OSBP:PRPF19:FADS2:FADS1:SF1:INPPL1:MOGAT2:ACER3:DPAGT1:SC5D:LPCAT3:ST8SIA1:ETNK1:SP1:AGAP2:CDK4:ACACB:SCARB1:TPTE2:PRKD1:SPTLC2:AKT1:MYO5A:PTPLAD1:CYP1A1:ABHD2:ACSM1:CSNK2A2:ST3GAL2:PLCG2:SDR42E1:ALOX15B:PIGS:MED1:STARD3:PCTP:B4GALT6:APOC2:SH3YL1:EPT1…	http://www.gsea-msigdb.org/gsea/msigdb/cards/GO_LIPID_BIOSYNTHETIC_PROCESS
GO_bp	GO_PROTEIN_LOCALIZATION_TO_CYTOSKELETON	54	28	2.49887e-11	4.46878e-10	HNRNPU-AS1:HNRNPU:NUMA1:C2CD3:BICD1:DCTN2:CCDC41:CHAMP1:TTBK2:KIAA0753:CSNK1D:CEP192:MAPRE2:MARK4:CEP250:AURKA:GSK3B:GOLGB1:CCDC14:CEP72:DIAPH1:TTK:SNX10:ANLN:NUDCD3:MCPH1:PCM1:HOOK3:UBXN2B	http://www.gsea-msigdb.org/gsea/msigdb/cards/GO_PROTEIN_LOCALIZATION_TO_CYTOSKELETON
GO_bp	GO_INTRINSIC_APOPTOTIC_SIGNALING_PATHWAY_IN_RESPONSE_TO_DNA_DAMAGE	102	41	2.61708e-11	4.66882e-10	TNFRSF1B:CASP9:KDM1A:HIPK1:MCL1:MUC1:FBXO18:ERCC6:SIRT1:DDIT4:CD44:RPS3:C11orf82:ZNF385A:BRCA2:ELL3:RPS27L:AEN:PYCARD:HIC1:TP53:BCL2:HTRA2:BCL2L11:MARCH7:BCL2L1:BID:CHEK2:MLH1:SKIL:TP63:FNIP2:CD74:BAG6:HIPK2:CLU:POLB:PRKDC:TOPORS:HNRNPK:ABL1	http://www.gsea-msigdb.org/gsea/msigdb/cards/GO_INTRINSIC_APOPTOTIC_SIGNALING_PATHWAY_IN_RESPONSE_TO_DNA_DAMAGE
GO_bp	GO_RNA_DEPENDENT_DNA_BIOSYNTHETIC_PROCESS	72	33	3.29872e-11	5.8706e-10	EXOSC10:RPA2:SMG7:NEK2:HNRNPU-AS1:HNRNPU:TEP1:HNRNPC:HSP90AA1:MAPK3:PAPD5:TERF2IP:RPA1:AURKB:MAP2K7:CCT4:CCT7:XRCC5:CCT8:MAPK1:CTNNB1:ATR:NAF1:TERT:CCT5:DCP2:RAD50:HSP90AB1:PPIA:CCT6A:POT1:TNKS:PINX1:HMBOX1	http://www.gsea-msigdb.org/gsea/msigdb/cards/GO_RNA_DEPENDENT_DNA_BIOSYNTHETIC_PROCESS
GO_bp	GO_RESPONSE_TO_TEMPERATURE_STIMULUS	236	71	3.43859e-11	6.10474e-10	MTOR:RPA2:NDC1:TPR:SIRT1:ANO3:UCP3:FKBP4:ST8SIA1:NUPL1:HSPH1:NFKBIA:EIF2S1:ATXN3:HSP90AA1:BAG5:AKT1:EIF2AK4:MLST8:CREBBP:DNAJA3:MAPK3:DNAJA2:NUP93:RPA1:TRPV3:ARRB2:NF1:DNAJC7:RPS6KB1:NUP85:RPTOR:METRNL:ZNF516:CIRBP:MAP2K7:HTRA2:EIF2AK3:RANBP2:MSTN:HSPD1:HSPA13:SOD1:MAPK1:NUP50:SEC13:PPARG:GSK3B:EPHB1:ATR:EIF2B5:PPARGC1A:PLAC8:CAMK2D:HSPA9:MICB:DAXX:CDKN1A:HSP90AB1:HDAC2:NUPL2:POM121C:DNAJC2:NUP20…	http://www.gsea-msigdb.org/gsea/msigdb/cards/GO_RESPONSE_TO_TEMPERATURE_STIMULUS
GO_bp	GO_POSITIVE_REGULATION_OF_INTRACELLULAR_PROTEIN_TRANSPORT	149	52	3.60404e-11	6.38306e-10	UBE2J2:TARDBP:PINK1:SH3GLB1:PDZK1:TPR:ANK3:PAK1:SORL1:C2CD5:CACNB3:MDM2:IPO5:PPM1A:PSEN1:CHP1:CTDSPL2:OAZ2:SMAD3:CSNK2A2:FAM65A:CDH1:MYO1C:TP53:VAMP2:NPEPPS:ITGB1BP1:HTRA2:TM9SF4:KCNB1:ITGB2:PCNT:UBE2L3:MAPK1:RAC2:MIEF1:SREBF2:ARIH2:BAP1:PRKCD:GSK3B:HCLS1:FBXW7:ABLIM3:TMEM30A:FYN:MICALL2:FAM115A:PCM1:SEC16A:HUWE1:FLNA	http://www.gsea-msigdb.org/gsea/msigdb/cards/GO_POSITIVE_REGULATION_OF_INTRACELLULAR_PROTEIN_TRANSPORT
GO_bp	GO_MACROMOLECULE_METHYLATION	300	84	3.7083e-11	6.55192e-10	ICMT:PRDM2:KDM1A:KDM4A:TRMT13:RBM15:SETDB1:ASH1L:TRMT1L:PARP1:TARBP1:ARID4B:SMYD3:SIRT1:TDRD1:METTL10:CTR9:MEN1:SUV420H1:ALKBH8:KMT2A:ATF7IP:KMT2D:BAZ2A:METTL21B:ZC3H13:TDRD9:FAM98B:RTF1:WDR61:GSPT1:SETD1A:SETD6:PRDM7:METTL16:SUPT6H:SUZ12:EZH1:DNMT1:TRMT1:BRD4:GATAD2A:KMT2B:KMT2B:FAM98A:FBXO11:KDM3A:RIF1:METTL8:MTERFD2:GNAS:PRMT2:MOV10L1:THUMPD3:SETD5:CTNNB1:SETD2:WDR82:NSUN3:PIK3CA:WHSC1:TET2:NS…	http://www.gsea-msigdb.org/gsea/msigdb/cards/GO_MACROMOLECULE_METHYLATION
GO_bp	GO_NUCLEOTIDE_EXCISION_REPAIR	107	42	3.74257e-11	6.59661e-10	RPA2:PARP1:ERCC6:SIRT1:MMS19:POLL:PRPF19:POLD3:UBC:POLE:BRCA2:RFC3:ERCC5:LIG4:CUL4A:ATXN3:AQR:COPS2:RNF111:NEIL1:USP7:RPA1:POLR2A:TP53:UBB:RPS27A:COPS7B:COPS8:HMGN1:XPC:UVSSA:SLC30A9:POLR2B:NEIL3:CDK7:GTF2H2C:GTF2H2:POLK:USP45:POLD2:TCEA1:RAD23B	http://www.gsea-msigdb.org/gsea/msigdb/cards/GO_NUCLEOTIDE_EXCISION_REPAIR
GO_bp	GO_REGULATION_OF_PEPTIDASE_ACTIVITY	429	109	3.83073e-11	6.73586e-10	CASP9:PINK1:RPS6KA1:HDAC1:BCL10:SERPINC1:CR1:ITIH5:SIRT1:FAS:CASC2:CD44:RPS3:BIRC3:CASP12:SORL1:MDM2:CRADD:APAF1:HMGB1:SERPINE3:PSME1:EGLN3:PAPLN:LGMN:SERPINA10:SERPINA6:SERPINA1:SERPINA11:SERPINA4:AKT1:USP50:RPS27L:CLPX:SMAD3:MAP2K5:CTSH:ST20:MAPK3:PYCARD:MT3:KARS:SERPINF1:ARRB2:NLRP1:GRN:UBE2Z:PMAIP1:HMSD:NDUFA13:ROCK2:BIRC6:CRIM1:PSME4:HTRA2:EIF2AK3:BCL2L11:BIN1:TANK:PSMD14:HSPD1:CASP10:FN1:PS…	http://www.gsea-msigdb.org/gsea/msigdb/cards/GO_REGULATION_OF_PEPTIDASE_ACTIVITY
GO_bp	GO_INTRACELLULAR_STEROID_HORMONE_RECEPTOR_SIGNALING_PATHWAY	128	47	4.15859e-11	7.29491e-10	HDAC1:PARP1:NCOA4:SIRT1:CRY2:RBM14:PAK1:FKBP4:KMT2D:CALCOCO1:UBE3A:PIAS1:CNOT1:ARRB2:NCOR1:MED1:KANK2:NCOA1:KDM3A:FHL2:RQCD1:DDRGK1:NCOA6:NCOA3:NRIP1:RUNX1:PRMT2:YWHAH:DDX17:TADA3:CTNNB1:UBA5:TP63:RNF4:PPARGC1A:CLOCK:UFSP2:SKP2:DAB2:CDK7:NR3C1:DAXX:CYP7B1:JAK2:DNAJA1:AR:RHOXF1	http://www.gsea-msigdb.org/gsea/msigdb/cards/GO_INTRACELLULAR_STEROID_HORMONE_RECEPTOR_SIGNALING_PATHWAY
GO_bp	GO_DEVELOPMENTAL_CELL_GROWTH	223	68	4.56191e-11	7.98335e-10	MTOR:MACF1:SEMA4G:KIAA1598:BDNF:PAK1:KMT2D:SPG20:PARP2:NIN:YY1:HSP90AA1:EIF2AK4:SPG11:SEMA6D:RAB11A:SEMA7A:AKAP13:SEMA4B:IQGAP1:MT3:IST1:PAFAH1B1:ULK2:SYT4:NEDD4L:PTPRS:ITSN2:RTN4:BCL11A:SEMA4F:TTL:ITGA4:NRP2:FN1:ADNP:AURKA:PRMT2:PPARA:GOLGA4:CTNNB1:ARIH2:ALCAM:GSK3B:TMEM108:RYK:MAP3K13:SPP1:PDLIM5:SORBS2:SEMA5A:EFNA5:WDR36:FSTL4:CYFIP2:DDR1:HSP90AB1:LIMK1:SMURF1:IFRD1:GATA4:DPYSL2:RIMS2:SH3GL2:S…	http://www.gsea-msigdb.org/gsea/msigdb/cards/GO_DEVELOPMENTAL_CELL_GROWTH
GO_bp	GO_MITOTIC_SISTER_CHROMATID_SEGREGATION	150	52	4.79121e-11	8.3647e-10	POGZ:MSTO1:TPR:NEK2:NSL1:CENPF:HNRNPU-AS1:HNRNPU:BUB3:INCENP:CDCA5:NUMA1:RACGAP1:ESPL1:ANAPC5:CHAMP1:DLGAP5:XRCC3:BUB1B:RAB11A:KIF23:PLK1:AURKB:ZNF207:BECN1:NDC80:PPP2R1A:AURKC:GEN1:ANAPC1:CUL3:DSN1:HIRA:SGOL1:SMC4:PAPD7:NIPBL:SPDL1:BOD1:KIFC1:TTK:FBXO5:TNKS:PINX1:CHMP7:PTTG3P:RAD21:NSMCE2:SMC5:CDK5RAP2:NEK6:SMC1A:ATRX	http://www.gsea-msigdb.org/gsea/msigdb/cards/GO_MITOTIC_SISTER_CHROMATID_SEGREGATION
GO_bp	GO_REGULATION_OF_MITOCHONDRION_ORGANIZATION	177	58	5.08724e-11	8.86048e-10	UBE2J2:MFN2:VPS13D:PINK1:ATPIF1:OMA1:SH3GLB1:HAX1:OPTN:PPIF:BNIP3:LRRK2:STAT2:CAMKK2:AKT1:VPS13C:PAM16:CLEC16A:MPV17L:PYCARD:CSNK2A2:ARRB2:TP53:FLCN:NPEPPS:PMAIP1:BCL2:YWHAQ:PPP3R1:HTRA2:HK2:BCL2L11:BCL2L1:YWHAB:BID:UBE2L3:YWHAH:RAC2:MIEF1:SREBF2:ARIH2:BAP1:GSK3B:TFDP2:TNFSF10:TP63:HTT:PPARGC1A:FBXW7:VDAC1:ABLIM3:SQSTM1:MICALL2:SMURF1:BNIP3L:CLU:DDHD2:HUWE1	http://www.gsea-msigdb.org/gsea/msigdb/cards/GO_REGULATION_OF_MITOCHONDRION_ORGANIZATION
GO_bp	GO_REGULATION_OF_LEUKOCYTE_MEDIATED_IMMUNITY	200	63	5.10862e-11	8.87668e-10	TNFRSF1B:CD160:CD1D:CD1A:TNFSF4:PTPRC:CR1:IL18:CRTAM:PTPN6:STAT6:HMGB1:ZBTB1:RASGRP1:FES:PDPK1:PDPK2:DNASE1:IL4R:STX4:NOD2:AP1G1:ABR:CRK:ARRB2:SUPT6H:STAT5B:MALT1:EMR2:JAK3:IL12RB1:CLC:LILRB1:KIR2DL4:RSAD2:DDX1:VAMP8:IL18R1:RIF1:HSPD1:CD28:C20orf196:ITGB2:RAC2:MLH1:DNASE1L3:SNX4:TFRC:WHSC1:FER:DUSP22:HLA-H:HLA-E:HLA-C:HLA-B:MICB:LTA:NCR3:MAP3K7:STX7:LYN:FAM49B:BTK:SH2D1A	http://www.gsea-msigdb.org/gsea/msigdb/cards/GO_REGULATION_OF_LEUKOCYTE_MEDIATED_IMMUNITY
GO_bp	GO_NUCLEOSIDE_PHOSPHATE_BIOSYNTHETIC_PROCESS	272	78	5.19263e-11	9.00138e-10	ENO1:PINK1:PPT1:PPCS:CMPK1:AMPD2:ATP5F1:APOA1BP:UCK2:MPC2:PARP1:GUK1:ATP5C1:ACSL5:RRM1:AMPD3:HSD17B12:NADSYN1:DLAT:ATP5L:ATP5B:ACACB:CARKD:PNP:ERH:GSTZ1:ACSBG1:ALDOA:ADCY7:TK2:KARS:APRT:FLCN:SHMT1:ATP5G1:ATP5D:GCDH:CMPK2:ADCY3:CAD:LCLAT1:SUCLG1:COX5B:PDK1:ACSL3:CDS2:ATP5J:ATP5O:AGPAT3:SLC25A1:MAPK1:ADSL:TAMM41:UMPS:NMNAT3:ATP5I:PPARGC1A:MTHFD2L:AGPAT9:PAPSS1:ACSL1:RAD50:NME5:GUCA1A:ELOVL5:TBPL1:N…	http://www.gsea-msigdb.org/gsea/msigdb/cards/GO_NUCLEOSIDE_PHOSPHATE_BIOSYNTHETIC_PROCESS
GO_bp	GO_ALTERNATIVE_MRNA_SPLICING_VIA_SPLICEOSOME	73	33	5.23487e-11	9.05325e-10	KDM1A:SRSF10:SFPQ:THRAP3:RBM15:RBM8A:DHX9:HNRNPU-AS1:HNRNPU:RBM17:CELF2:CELF1:RBM4:RBM4B:SRSF8:SRSF8:SART3:SFSWAP:MBNL2:SRSF5:RBM25:RBFOX3:SRSF7:SRSF6:DDX17:MBNL1:RSRC1:TRA2B:REST:FAM172A:SRSF3:CDK13:RBM10:MBNL3:FMR1	http://www.gsea-msigdb.org/gsea/msigdb/cards/GO_ALTERNATIVE_MRNA_SPLICING_VIA_SPLICEOSOME
GO_bp	GO_REGULATION_OF_UBIQUITIN_DEPENDENT_PROTEIN_CATABOLIC_PROCESS	146	51	5.32638e-11	9.18988e-10	RNF19B:GLMN:UBQLN4:WAC:PTEN:USP5:LRRK2:PRICKLE1:MDM2:FBXW8:CHFR:PSEN1:BAG5:AKT1:UBE3A:PIAS1:ARIH1:USP7:CLEC16A:PLK1:N4BP1:CSNK2A2:RPL23:CSNK1D:PDCL3:NFE2L2:DDRGK1:AURKA:CSNK1E:ARIH2:GSK3B:UBE2K:FBXW7:DAB2:CSNK1A1:GNB2L1:BAG6:HSP90AB1:RNF217:ANKIB1:SMURF1:CAV1:HIPK2:NUB1:CLU:RNF19A:PTK2:UBQLN1:RAD23B:TAF1:OGT	http://www.gsea-msigdb.org/gsea/msigdb/cards/GO_REGULATION_OF_UBIQUITIN_DEPENDENT_PROTEIN_CATABOLIC_PROCESS
GO_bp	GO_RESPONSE_TO_PEPTIDE	501	122	5.36006e-11	9.21896e-10	FAM132A:MTOR:ATP6V0B:PCSK9:VCAM1:PTPN22:GNRHR2:ARHGEF2:SLC30A10:PARP1:SIRT1:PTEN:MEN1:GSTP1:INPPL1:UCP3:PAK1:SIK2:BACE1:LRP6:C2CD5:DDX11:SP1:MARS:CDK4:MDM2:SOCS2:TBC1D4:EDNRB:NFKBIA:MAX:SRSF5:PSEN1:LGMN:AKT1:ZNF106:FBN1:MYO5A:RAB8B:CSK:IQGAP1:PDPK1:PDPK2:EEF2K:ADCY7:NOD2:BCAR1:CYBA:APRT:CRK:MYO1C:NLRP1:TP53:VAMP2:RPL23:STAT5B:RPS6KB1:GRB2:BSG:JAK3:ROCK2:ADCY3:RAB10:KHK:CAD:SOS1:RHOQ:INSIG2:MBD5:N…	http://www.gsea-msigdb.org/gsea/msigdb/cards/GO_RESPONSE_TO_PEPTIDE
GO_bp	GO_VESICLE_LOCALIZATION	302	84	5.36832e-11	9.21896e-10	KIF1B:PINK1:PEF1:SYT11:ARF1:CACNB2:PTEN:SEC23IP:WDR11:MAP4K2:PPP6R3:BACE1:LRMP:LRRK2:DCTN2:LIN7A:CCDC64:VPS33A:TMED2:STX2:CNIH1:PSEN1:TMED10:CALM1:SERPINA1:DYNC1H1:RASGRP1:SPG11:BLOC1S6:MYO5A:RAB27A:RAB11A:KIF23:AP3S2:CLN3:CLN3:STX4:MYO1C:PAFAH1B1:VAMP2:STARD3:GOSR2:CSNK1D:SYT4:ACTN4:CALM3:PPP6R1:BRSK1:PREPL:MCFD2:CLASP1:ITGA4:TRAK2:MREG:CUL3:KIF1A:NAPB:CTSZ:SYNJ1:TRAPPC10:SEC13:RAB5A:CTNNB1:TRAK…	http://www.gsea-msigdb.org/gsea/msigdb/cards/GO_VESICLE_LOCALIZATION
GO_bp	GO_POSITIVE_REGULATION_OF_PEPTIDASE_ACTIVITY	182	59	5.69114e-11	9.75056e-10	CASP9:PINK1:BCL10:CR1:SIRT1:FAS:CASC2:RPS3:CASP12:CRADD:APAF1:HMGB1:PSME1:EGLN3:LGMN:USP50:RPS27L:CLPX:SMAD3:CTSH:ST20:MAPK3:PYCARD:KARS:NLRP1:GRN:PMAIP1:NDUFA13:ROCK2:PSME4:HTRA2:EIF2AK3:BCL2L11:TANK:PSMD14:HSPD1:CASP10:FN1:DDRGK1:BCL2L13:BID:MAPK12:PPARG:TNFSF10:REST:CYFIP2:GNB2L1:CASP8AP2:FYN:PDCD2:CYCS:NOD1:CAV1:TNFRSF10B:LYN:HSF1:JAK2:DDX3X:AIFM1	http://www.gsea-msigdb.org/gsea/msigdb/cards/GO_POSITIVE_REGULATION_OF_PEPTIDASE_ACTIVITY
GO_bp	GO_MITOTIC_CELL_CYCLE_CHECKPOINT	164	55	5.82688e-11	9.9599e-10	RPA2:GADD45A:MUC1:TPR:CENPF:CDK1:BUB3:ZNF385A:CDK2:MDM2:E2F7:CRADD:TAOK3:KNTC1:CHFR:FOXN3:XRCC3:BUB1B:RPS27L:TICRR:BLM:PLK1:RBL2:CNOT1:NAE1:TP53:AURKB:TAOK1:ZNF207:NDC80:BRSK1:GEN1:CNOT11:MLTK:ATF2:NABP1:RQCD1:BCL2L1:AURKA:DONSON:CHEK2:XPC:TFDP2:CNOT6L:RAD17:CDC25C:SPDL1:C5orf45:PPP1R10:MDC1:CDKN1A:TTK:CNOT4:PRKDC:CDK5RAP2	http://www.gsea-msigdb.org/gsea/msigdb/cards/GO_MITOTIC_CELL_CYCLE_CHECKPOINT
GO_bp	GO_CHEMICAL_HOMEOSTASIS	1171	238	6.1136e-11	1.04257e-09	FAM132A:STMN1:PPT1:ATP6V0B:PCSK9:MCOLN2:GCLM:GSTM2:ATP1A1:FLG:CRTC2:SLAMF8:MPC2:ABL2:XPR1:PTPRC:FLVCR1:PARP1:ARF1:EGLN1:ERO1LB:AKR1C1:CACNB2:NCOA4:ANK3:SIRT1:HK1:CDH23:MCU:KCNMA1:SLC25A28:CUTC:GSTO1:PDZD8:GLRX3:BNIP3:STIM1:SWAP70:LINC00610:COMMD9:CRY2:FTH1:MEN1:GSTP1:PRCP:IL18:SIDT2:C2CD2L:LINC01059:GRAMD1B:WNK1:CACNA1C:PTPN6:C3AR1:LRP6:C12orf39:ITPR2:LRRK2:CACNB3:TMBIM6:SLC39A5:ATP5B:DDIT3:CAND1…	http://www.gsea-msigdb.org/gsea/msigdb/cards/GO_CHEMICAL_HOMEOSTASIS
GO_bp	GO_METHYLATION	359	95	6.36762e-11	1.08179e-09	ICMT:PRDM2:KDM1A:KDM4A:TRMT13:RBM15:SETDB1:ASH1L:TRMT1L:PARP1:TARBP1:ARID4B:MTR:SMYD3:SIRT1:GSTO1:TDRD1:METTL10:CTR9:MEN1:SUV420H1:FAM86C1:ALKBH8:KMT2A:ATF7IP:KMT2D:BAZ2A:METTL21B:COQ5:ZC3H13:METTL17:TDRD9:FAM98B:RTF1:WDR61:GSPT1:SETD1A:SETD6:PRDM7:METTL16:SUPT6H:SUZ12:EZH1:DNMT1:TRMT1:BRD4:GATAD2A:KMT2B:KMT2B:FAM98A:FBXO11:MAT2A:KDM3A:RIF1:METTL8:MTERFD2:NDUFAF5:AHCY:GNAS:PRDM15:PRMT2:MOV10L1:TH…	http://www.gsea-msigdb.org/gsea/msigdb/cards/GO_METHYLATION
GO_bp	GO_MUSCLE_STRUCTURE_DEVELOPMENT	646	148	6.37297e-11	1.08179e-09	UBE4B:MTOR:CDC42:KDM1A:ID3:HIVEP3:GLMN:CD53:BCL9:PLEKHO1:MEF2D:CENPF:TGFB2:CAPN2:EGLN1:HNRNPU-AS1:HNRNPU:SMYD3:NEBL:SVIL:ZEB1:EPC1:CDK1:SIRT1:PTEN:PDCD4:BDNF:RBM4:SUV420H1:PAK1:IL18:PRICKLE1:ERBB3:GLI1:DDIT3:FRS2:EDNRB:PARP2:SAV1:YY1:AKT1:MYEF2:COPS2:TMOD2:TMOD3:TCF12:BNIP2:RORA:TPM1:ZNF609:SMAD3:PIAS1:BTBD1:AKAP13:UNC45A:CHD2:MEF2A:LUC7L:MKL2:MYH11:IL4R:ZFHX3:ARRB2:CHRNB1:KDM6B:MYOCD:SUPT6H:NF1:…	http://www.gsea-msigdb.org/gsea/msigdb/cards/GO_MUSCLE_STRUCTURE_DEVELOPMENT
GO_bp	GO_POSITIVE_REGULATION_OF_CELL_DEVELOPMENT	536	128	7.26826e-11	1.23091e-09	MTOR:SPEN:NBL1:CDC42:KDM1A:HDAC1:MACF1:KDM4A:ARHGEF2:ABL2:ASPM:ARF1:ZEB1:DLG5:PTEN:KIAA1598:BDNF:CAPRIN1:PRPF19:PPP2R5B:PAK1:NAP1L1:SOCS2:PLXNC1:PPP1CC:FBXW8:LIG4:PARP2:PRKD1:NIN:PSEN1:NUMB:GPR68:DICER1:ELL3:MAPK6:TCF12:ZNF609:RAB11A:SEMA7A:IQGAP1:FES:EEF2K:IST1:CRK:SERPINF1:PAFAH1B1:CCL3:GRN:MMD:CSNK1D:SYT4:TCF4:NEDD4L:BCL2:HMG20B:ARHGAP35:KIDINS220:GDF7:ITSN2:NCOA1:ACTR2:LIMS1:BIN1:NFE2L2:FN1:X…	http://www.gsea-msigdb.org/gsea/msigdb/cards/GO_POSITIVE_REGULATION_OF_CELL_DEVELOPMENT
GO_bp	GO_CIRCULATORY_SYSTEM_DEVELOPMENT	1127	230	8.66613e-11	1.46428e-09	UBE4B:C1orf127:MTOR:TNFRSF1B:LUZP1:ID3:ATPIF1:PPIH:HSPB11:JAK1:DDAH1:GLMN:VCAM1:SARS:RBM15:HIPK1:CD160:ADAM15:MEF2D:PRRX1:GLUL:FLVCR1:TGFB2:EGLN1:LGALS8:AKT3:HNRNPU-AS1:HNRNPU:NEBL:EPC1:CDK1:SIRT1:PTEN:PDCD4:WDR11:ADAM8:RIC8A:STIM1:C2CD3:PAK1:PRCP:PDGFD:IL18:ETS1:CACNA1C:C3AR1:LRP6:PRICKLE1:ARID2:FMNL3:SP1:ERBB3:ATP5B:GLI1:DDIT3:LEMD3:MDM2:FRS2:E2F7:ACACB:FBXW8:TMED2:STARD13:PARP2:PRKD1:SAV1:PSEN…	http://www.gsea-msigdb.org/gsea/msigdb/cards/GO_CIRCULATORY_SYSTEM_DEVELOPMENT
GO_bp	GO_MALE_GAMETE_GENERATION	532	127	8.82488e-11	1.48768e-09	PUM1:INPP5B:SCMH1:NDC1:HSPB11:ASPM:ARID4B:CREM:SIRT1:HERC4:TDRD1:LGR4:ANKRD49:BIRC3:PAFAH1B2:DDX6:SPA17:KDM5A:SLC2A14:LRRK2:RACGAP1:GLI1:DPY19L2:C12orf55:KDM2B:GOLGA3:BRCA2:FNDC3A:REC8:CATSPERB:YY1:TDRD9:CASC5:CATSPER2:ELL3:ADAM10:PIAS1:ABHD2:PRSS21:SIAH1:CSNK2A2:PMFBP1:FANCA:PAFAH1B1:CCDC42:UBB:ALKBH5:MYCBPAP:SPATA20:ACE:ACE:ACOX1:TAF4B:AURKC:SPDYA:PSME4:CYP26B1:KDM3A:TSGA10:BCL2L11:WDR33:GORASP…	http://www.gsea-msigdb.org/gsea/msigdb/cards/GO_MALE_GAMETE_GENERATION
GO_bp	GO_NUCLEAR_TRANSCRIBED_MRNA_CATABOLIC_PROCESS_NONSENSE_MEDIATED_DECAY	118	44	9.567e-11	1.6091e-09	RPL22:EXOSC10:RBM8A:RPS27:SMG7:RPS24:RPL27A:RPS13:RPS3:RPS25:DCP1B:RPS26:RPL41:RPLP0:RPL21:RPS29:GSPT1:SMG1:RPL23:EIF4A3:PPP2R1A:RPS9:NBAS:RPS27A:RPL31:HELZ2:RPL15:RPL29:EIF4G1:NCBP2:RPL9:RPL34:RPS23:DCP2:PPP2CA:ETF1:RPS18:PPP2R2A:RPL30:PABPC1:EIF3E:RPS4X:RPL36A:RPL10	http://www.gsea-msigdb.org/gsea/msigdb/cards/GO_NUCLEAR_TRANSCRIBED_MRNA_CATABOLIC_PROCESS_NONSENSE_MEDIATED_DECAY
GO_bp	GO_DNA_INTEGRITY_CHECKPOINT	157	53	9.76819e-11	1.63918e-09	RPA2:GADD45A:MUC1:TIPRL:DTL:WAC:CDK1:PRPF19:ZNF385A:CDK2:MDM2:E2F7:CRADD:TAOK3:RNASEH2B:CUL4A:FOXN3:EIF2AK4:WDR76:RPS27L:FEM1B:TICRR:BLM:PLK1:RBL2:CNOT1:NAE1:TP53:TAOK1:BABAM1:BRSK1:CNOT11:MLTK:ATF2:RQCD1:AURKA:DONSON:CHEK2:XPC:TFDP2:ATR:CLOCK:CNOT6L:RAD17:CDC25C:UIMC1:C5orf45:PPP1R10:MDC1:CDKN1A:CNOT4:PRKDC:CDC14B	http://www.gsea-msigdb.org/gsea/msigdb/cards/GO_DNA_INTEGRITY_CHECKPOINT
GO_bp	GO_CELL_DEATH_IN_RESPONSE_TO_OXIDATIVE_STRESS	82	35	1.00043e-10	1.67497e-09	PINK1:SFPQ:MCL1:PARP1:SIRT1:LRRK2:PAWR:BAG5:AKT1:PDE8A:P4HB:PYCR1:BCL2:CYP1B1:HTRA2:PDK1:NFE2L2:SOD1:PRODH:ATF4:CTNNB1:PRKCD:TLR6:FBXW7:NME5:GNB2L1:FYN:NCOA7:OXR1:JAK2:UBQLN1:NR4A3:TXN:NONO:NOX1	http://www.gsea-msigdb.org/gsea/msigdb/cards/GO_CELL_DEATH_IN_RESPONSE_TO_OXIDATIVE_STRESS
GO_bp	GO_SIGNAL_TRANSDUCTION_IN_RESPONSE_TO_DNA_DAMAGE	131	47	1.04772e-10	1.75018e-09	CASP9:KDM1A:GADD45A:MUC1:DTL:CDK1:SIRT1:CD44:PRPF19:ZNF385A:CDK2:MDM2:E2F7:CRADD:BRCA2:RPS27L:PLK1:RBL2:CNOT1:HIC1:TP53:GRB2:PMAIP1:BABAM1:CNOT11:MARCH7:RQCD1:SP100:AURKA:PTTG1IP:BID:CHEK2:TFDP2:ATR:CNOT6L:CDC25C:CD74:UIMC1:EEF1E1:CDKN1A:MYO6:CNOT4:HIPK2:PRKDC:CDC14B:ABL1:ATRX	http://www.gsea-msigdb.org/gsea/msigdb/cards/GO_SIGNAL_TRANSDUCTION_IN_RESPONSE_TO_DNA_DAMAGE
GO_bp	GO_DNA_GEOMETRIC_CHANGE	94	38	1.12789e-10	1.87556e-09	RPA2:DHX9:PARP1:FBXO18:ERCC6:CHD4:RECQL:DDX11:UBC:HMGB1:CUL4A:CHD8:FANCM:BLM:CHD2:RPA1:TP53:CHD3:UBB:DDX1:RPS27A:ZRANB3:MCM6:XRCC5:SMARCAL1:XPC:GTF2H2:CHD1:RAD50:ASCC3:MCM9:HNRNPA2B1:POT1:WRN:MCM4:RAD23B:SETX:DDX3X	http://www.gsea-msigdb.org/gsea/msigdb/cards/GO_DNA_GEOMETRIC_CHANGE
GO_bp	GO_CYTOPLASMIC_TRANSLATION	94	38	1.12789e-10	1.87556e-09	MTOR:EIF3I:DHX9:EIF3F:DNAJC24:RBM4:EIF4B:ZNF385A:RPS26:RPL41:RPLP0:DENR:RPS29:EIF5:TICRR:GSPT1:EIF3CL:AARS:RPL31:ZC3H15:DRG1:EIF3L:RPL15:RPL29:NCK1:EIF4G1:RPL9:RPS23:ETF1:CPEB4:EIF4H:RPL30:EIF3E:EIF3H:EIF2S3:FTSJ1:RPL36A:FMR1	http://www.gsea-msigdb.org/gsea/msigdb/cards/GO_CYTOPLASMIC_TRANSLATION
GO_bp	GO_MITOCHONDRIAL_MEMBRANE_ORGANIZATION	127	46	1.13915e-10	1.89002e-09	MFN2:PINK1:ATPIF1:OMA1:ATP5F1:THEM4:ATP5C1:PPIF:BNIP3:ATP5L:ATP5B:TIMM9:CALM1:HSP90AA1:MPV17L:SPG7:TP53:ATP5G1:AFG3L2:PMAIP1:BCL2:ATP5D:NDUFA13:CALM3:YWHAQ:PPP3R1:HK2:BCL2L11:ATF2:BCL2L1:YWHAB:ATP5J:ATP5O:BID:YWHAH:GSK3B:TFDP2:MFN1:TP63:ATP5I:HEBP2:WBSCR16:MIR29A:BNIP3L:NAIF1:TAZ	http://www.gsea-msigdb.org/gsea/msigdb/cards/GO_MITOCHONDRIAL_MEMBRANE_ORGANIZATION
GO_bp	GO_DEVELOPMENTAL_PROCESS_INVOLVED_IN_REPRODUCTION	657	149	1.1918e-10	1.97291e-09	MTOR:NASP:RBM15:WDR77:CSDE1:ADAM15:ASH1L:ASPM:TGFB2:EGLN1:ARID4B:NCOA4:SIRT1:PTEN:TDRD1:DEAF1:RRM1:LGR4:CELF1:SF1:MEN1:DDX6:KDM5A:FKBP4:LRP6:KMT2D:GLI1:DPY19L2:FRS2:E2F7:FBXW8:TMED2:BRCA2:FNDC3A:REC8:VASH1:AKT1:CASC5:CATSPER2:FEM1B:ABHD2:KIAA0430:MAPK3:GPR56:FANCA:SERPINF1:PAFAH1B1:ARRB2:ALOX15B:CCDC42:MYOCD:UBB:MED1:STAT5B:PLCD3:RPS6KB1:BPTF:GRB2:TAF4B:BCL2:BSG:KMT2B:KMT2B:PPP2R1A:AURKC:GDF7:NCO…	http://www.gsea-msigdb.org/gsea/msigdb/cards/GO_DEVELOPMENTAL_PROCESS_INVOLVED_IN_REPRODUCTION
GO_bp	GO_REGULATION_OF_LEUKOCYTE_PROLIFERATION	218	66	1.22983e-10	2.03129e-09	TNFRSF1B:GLMN:VCAM1:PTPN22:CD1D:TNFSF4:RC3H1:PTPRC:CD46:DLG5:GSTP1:RPS3:IL18:PTPN6:CLECL1:NCKAP1L:PAWR:HMGB1:PNP:BLM:DNAJA3:SPN:CORO1A:PYCARD:CCL5:IKZF3:STAT5B:BCL2:CD209:JAK3:IL12RB1:CD22:CLC:LILRB2:LILRB1:SOS1:PELI1:MARCH7:SLC39A10:CD28:ITCH:SDC4:ICOSLG:RAC2:CTNNB1:CD80:NCK1:TFRC:KIAA0922:IL6ST:MEF2C:CD74:BTN2A2:HLA-E:LST1:HLA-DMB:HLA-DPA1:HLA-DPB1:TNFAIP3:AHR:GPNMB:IDO1:LYN:CD274:VSIG4:BTK	http://www.gsea-msigdb.org/gsea/msigdb/cards/GO_REGULATION_OF_LEUKOCYTE_PROLIFERATION
GO_bp	GO_REGULATION_OF_SIGNAL_TRANSDUCTION_BY_P53_CLASS_MEDIATOR	176	57	1.24521e-10	2.05208e-09	KDM1A:RPA2:HDAC1:MEAF6:TAF13:HIPK1:PRKAB2:MUC1:SIRT1:CD44:CHD4:ZNF385A:CDK2:MDM2:RFC3:SUPT16H:AKT1:ELL3:BLM:CSNK2A2:BANP:RPA1:HIC1:TP53:CHD3:AURKB:UBB:TOP3A:RPL23:TAF4B:PMAIP1:BCL2:MARCH7:BARD1:L3MBTL1:TP53RK:AURKA:PTTG1IP:CHEK2:ATR:TP63:RAD17:RAD50:CD74:EEF1E1:TAF11:HDAC2:TAF6:HIPK2:WRN:KAT6A:RRM2B:TAF2:HNRNPK:RMI1:EHMT1:TAF1	http://www.gsea-msigdb.org/gsea/msigdb/cards/GO_REGULATION_OF_SIGNAL_TRANSDUCTION_BY_P53_CLASS_MEDIATOR
GO_bp	GO_ADAPTIVE_IMMUNE_RESPONSE	596	138	1.3066e-10	2.14844e-09	PIK3CD:MTOR:TNFRSF1B:RNF19B:MCOLN2:BCL10:CD160:CTSS:CD1D:CD1A:SLAMF1:SLAMF7:TNFSF4:RC3H1:DENND1B:PTPRC:CR1:CD46:DUSP10:SIRT1:SWAP70:OTUB1:IL18:PTPN6:CLEC6A:CLEC4D:STAT6:HMGB1:LIG4:ZBTB1:IGHG1:IGHV6-1:IGHV2-26:IGHV1-58:EIF2AK4:RAB27A:RORA:CSK:CTSH:IL4R:SPN:PYCARD:ADCY7:SUPT6H:MALT1:CD209:JAK3:IL12RB1:CLC:LILRB3:LILRA6:LILRB2:LAIR1:LILRB1:LILRB4:RSAD2:IGKV6-21:IGKV2-24:IGKV2-29:IGKV2-40:IGKV2D-26:I…	http://www.gsea-msigdb.org/gsea/msigdb/cards/GO_ADAPTIVE_IMMUNE_RESPONSE
GO_bp	GO_POSITIVE_REGULATION_OF_CELL_ACTIVATION	374	97	1.34064e-10	2.19949e-09	CDC42:RPS6KA1:BCL10:VCAM1:CD160:CD1D:TNFSF4:PTPRC:CD46:DUSP10:ITPKB:MAP3K8:ADAM8:RPS3:PAK1:IL18:PTPN6:CLEC4D:CLECL1:LRRK2:NCKAP1L:TESPA1:STAT6:HMGB1:HSPH1:PNP:ZBTB1:AKT1:IGHG1:IGHV6-1:IGHV2-26:IGHV1-58:RASGRP1:CSK:BLM:PDPK1:PDPK2:DNAJA3:IL4R:CORO1A:STX4:PYCARD:NOD2:CYLD:AP1G1:KARS:CCL5:CCL3:STAT5B:GRB2:MALT1:BCL2:CD209:JAK3:IL12RB1:LILRB2:LILRB1:LILRB4:PELI1:VAMP8:RIF1:SLC39A10:HSPD1:CD28:C20orf1…	http://www.gsea-msigdb.org/gsea/msigdb/cards/GO_POSITIVE_REGULATION_OF_CELL_ACTIVATION
GO_bp	GO_CELL_JUNCTION_ORGANIZATION	287	80	1.35984e-10	2.22603e-09	RCC2:CDC42:MACF1:PKN2:CAPZA1:HIPK1:LAMC1:TGFB2:PARD3:DLG5:PTEN:PTPRJ:CTNND1:ARL2:RHOD:PTPRO:CORO1C:FERMT2:MPP5:ACTN1:NUMB:RAB8B:SMAD3:CSK:PEAK1:IQGAP1:PDPK1:PDPK2:CDH11:CDH1:MYO1C:FLCN:VMP1:ACE:ACE:ACTG1:TBCD:EPB41L3:MAPRE2:BCL2:ACTN4:ITGB1BP1:ROCK2:STRN:WDPCP:LIMS1:CLASP1:LIMS2:FN1:SDC4:CDH22:CDH26:CXADR:RUNX1:NF2:IQSEC1:PDCD6IP:CTNNB1:PTPN23:EPHA3:PHLDB2:HEG1:APOD:WDR1:RAPGEF2:OCLN:EFNA5:DUSP22…	http://www.gsea-msigdb.org/gsea/msigdb/cards/GO_CELL_JUNCTION_ORGANIZATION
GO_bp	GO_RESPONSE_TO_HEAT	172	56	1.43442e-10	2.34288e-09	MTOR:RPA2:NDC1:TPR:SIRT1:FKBP4:ST8SIA1:NUPL1:HSPH1:EIF2S1:ATXN3:HSP90AA1:BAG5:AKT1:MLST8:CREBBP:DNAJA3:MAPK3:DNAJA2:NUP93:RPA1:TRPV3:NF1:DNAJC7:RPS6KB1:NUP85:RPTOR:MAP2K7:HTRA2:RANBP2:MSTN:HSPA13:SOD1:MAPK1:NUP50:SEC13:GSK3B:ATR:EIF2B5:CAMK2D:HSPA9:MICB:DAXX:CDKN1A:HSP90AB1:HDAC2:NUPL2:POM121C:DNAJC2:NUP205:DNAJB6:LYN:HSF1:PSIP1:DNAJA1:NUP214	http://www.gsea-msigdb.org/gsea/msigdb/cards/GO_RESPONSE_TO_HEAT
GO_bp	GO_CELL_JUNCTION_ASSEMBLY	238	70	1.44674e-10	2.35777e-09	RCC2:CDC42:MACF1:PKN2:CAPZA1:HIPK1:LAMC1:PARD3:DLG5:PTEN:PTPRJ:CTNND1:ARL2:RHOD:PTPRO:CORO1C:FERMT2:MPP5:ACTN1:SMAD3:PEAK1:IQGAP1:PDPK1:PDPK2:CDH11:CDH1:MYO1C:FLCN:VMP1:ACE:ACE:ACTG1:TBCD:EPB41L3:BCL2:ACTN4:ITGB1BP1:ROCK2:STRN:WDPCP:LIMS1:CLASP1:LIMS2:FN1:SDC4:CDH22:CDH26:RUNX1:PDCD6IP:CTNNB1:EPHA3:PHLDB2:HEG1:APOD:WDR1:RAPGEF2:OCLN:EFNA5:DUSP22:FLOT1:DST:MLLT4:MICALL2:CAV1:DMTN:MTDH:PTK2:PLEC:AB…	http://www.gsea-msigdb.org/gsea/msigdb/cards/GO_CELL_JUNCTION_ASSEMBLY
GO_bp	GO_REGULATION_OF_VIRAL_GENOME_REPLICATION	95	38	1.63399e-10	2.65584e-09	PPIH:PKN2:SETDB1:ADAR:IFIT5:TRIM6:FAM111A:BANF1:OAS1:OAS3:OASL:CCNK:EIF2AK4:PTPLAD1:ISG20:CCL5:BCL2:ILF3:RSAD2:EIF2AK2:CD28:VAPB:MX1:APOBEC3F:LTF:FAM208A:PLSCR1:PPID:YTHDC2:TNIP1:LARP1:TRIM38:SRPK1:PPIA:PABPC1:PARP10:DDX3X:FMR1	http://www.gsea-msigdb.org/gsea/msigdb/cards/GO_REGULATION_OF_VIRAL_GENOME_REPLICATION
GO_bp	GO_DNA_RECOMBINATION	278	78	1.63686e-10	2.65584e-09	KDM1A:RPA2:SFPQ:TNFSF4:PTPRC:PARP1:FBXO18:MMS19:POLL:SWAP70:RBM14:RECQL:STAT6:HMGB1:BRCA2:LIG4:TEP1:REC8:FANCM:ZFYVE26:RAD51B:BCL11B:YY1:XRCC3:BLM:FUS:TERF2IP:PRDM7:RPA1:RPAIN:SUPT6H:SMCHD1:ZSCAN4:GEN1:ACTR2:INO80B:TSN:ZRANB3:RIF1:PSMD14:NABP1:HSPD1:CD28:INO80D:XRCC5:RAD21L1:C20orf196:NCOA6:MLH1:SETD2:VPRBP:PPP4R2:KPNA1:TFRC:RNF168:RNF212:WHSC1:SMARCAD1:NIPBL:XRCC4:RAD50:C5orf45:UBR2:MMS22L:MCM9:…	http://www.gsea-msigdb.org/gsea/msigdb/cards/GO_DNA_RECOMBINATION
GO_bp	GO_REGULATION_OF_ADAPTIVE_IMMUNE_RESPONSE	159	53	1.66326e-10	2.69272e-09	TNFRSF1B:CD160:CD1D:CD1A:TNFSF4:RC3H1:PTPRC:CR1:DUSP10:SIRT1:IL18:PTPN6:STAT6:HMGB1:ZBTB1:EIF2AK4:IL4R:PYCARD:ADCY7:SUPT6H:MALT1:JAK3:IL12RB1:CLC:LILRB1:RSAD2:IL18R1:RIF1:HSPD1:CD28:SLC11A1:C20orf196:SAMSN1:MLH1:CD80:TFRC:WHSC1:IL6ST:MEF2C:DUSP22:TRIM27:HLA-H:HLA-E:HLA-C:HLA-B:LTA:MAP3K7:STX7:TNFAIP3:FAM49B:CD274:RC3H2:BTK	http://www.gsea-msigdb.org/gsea/msigdb/cards/GO_REGULATION_OF_ADAPTIVE_IMMUNE_RESPONSE
GO_bp	GO_ION_TRANSPORT	1657	315	1.70922e-10	2.76105e-09	MTOR:PINK1:ATP6V0B:PCSK9:MCOLN2:LRRC8B:CLCC1:GSTM2:KCNA2:ATP5F1:ATP1A1:PDZK1:PRKAB2:CTSS:SLC39A1:KCNN3:HCN3:SYT11:MPC2:SLC19A2:XPR1:CACNA1E:PTPRC:SLC26A9:FLVCR1:SLC30A10:TMEM63A:ARF1:AKR1C1:ATP5C1:CACNB2:COMMD3:SYT15:ANK3:CDH23:MCU:KCNMA1:PPIF:PTEN:SLC25A28:CUTC:GSTO1:SLC25A22:STIM1:CYB5R2:ANO3:LINC00610:COMMD9:CRY2:ARHGAP1:SLC43A1:FTH1:AHNAK:SLC3A2:SLC22A11:PPFIA1:UCP3:SLCO2B1:SLC36A4:CUL5:FXYD2…	http://www.gsea-msigdb.org/gsea/msigdb/cards/GO_ION_TRANSPORT
GO_bp	GO_REGULATION_OF_PROTEIN_DEPHOSPHORYLATION	137	48	1.71946e-10	2.7715e-09	MTOR:PINK1:PHACTR4:ENSA:TIPRL:PTPRC:SWAP70:CRY2:PPP2R5B:PPP6R3:NCKAP1L:HSP90B1:PPP2R5E:CALM1:PPP4R4:PPP2R5C:ARPP19:PPP1R9B:CALM3:PPP2R1A:LILRB2:PPP6R1:ROCK2:EIF2AK2:MGAT5:PPP1R1C:SLC39A10:PPP1R7:PPP1R16B:YWHAB:GNAI2:PRKCD:PPP4R2:GSK3B:HTT:PPP1R2P3:BOD1:PPP1R10:HSP90AB1:PPP1R17:PTN:MFHAS1:PPP1R3B:CDCA2:PPP2R2A:JAK2:PPP2R4:NSMF	http://www.gsea-msigdb.org/gsea/msigdb/cards/GO_REGULATION_OF_PROTEIN_DEPHOSPHORYLATION
GO_bp	GO_REGULATION_OF_CELL_SHAPE	146	50	1.83471e-10	2.95079e-09	CDC42:PLEKHO1:CDC42SE1:S100A13:RHOD:ARAP1:FMNL3:PLXNC1:FGD6:RHOF:FERMT2:LINC00341:SYNE3:TPM1:FES:ALDOA:CORO1A:CRK:CCL3:EPB41L3:ARHGAP35:CDC42EP5:CDC42EP3:RHOQ:WDPCP:RND3:PRPF40A:FN1:BRWD1:ITGB2:MYH9:PARVB:LIMD1:WDR1:SHROOM3:HEXB:RHOBTB3:CDC42SE2:DIAPH1:LST1:PHIP:FYN:ARHGAP18:SEPT7:STRIP2:PTN:DMTN:PTK2:SEMA4D:SH3KBP1:PLXNB3	http://www.gsea-msigdb.org/gsea/msigdb/cards/GO_REGULATION_OF_CELL_SHAPE
GO_bp	GO_CYTOSKELETON_DEPENDENT_INTRACELLULAR_TRANSPORT	173	56	1.84199e-10	2.95604e-09	KIF1B:CDC42:SFPQ:HSPB11:ARL8A:HNRNPU-AS1:HNRNPU:ARHGAP21:BICD1:TUBA1A:CCDC64:SYNE2:IFT43:CCDC88C:TRIP11:DYNC1H1:RASGRP1:SPG11:BLOC1S6:MYO5A:KIF23:AP3S2:CLN3:CLN3:SPG7:MYO1C:PAFAH1B1:UBB:ACTN4:LRPPRC:CCDC88A:TRAK2:MREG:KIF1A:SOD1:NEFH:IFT27:SUN2:ARL8B:TTC21A:TRAK1:COPG1:IFT122:TMEM108:IFT80:MAP6D1:HTT:TNPO1:MAK:KIF13A:TUBB:DST:DYNC1I1:COPG2:PCM1:HOOK3:BICD2:FMR1	http://www.gsea-msigdb.org/gsea/msigdb/cards/GO_CYTOSKELETON_DEPENDENT_INTRACELLULAR_TRANSPORT
GO_bp	GO_SISTER_CHROMATID_SEGREGATION	187	59	1.91785e-10	3.07106e-09	SFPQ:POGZ:MSTO1:TPR:NEK2:NSL1:CENPF:HNRNPU-AS1:HNRNPU:BUB3:INCENP:CDCA5:NUMA1:DDX11:RACGAP1:ESPL1:ANAPC5:CHAMP1:REC8:DLGAP5:XRCC3:BUB1B:RAB11A:KIF23:PLK1:AURKB:ZNF207:BECN1:NDC80:PPP2R1A:AURKC:GEN1:ANAPC1:CUL3:RAD21L1:DSN1:HIRA:SGOL1:CTNNB1:SMC4:FBXW7:PAPD7:NIPBL:SPDL1:BOD1:KIFC1:TTK:FBXO5:STAG3:TNKS:PINX1:CHMP7:PTTG3P:RAD21:NSMCE2:SMC5:CDK5RAP2:NEK6:SMC1A:ATRX	http://www.gsea-msigdb.org/gsea/msigdb/cards/GO_SISTER_CHROMATID_SEGREGATION
GO_bp	GO_POSITIVE_REGULATION_OF_MITOCHONDRION_ORGANIZATION	116	43	1.93675e-10	3.09459e-09	UBE2J2:MFN2:VPS13D:PINK1:ATPIF1:SH3GLB1:OPTN:PPIF:BNIP3:CAMKK2:VPS13C:PYCARD:CSNK2A2:TP53:NPEPPS:PMAIP1:BCL2:YWHAQ:PPP3R1:HTRA2:HK2:BCL2L11:YWHAB:BID:UBE2L3:YWHAH:RAC2:MIEF1:SREBF2:ARIH2:BAP1:GSK3B:TFDP2:TNFSF10:TP63:HTT:PPARGC1A:FBXW7:ABLIM3:MICALL2:SMURF1:DDHD2:HUWE1	http://www.gsea-msigdb.org/gsea/msigdb/cards/GO_POSITIVE_REGULATION_OF_MITOCHONDRION_ORGANIZATION
GO_bp	GO_NEGATIVE_REGULATION_OF_CELL_ADHESION	274	77	1.96935e-10	3.13986e-09	AJAP1:RCC2:GBP1:GLMN:PTPN22:ADAM15:MUC1:TNFSF4:RC3H1:PTPRC:GTPBP4:DLG5:PTEN:SWAP70:MEN1:WNK1:PTPN6:PTPRO:ERBB3:ATP5B:PAWR:PLXNC1:CORO1C:HMGB1:AKT1:ADAM10:MAP2K5:IL4R:SPN:CDH1:NF1:TBCD:JAK3:ACTN4:LILRB2:LILRB1:ITGB1BP1:CYP1B1:PELI1:MARCH7:ITCH:SDC4:JAM2:RUNX1:NF2:LGALS1:PPARA:PRKCD:PHLDB2:CD80:APOD:KIAA0922:SEMA5A:EFNA5:TGFBI:CD74:DUSP22:GCNT2:ADTRP:FAM65B:BTN2A2:CD164:GPNMB:DMTN:IDO1:PAG1:PTK2:KA…	http://www.gsea-msigdb.org/gsea/msigdb/cards/GO_NEGATIVE_REGULATION_OF_CELL_ADHESION
GO_bp	GO_REGULATION_OF_NUCLEAR_DIVISION	206	63	2.02164e-10	3.20929e-09	RCC1:TPR:NEK2:CENPF:CCSAP:HNRNPU-AS1:HNRNPU:BUB3:MKI67:CDCA5:NUMA1:CCND2:ESPL1:ANAPC5:KNTC1:CDC16:DLGAP5:XRCC3:BUB1B:PLK1:SH2B1:PRDM7:AURKB:ZNF207:BECN1:PPP1R9B:TOM1L1:NDC80:GEN1:ANAPC1:CD28:OBSL1:CUL3:L3MBTL1:AURKA:RANBP1:DRG1:EREG:CCNG2:MAP9:NIPBL:CCNI2:CDC25C:CCNJL:CCNG1:SPDL1:CUL9:PHIP:TTK:FBXO5:ANLN:CDK13:TNKS:UBXN2B:PTTG3P:RAD21:MTBP:NSMCE2:SMC5:CDC14B:CDK5RAP2:NEK6:SMC1A:ATRX	http://www.gsea-msigdb.org/gsea/msigdb/cards/GO_REGULATION_OF_NUCLEAR_DIVISION
GO_bp	GO_ENDOPLASMIC_RETICULUM_TO_GOLGI_VESICLE_MEDIATED_TRANSPORT	206	63	2.02164e-10	3.20929e-09	PEF1:TMED5:CAPZA1:COPA:GOLT1A:ARF1:COG2:ANK3:SEC31B:VTI1A:SEC23IP:PPP6R3:RAB30:ARCN1:HYOU1:SORL1:ERGIC2:LRRK2:DCTN2:TMED2:F10:CNIH1:ACTR10:TMED10:SERPINA1:DYNC1H1:LMF1:RP11-161M6.2:COG7:COG8:RP11-343C2.12:GOSR2:CSNK1D:PPP6R1:TRAPPC12:MCFD2:SPTBN1:TEX261:DCTN1:PGAP1:CUL3:SEC23B:ERGIC3:VAPB:CTSZ:TRAPPC10:SEC13:ARF4:GOLGB1:COPG1:COPB2:SEC31A:SEC24B:DCTN4:GRIA1:KDELR2:YKT6:DYNC1I1:CAPZA2:COPG2:RAB19:…	http://www.gsea-msigdb.org/gsea/msigdb/cards/GO_ENDOPLASMIC_RETICULUM_TO_GOLGI_VESICLE_MEDIATED_TRANSPORT
GO_bp	GO_PROTEIN_LOCALIZATION_TO_MITOCHONDRION	142	49	2.05447e-10	3.25439e-09	UBE2J2:MFN2:PINK1:ATPIF1:SH3GLB1:HAX1:TIMM23:HK1:IMMP1L:LRRK2:DDIT3:DNAJC15:TIMM9:CALM1:HSP90AA1:AKT1:PAM16:CSNK2A2:TP53:NPEPPS:PMAIP1:BCL2:NDUFA13:CALM3:YWHAQ:PPP3R1:HTRA2:HK2:BCL2L11:HSPD1:MTERFD2:YWHAB:BID:UBE2L3:YWHAH:RAC2:SREBF2:ARIH2:BAP1:TFDP2:TP63:FBXW7:ABLIM3:MICALL2:BNIP3L:DNAJA1:TOMM5:SLC25A6:HUWE1	http://www.gsea-msigdb.org/gsea/msigdb/cards/GO_PROTEIN_LOCALIZATION_TO_MITOCHONDRION
GO_bp	GO_REGULATION_OF_SISTER_CHROMATID_SEGREGATION	80	34	2.12233e-10	3.35465e-09	SFPQ:TPR:CENPF:HNRNPU-AS1:HNRNPU:BUB3:CDCA5:NUMA1:DDX11:ESPL1:ANAPC5:DLGAP5:XRCC3:BUB1B:PLK1:AURKB:ZNF207:BECN1:NDC80:GEN1:ANAPC1:CUL3:CTNNB1:NIPBL:SPDL1:TTK:FBXO5:TNKS:PTTG3P:RAD21:NSMCE2:SMC5:CDK5RAP2:NEK6:ATRX	http://www.gsea-msigdb.org/gsea/msigdb/cards/GO_REGULATION_OF_SISTER_CHROMATID_SEGREGATION
GO_bp	GO_TELOMERE_ORGANIZATION	174	56	2.35892e-10	3.72061e-09	EXOSC10:RPA2:SMG7:NEK2:PARP1:HNRNPU-AS1:HNRNPU:POLA2:POLD3:POLE:BRCA2:RFC3:TEP1:HNRNPC:HSP90AA1:XRCC3:BLM:USP7:SMG1:MAPK3:PAPD5:TERF2IP:RPA1:AURKB:MAP2K7:ZSCAN4:CCT4:CCT7:RIF1:XRCC5:SMARCAL1:SP100:CCT8:MAPK1:CTNNB1:GNL3:ATR:NAF1:TERT:CCT5:DCP2:RAD50:PPP1R10:HSP90AB1:HNRNPA2B1:POLD2:CCT6A:POT1:TNKS:PINX1:HMBOX1:WRN:PRKDC:NSMCE2:SMC5:POLE3:ATRX	http://www.gsea-msigdb.org/gsea/msigdb/cards/GO_TELOMERE_ORGANIZATION
GO_bp	GO_POST_TRANSLATIONAL_PROTEIN_MODIFICATION	362	94	2.3981e-10	3.77432e-09	ICMT:PTP4A2:LRRC41:PCSK9:PSMD4:PSMB4:SERPINC1:LAMC1:DTL:PSMD13:RCN1:TMEM132A:MEN1:PRSS23:CUL5:SPSB2:CAND1:SOCS2:HSP90B1:FBXW8:WSB2:KBTBD6:KBTBD7:LMO7:FBXL3:CUL4A:PSME1:PSMA6:LRR1:KTN1:SERPINA10:SERPINA1:ANKRD9:FBN1:COPS2:ADAM10:RAB11A:FEM1B:PSMA4:BTBD1:ASB7:FBXL19:NAE1:GAN:FLCN:WSB1:IGFBP4:PSMC5:P4HB:FN3KRP:PSMA8:NUCB1:FBXO11:PSME4:TGOLN2:MGAT4A:TTL:PSMD14:FN1:OBSL1:CUL3:RHBDD1:COPS7B:COPS8:PSMF1…	http://www.gsea-msigdb.org/gsea/msigdb/cards/GO_POST_TRANSLATIONAL_PROTEIN_MODIFICATION
GO_bp	GO_REGULATION_OF_SMALL_GTPASE_MEDIATED_SIGNAL_TRANSDUCTION	332	88	2.88961e-10	4.53817e-09	MFN2:CDC42:STMN1:INPP5B:SYDE2:ARHGAP29:CDC42SE1:DENND4B:ARHGEF2:ARHGEF11:RALGPS2:ABL2:TGFB2:ITPKB:GDI2:ARHGAP21:ARHGAP19:ARHGAP1:MADD:RHOD:ARAP1:ARHGEF12:ARHGAP32:RACGAP1:FGD6:RHOF:STARD13:LPAR6:MCF2L:RASA3:ARHGAP5:RALGAPA1:SOS2:ARHGAP11A:RASGRP1:AKAP13:GPR56:ABR:CRK:RAP1GAP2:FLCN:NF1:GRB2:MAPRE2:TRIP10:KANK2:PLEKHG2:CTB-60E11.4:ARHGAP35:CYTH2:ITSN2:SOS1:RHOQ:STAMBP:PSD4:CUL3:GPR55:FARP2:RALGAPA2…	http://www.gsea-msigdb.org/gsea/msigdb/cards/GO_REGULATION_OF_SMALL_GTPASE_MEDIATED_SIGNAL_TRANSDUCTION
GO_bp	GO_REGULATION_OF_WNT_SIGNALING_PATHWAY	348	91	3.11418e-10	4.88043e-09	HDAC1:MACF1:RNF220:WLS:PSMD4:PSMB4:ASPM:PSMD13:LGR4:CTNND1:WNK1:LRP6:PTPRO:LRRK2:PRICKLE1:GLI1:DDIT3:LATS2:AMER2:CHD8:PSME1:PSMA6:DACT1:PPM1A:PSEN1:USP8:CSNK1G1:SMAD3:TLE3:PSMA4:CYLD:WWOX:HIC1:HNF1B:IGFBP4:PSMC5:RNF213:CSNK1D:PSMA8:PPP2R1A:PSME4:USP34:PSMD14:CUL3:PSMF1:FERMT1:STK4:GID8:RUNX1:PRDM15:HMGXB4:CSNK1E:RBMS3:CTNNB1:LIMD1:GSK3B:WWTR1:IFT80:TBL1XR1:RBPJ:CXXC4:KIAA0922:TERT:SEMA5A:FAM105B:…	http://www.gsea-msigdb.org/gsea/msigdb/cards/GO_REGULATION_OF_WNT_SIGNALING_PATHWAY
GO_bp	GO_REGULATION_OF_PROTEIN_TARGETING	81	34	3.18053e-10	4.9738e-09	UBE2J2:PINK1:ATPIF1:SH3GLB1:PDZK1:HAX1:ANK3:PAK1:C2CD5:LRRK2:CACNB3:CHP1:CSNK2A2:MYO1C:NPEPPS:NUCB1:ITGB1BP1:HTRA2:KCNB1:ITGB2:UBE2L3:RAC2:MIEF1:SREBF2:ARIH2:BAP1:FBXW7:ABLIM3:FYN:MICALL2:FAM115A:DMTN:BNIP3L:HUWE1	http://www.gsea-msigdb.org/gsea/msigdb/cards/GO_REGULATION_OF_PROTEIN_TARGETING
GO_bp	GO_NUCLEAR_EXPORT	194	60	3.28981e-10	5.13379e-09	NDC1:SRSF11:RBM8A:UHMK1:DHX9:SMG7:TPR:BCCIP:DUSP16:MDM2:CPSF6:NUPL1:RBM26:PPM1A:SRSF5:CHP1:CTDSPL2:AKAP13:SMG1:XPO6:NUP93:DHX38:EIF5A:TP53:ALKBH5:SUPT6H:NUP85:EIF4A3:MALT1:DNAJC27:SRSF7:XPO1:RANBP2:WDR33:BARD1:AGFG1:SP100:SRSF6:CSE1L:MCM3AP:NUP50:SEC13:SETD2:GSK3B:NMD3:NCBP2:RBM27:THOC3:SRSF3:XPO5:CDC40:NUPL2:HNRNPA2B1:POM121C:SMURF1:NUP205:XPO7:TXN:NUP214:THOC2	http://www.gsea-msigdb.org/gsea/msigdb/cards/GO_NUCLEAR_EXPORT
GO_bp	GO_NEGATIVE_REGULATION_OF_KINASE_ACTIVITY	247	71	3.31362e-10	5.14908e-09	CDKN2C:GADD45A:FAM212B:PTPN22:ADAR:PTPRC:DUSP10:AIDA:HNRNPU-AS1:HNRNPU:SMYD3:SH3BP5L:SIRT1:PTEN:DUSP5:PDCD4:IPO7:HIPK3:PTPRJ:MEN1:GSTP1:SORL1:WNK1:PTPN6:LRP6:DUSP16:CORO1C:TAOK3:LATS2:IPO5:C14orf166:PSEN1:WARS:AKT1:CHP1:CSK:PDPK1:PDPK2:PLK1:PYCARD:MYOCD:NF1:COX11:RPTOR:PPP2R1A:ITGB1BP1:MSTN:NF2:DUSP18:DUSP7:PRKCD:CBLB:HEG1:NCK1:WWTR1:KIAA0226:PAQR3:HMGCR:PPP2CA:GNB2L1:DUSP22:TRIM27:CDKN1A:IBTK:TN…	http://www.gsea-msigdb.org/gsea/msigdb/cards/GO_NEGATIVE_REGULATION_OF_KINASE_ACTIVITY
GO_bp	GO_REGULATION_OF_RESPONSE_TO_OXIDATIVE_STRESS	85	35	3.31363e-10	5.14908e-09	PINK1:SFPQ:SZT2:MCL1:PARP1:SIRT1:LRRK2:PAWR:FUT8:BAG5:AKT1:PDE8A:P4HB:PYCR1:HTRA2:NFE2L2:SOD1:ATF4:CTNNB1:TLR6:FBXW7:DHFR:MCTP1:NME5:GNB2L1:FYN:NCOA7:CD36:OXR1:UBQLN1:NR4A3:TXN:MAPKAP1:NONO:NOX1	http://www.gsea-msigdb.org/gsea/msigdb/cards/GO_REGULATION_OF_RESPONSE_TO_OXIDATIVE_STRESS
GO_bp	GO_EMBRYO_DEVELOPMENT_ENDING_IN_BIRTH_OR_EGG_HATCHING	621	141	3.43216e-10	5.32203e-09	HES4:SLC35E2B:HES2:MFN2:LUZP1:PHACTR4:PEF1:INPP5B:NASP:BCL10:GLMN:SLC39A1:PRRX1:NEK2:FLVCR1:TGFB2:CAPN2:EGLN1:ABI1:ZEB1:RIC8A:DEAF1:CTR9:CELF1:PRPF19:CFL1:C2CD3:LRP6:PRICKLE1:HOXC6:HOXC4:HOXC4:E2F7:APAF1:CHST11:TCTN1:FBXW8:KDM2B:TMED2:BRCA2:LPAR6:RNASEH2B:LIG4:CUL4A:CHD8:DACT1:FUT8:PSEN1:VASH1:PPP4R4:AKT1:RTF1:COPS2:ADAM10:MYO1E:TPM1:SMAD3:SIN3A:RBBP6:ANKRD11:FLCN:USP22:SUPT6H:NF1:HNF1B:MED1:PLCD…	http://www.gsea-msigdb.org/gsea/msigdb/cards/GO_EMBRYO_DEVELOPMENT_ENDING_IN_BIRTH_OR_EGG_HATCHING
GO_bp	GO_RESPONSE_TO_REACTIVE_OXYGEN_SPECIES	223	66	3.57607e-10	5.5335e-09	PINK1:SZT2:PRDX1:CAPN2:EGLN1:MTR:ERCC6:CDK1:SIRT1:PPIF:BNIP3:CYP2E1:LDHA:GSTP1:UCP3:RPS3:PDGFD:ETS1:LRRK2:CDK2:STAT6:MDM2:PAWR:CAMKK2:AKT1:TPM1:PDE8A:MAPK3:MT3:CRK:KDM6B:BECN1:MPO:PYCR1:BCL2:MPV17:CYP1B1:NFE2L2:STAT1:ANKZF1:SOD1:MAPK1:PRKCD:APOD:PPARGC1A:PDGFRA:DHFR:FER:GNB2L1:FYN:HDAC2:TNFAIP3:NCF1:CD36:ZNF277:EZH2:AGAP3:PPP2CB:HSF1:APTX:NR4A3:TXN:ABL1:SETX:BTK:AIFM1	http://www.gsea-msigdb.org/gsea/msigdb/cards/GO_RESPONSE_TO_REACTIVE_OXYGEN_SPECIES
GO_bp	GO_POSITIVE_REGULATION_OF_APOPTOTIC_SIGNALING_PATHWAY	176	56	3.83763e-10	5.91333e-09	PINK1:ATPIF1:SFPQ:BCL10:MCL1:PTPRC:FBXO18:SIRT1:PPIF:PTEN:FAS:BNIP3:RPS3:LTBR:DDIT3:CRADD:APAF1:SMAD3:CTSH:PYCARD:SIAH1:CYLD:WWOX:TP53:UBB:FLCN:NF1:PMAIP1:BCL2:PPP2R1A:YWHAQ:PPP3R1:HTRA2:BCL2L11:PRKRA:BCL2L1:SERINC3:YWHAB:STK4:SOD1:BID:YWHAH:PRKCD:GSK3B:NCK1:TFDP2:SKIL:TNFSF10:TP63:FBXW7:GNB2L1:BCLAF1:CAV1:JAK2:TGFBR1:NOX1	http://www.gsea-msigdb.org/gsea/msigdb/cards/GO_POSITIVE_REGULATION_OF_APOPTOTIC_SIGNALING_PATHWAY
GO_bp	GO_PROTEIN_METHYLATION	176	56	3.83763e-10	5.91333e-09	ICMT:PRDM2:KDM1A:KDM4A:SETDB1:ASH1L:ARID4B:SMYD3:SIRT1:METTL10:CTR9:MEN1:SUV420H1:KMT2A:KMT2D:METTL21B:FAM98B:RTF1:WDR61:GSPT1:SETD1A:SETD6:PRDM7:SUPT6H:SUZ12:EZH1:DNMT1:BRD4:KMT2B:KMT2B:FAM98A:FBXO11:KDM3A:RIF1:PRMT2:SETD5:CTNNB1:SETD2:WDR82:WHSC1:TET2:ETF1:NSD1:JARID2:PCMT1:KMT2E:EZH2:KMT2C:PCMTD1:KDM4C:PAX5:PHF19:EHMT1:KDM6A:OGT:ATRX:MECP2	http://www.gsea-msigdb.org/gsea/msigdb/cards/GO_PROTEIN_METHYLATION
GO_bp	GO_STEM_CELL_DIFFERENTIATION	248	71	4.03076e-10	6.19793e-09	PHACTR4:PUM1:PEF1:PSMD4:PSMB4:PTPRC:TGFB2:HNRNPU-AS1:HNRNPU:SEMA4G:PSMD13:TRIM6:CFL1:KMT2A:LRP6:PRICKLE1:CORO1C:EDNRB:PSME1:PSMA6:ESRRB:ELL3:SEMA6D:TCF12:SEMA7A:PSMA4:SEMA4B:MAPK3:SETD1A:NUDT21:SETD6:MYOCD:HNF1B:CDK12:MSI2:ACE:ACE:PSMC5:PSMA8:EIF2AK2:PSME4:SEMA4F:KDM3A:PSMD14:NFE2L2:NRP2:FN1:XRCC5:PSMF1:ITCH:RUNX1:MAPK1:SETD2:KBTBD8:TP63:RBPJ:PDGFRA:REST:PITX2:SEMA5A:MEF2C:FAM172A:TCOF1:ANXA6:JAR…	http://www.gsea-msigdb.org/gsea/msigdb/cards/GO_STEM_CELL_DIFFERENTIATION
GO_bp	GO_CELLULAR_RESPONSE_TO_INORGANIC_SUBSTANCE	214	64	4.08714e-10	6.2715e-09	SYT11:SLC30A10:PARP1:ITPKB:MTR:SYT15:ANK3:PPIF:BNIP3:RASGRP2:BACE1:WNK1:DDX11:CPNE8:LRRK2:CDK2:LIG4:EIF2S1:LGMN:AKT1:CYP1A1:IREB2:IQGAP1:BLM:MEF2A:EEF2K:MAPK3:FUS:ADCY7:MT3:MT1M:MT1G:MT1H:CDH1:CRK:SERPINF1:BECN1:EIF4A3:SYT4:SLC25A23:EIF2AK3:NFE2L2:CARF:SOD1:MAPK1:ATF4:PPARGC1A:CAMK2D:CRHBP:XRCC4:MEF2C:GPR98:TFAP2A:DAXX:GUCA1A:NCF1:BRAF:AOC1:DMTN:CPNE3:HSF1:ATRX:AIFM1:FMR1	http://www.gsea-msigdb.org/gsea/msigdb/cards/GO_CELLULAR_RESPONSE_TO_INORGANIC_SUBSTANCE
GO_bp	GO_ACTIVATION_OF_PROTEIN_KINASE_ACTIVITY	329	87	4.13279e-10	6.32834e-09	MTOR:PINK1:GADD45A:PTPRC:TGFB2:MAP3K8:ERCC6:CDK1:NRG3:DUSP5:MADD:MAP4K2:MAP3K11:PAK1:IL18:WNK1:LRRK2:NCKAP1L:FRS2:ERP29:TAOK3:UBC:MAP3K9:PSEN1:AKT1:PAK6:PTPLAD1:MAP2K5:MLST8:PDPK1:PDPK2:MAPK3:ADCY7:NOD2:MT3:KARS:CRK:MINK1:UBB:TRAF4:TAOK1:CCL5:TOM1L1:CARD14:RPTOR:MALT1:MAP2K7:KIDINS220:ITGB1BP1:ADCY3:SPDYA:EIF2AK2:MAP4K3:RPS27A:CCDC88A:MAP3K2:MLTK:SLC11A1:COPS8:STK4:ADNP:SOD1:MAPK1:MAPKAPK3:DUSP7:…	http://www.gsea-msigdb.org/gsea/msigdb/cards/GO_ACTIVATION_OF_PROTEIN_KINASE_ACTIVITY
GO_bp	GO_PROTEIN_COMPLEX_OLIGOMERIZATION	556	129	4.51841e-10	6.90443e-09	ATPIF1:RCC1:CRYZ:MCOLN2:BCL10:SH3GLB1:GBP1:KCNA2:PEX11B:CRTC2:SYT11:APOA1BP:ITLN1:GLUL:KCTD3:AKR1C1:TYSND1:MCU:CUTC:IKZF5:RRM1:TRIM6:TRIM34:TRIM22:SBF2:APIP:AHNAK:ATL3:BIRC3:DPAGT1:SORL1:PEX5:ASIC1:IKZF4:DDIT3:CPSF6:APAF1:ACACB:KCTD10:STX2:NUPL1:DGKH:KCTD12:DHRS4:ATL1:ZBTB1:TMED10:CCDC88C:TCL1A:EVL:RASGRP1:CHP1:USP50:ANXA2:CRTC3:BLM:ALDOA:FUS:PYCARD:NOD2:NUDT21:SRR:TP53:SHMT1:SLC6A4:CCL5:GRB2:RNF…	http://www.gsea-msigdb.org/gsea/msigdb/cards/GO_PROTEIN_COMPLEX_OLIGOMERIZATION
GO_bp	GO_TELOMERE_MAINTENANCE_VIA_TELOMERE_LENGTHENING	82	34	4.72476e-10	7.20478e-09	EXOSC10:RPA2:SMG7:NEK2:PARP1:HNRNPU-AS1:HNRNPU:HNRNPC:HSP90AA1:MAPK3:PAPD5:TERF2IP:RPA1:AURKB:MAP2K7:ZSCAN4:CCT4:CCT7:XRCC5:CCT8:MAPK1:CTNNB1:ATR:NAF1:TERT:CCT5:DCP2:RAD50:HSP90AB1:HNRNPA2B1:CCT6A:POT1:TNKS:PINX1:HMBOX1	http://www.gsea-msigdb.org/gsea/msigdb/cards/GO_TELOMERE_MAINTENANCE_VIA_TELOMERE_LENGTHENING
GO_bp	GO_CIRCADIAN_REGULATION_OF_GENE_EXPRESSION	56	27	4.81545e-10	7.32787e-09	HDAC1:HNRNPU-AS1:HNRNPU:SIRT1:LGR4:CRY2:RBM4B:KMT2A:KDM5A:PPP1CC:RORA:ZFHX3:HNF1B:CSNK1D:PPP1CB:NRIP1:CSNK1E:ATF4:PPARA:BHLHE40:PPARGC1A:CLOCK:CCRN4L:HDAC2:AHR:NAMPT:NCOA2:OGT	http://www.gsea-msigdb.org/gsea/msigdb/cards/GO_CIRCADIAN_REGULATION_OF_GENE_EXPRESSION
GO_bp	GO_NEGATIVE_REGULATION_OF_INTRINSIC_APOPTOTIC_SIGNALING_PATHWAY	94	37	4.87174e-10	7.3982e-09	ENO1:PINK1:KDM1A:HDAC1:MCL1:MUC1:ARHGEF2:RTKN2:SIRT1:PPIF:CD44:SYVN1:C11orf82:HYOU1:LRRK2:TMBIM6:ZNF385A:MDM2:BAG5:AKT1:ELL3:BCL2:NDUFA13:HTRA2:MARCH7:NFE2L2:BCL2L1:PTTG1IP:BID:XBP1:NME5:CD74:CLU:RRM2B:DNAJA1:DDX3X:NONO	http://www.gsea-msigdb.org/gsea/msigdb/cards/GO_NEGATIVE_REGULATION_OF_INTRINSIC_APOPTOTIC_SIGNALING_PATHWAY
GO_bp	GO_CELLULAR_RESPONSE_TO_ANTIBIOTIC	141	48	5.29262e-10	8.02077e-09	PINK1:ID3:CDK1:SIRT1:PPIF:PTEN:BNIP3:RPS3:PDGFD:ETS1:ITPR2:DDX11:LRRK2:STAT6:MDM2:PAWR:PDE8A:ADCY7:TP53:KDM6B:RPL23:BECN1:PYCR1:ADCY3:CYP1B1:PRKCE:ACTR2:NFE2L2:ANKZF1:PRKCD:MEF2C:EFNA5:LARP1:KCNMB1:GNB2L1:DAXX:HDAC2:TNFAIP3:AHR:ZNF277:EZH2:CLU:HSF1:NR4A3:TXN:ABL1:SETX:AIFM1	http://www.gsea-msigdb.org/gsea/msigdb/cards/GO_CELLULAR_RESPONSE_TO_ANTIBIOTIC
GO_bp	GO_NIK_NF_KAPPAB_SIGNALING	173	55	5.67215e-10	8.57825e-09	AGO3:PRDX1:PTPN22:PSMD4:PSMB4:RC3H1:RTKN2:PDCD4:PSMD13:RPS3:BIRC3:IL18:HMGB1:PSME1:PSMA6:NFKBIA:PPM1A:DICER1:AKT1:UACA:PSMA4:NLRC3:LITAF:NOD2:CYLD:NFAT5:TERF2IP:TRAF4:PSMC5:CARD14:PSMA8:MALT1:ACTN4:EIF2AK2:PPM1B:PSME4:IL18R1:LIMS1:PSMD14:COPS8:PSMF1:TLR6:SKP1:FBXW11:PSMB8:MAP3K7:NOD1:PSMC2:CUL1:TNFRSF10B:PTP4A3:RC3H2:PSMB7:TLR7:TSPAN6	http://www.gsea-msigdb.org/gsea/msigdb/cards/GO_NIK_NF_KAPPAB_SIGNALING
GO_bp	GO_REGULATION_OF_PROTEIN_LOCALIZATION_TO_NUCLEUS	111	41	5.74962e-10	8.67756e-09	TARDBP:TPR:PARP1:CDK1:CABP1:NUPL1:IPO5:PSEN1:AKT1:CHP1:SMAD3:SIN3A:PLK1:CDH1:FLCN:NF1:LILRB4:CCT4:CCT7:POLR1A:EIF2AK3:FERMT1:CCT8:MAPK1:NF2:PRKCD:GSK3B:HCLS1:DTX3L:NMD3:APOD:TERT:CCT5:FYN:CCT6A:CD36:MDFIC:MFHAS1:PINX1:PKIA:FLNA	http://www.gsea-msigdb.org/gsea/msigdb/cards/GO_REGULATION_OF_PROTEIN_LOCALIZATION_TO_NUCLEUS
GO_bp	GO_DNA_TEMPLATED_TRANSCRIPTION_INITIATION	245	70	5.87196e-10	8.84404e-09	THRAP3:MED8:TAF13:TFAM:CDK1:PTEN:TAF1D:ATF7IP:BAZ2A:CDK4:CAND1:NR2C1:CDK8:HMGB1:ESRRB:GTF2A1:BRF1:RORA:CREBBP:MAPK3:TAF1C:POLR2A:TP53:HNF1B:MED1:UBTF:PSMC5:TAF4B:TCF4:MED16:GTF2F1:POLR1A:GTF3C3:NCOA6:MED15:PPARA:PPARG:NR2C2:CTNNB1:GTF2E1:WWTR1:PPARGC1A:RBPJ:POLR2B:SUB1:CDK7:GTF2H2:BDP1:NR3C1:RXRB:TAF11:PPARD:CDKN1A:ZNF451:MED23:TBPL1:BCLAF1:GTF2I:TAF6:PSMC2:HNF4G:TAF2:NR4A3:CDK9:SETX:MED14:AR:MED…	http://www.gsea-msigdb.org/gsea/msigdb/cards/GO_DNA_TEMPLATED_TRANSCRIPTION_INITIATION
GO_bp	GO_POSITIVE_REGULATION_OF_DNA_BINDING_TRANSCRIPTION_FACTOR_ACTIVITY	260	73	6.00372e-10	9.024e-09	PINK1:KDM1A:BCL10:CRTC2:ARHGEF2:DHX9:TRAF5:RTKN2:PTEN:ADAM8:TRIM34:TRIM22:PPP2R5B:RPS3:IL18:ERC1:LRP6:IRAK4:DDIT3:UBC:PRKD1:PSMA6:SAV1:AKT1:SMAD3:CRTC3:PYCARD:NOD2:TERF2IP:MYOCD:UBB:TRIM25:CARD14:MALT1:EIF2AK2:RPS27A:IL18R1:ATF2:STK36:LRRFIP1:DDRGK1:ITGB2:PPARG:MYD88:CTNNB1:LTF:HCLS1:MAP3K13:PPARGC1A:TLR6:CLOCK:PPP3CA:FER:TRIM38:TRIM27:TRIM26:FLOT1:MAP3K7:NOD1:CD36:CAV1:HIPK2:ARHGEF5:CLU:MTDH:TRA…	http://www.gsea-msigdb.org/gsea/msigdb/cards/GO_POSITIVE_REGULATION_OF_DNA_BINDING_TRANSCRIPTION_FACTOR_ACTIVITY
GO_bp	GO_RESPONSE_TO_ANTIBIOTIC	316	84	6.23345e-10	9.31461e-09	CASP9:PINK1:KDM1A:ID3:JAK1:VCAM1:SETDB1:CAPN2:CDK1:SIRT1:PPIF:PTEN:BNIP3:CYP2E1:LDHA:GSTP1:RPS3:PDGFD:ETS1:ITPR2:DDX11:LRRK2:STAT6:MDM2:PAWR:AACS:HSP90AA1:CYP1A1:PDE8A:CIITA:TUFM:ADCY7:CRK:TP53:KDM6B:RPL23:BECN1:RPS6KB1:PYCR1:FECH:BCL2:ADCY3:CYP1B1:PRKCE:ACTR2:PSMD14:NFE2L2:MSTN:STAT1:ANKZF1:BCL2L1:SOD1:PRKCD:RSRC1:ADH6:OXCT1:HMGCR:CRHBP:MEF2C:EFNA5:CDO1:LARP1:KCNMB1:GNB2L1:DAXX:FYN:HDAC2:TNFAIP3…	http://www.gsea-msigdb.org/gsea/msigdb/cards/GO_RESPONSE_TO_ANTIBIOTIC
GO_bp	GO_POSITIVE_REGULATION_OF_LYMPHOCYTE_ACTIVATION	316	84	6.23345e-10	9.31461e-09	CDC42:BCL10:VCAM1:CD160:CD1D:TNFSF4:PTPRC:CD46:DUSP10:ITPKB:MAP3K8:ADAM8:RPS3:PAK1:IL18:PTPN6:CLECL1:NCKAP1L:TESPA1:STAT6:HMGB1:HSPH1:PNP:ZBTB1:AKT1:IGHG1:IGHV6-1:IGHV2-26:IGHV1-58:RASGRP1:CSK:BLM:PDPK1:PDPK2:DNAJA3:IL4R:CORO1A:PYCARD:NOD2:CYLD:AP1G1:CCL5:STAT5B:GRB2:MALT1:BCL2:CD209:JAK3:IL12RB1:LILRB2:LILRB1:LILRB4:PELI1:RIF1:SLC39A10:HSPD1:CD28:C20orf196:RUNX1:ICOSLG:XBP1:LGALS1:MLH1:CD47:CD80…	http://www.gsea-msigdb.org/gsea/msigdb/cards/GO_POSITIVE_REGULATION_OF_LYMPHOCYTE_ACTIVATION
GO_bp	GO_REGULATION_OF_PROTEIN_BINDING	216	64	6.23509e-10	9.31461e-09	KDM1A:STMN1:PCSK9:ADAM15:AIDA:BDNF:MEN1:SORL1:DDX11:LRRK2:TMBIM6:TDG:DACT1:EIF2S1:PSEN1:AKT1:TTBK2:CCPG1:ANXA2:BTBD1:PLK1:MAPK3:CYLD:FAM192A:CRK:ARRB2:AURKB:TRAF4:CCL23:ACE:ACE:BCL2:GTF2F1:ITGB1BP1:ITGA4:PLCL1:STK4:ADNP:AURKA:CTSZ:CSNK1E:PPARA:CRBN:PLCL2:PRKCD:GSK3B:DTX3L:NMD3:LRPAP1:RAPGEF2:TERT:DAB2:MEF2C:PPP2CA:FAM65B:FLOT1:CD36:CAV1:HIPK2:PPP2CB:HSF1:TGFBR1:ABL1:PIM2:TAF1	http://www.gsea-msigdb.org/gsea/msigdb/cards/GO_REGULATION_OF_PROTEIN_BINDING
GO_bp	GO_CELLULAR_CHEMICAL_HOMEOSTASIS	799	171	6.27276e-10	9.35189e-09	FAM132A:PPT1:ATP6V0B:MCOLN2:GCLM:GSTM2:ATP1A1:SLAMF8:MPC2:ABL2:XPR1:PTPRC:FLVCR1:ARF1:EGLN1:CACNB2:NCOA4:SIRT1:HK1:CDH23:MCU:KCNMA1:GSTO1:PDZD8:GLRX3:BNIP3:STIM1:SWAP70:FTH1:MEN1:SIDT2:C2CD2L:CACNA1C:PTPN6:C3AR1:LRP6:ITPR2:LRRK2:CACNB3:TMBIM6:SLC39A5:ATP5B:DDIT3:CAND1:HSP90B1:CMKLR1:VPS33A:AACS:GJB6:HMGB1:LPAR6:EDNRB:ATP4B:RASA3:SLC8A3:PSEN1:CALM1:GPR68:CKB:CHP1:DMXL2:MYO5A:ANXA2:SLC24A1:SMAD3:SI…	http://www.gsea-msigdb.org/gsea/msigdb/cards/GO_CELLULAR_CHEMICAL_HOMEOSTASIS
GO_bp	GO_GLYCEROLIPID_BIOSYNTHETIC_PROCESS	221	65	6.44665e-10	9.59167e-09	PIK3CD:SLC44A5:PIGK:CEPT1:PIGC:CAPN2:ARF1:PIP4K2A:PTEN:PGAP2:FAR1:INPPL1:MOGAT2:ETNK1:AGAP2:SCARB1:TPTE2:CSNK2A2:PLCG2:PIGS:PCTP:SH3YL1:EPT1:LCLAT1:STARD7:INPP4A:PGAP1:PIKFYVE:ACSL3:CDS2:PIGT:DPM1:SYNJ1:PIGP:AGPAT3:PI4KA:INPP5J:TAMM41:RAB5A:SACM1L:PLSCR1:PIK3CA:PIGZ:PIGG:PI4K2B:AGPAT9:FBXW7:ACSL1:LPCAT1:SYNJ2:AGPAT5:MTMR9:PLEKHA2:AGPAT6:IMPA1:CPNE3:PTDSS1:SLC44A1:RAB14:DPM2:PIGA:PCYT1B:ACSL4:MTMR…	http://www.gsea-msigdb.org/gsea/msigdb/cards/GO_GLYCEROLIPID_BIOSYNTHETIC_PROCESS
GO_bp	GO_REGULATION_OF_CELLULAR_RESPONSE_TO_HEAT	79	33	6.71903e-10	9.97673e-09	MTOR:RPA2:NDC1:TPR:SIRT1:FKBP4:NUPL1:HSPH1:HSP90AA1:BAG5:MLST8:CREBBP:MAPK3:NUP93:RPA1:DNAJC7:NUP85:RPTOR:RANBP2:MAPK1:NUP50:SEC13:GSK3B:ATR:CAMK2D:HSP90AB1:NUPL2:POM121C:DNAJC2:NUP205:DNAJB6:HSF1:NUP214	http://www.gsea-msigdb.org/gsea/msigdb/cards/GO_REGULATION_OF_CELLULAR_RESPONSE_TO_HEAT
GO_bp	GO_RESPONSE_TO_TYPE_I_INTERFERON	95	37	6.9372e-10	1.02799e-08	JAK1:GBP2:ADAR:IFIT3:TRIM6:PTPN6:STAT2:OAS1:OAS3:OAS2:OASL:ISG20:NLRC5:XAF1:TYK2:LSM14A:RSAD2:STAT1:SP100:MX2:MX1:MYD88:SETD2:UBE2K:IRF4:HLA-H:HLA-E:HLA-C:HLA-B:PSMB8:HSP90AB1:TRIM56:IRF5:IFNA6:IFNA13:IFNA8:IFNA1	http://www.gsea-msigdb.org/gsea/msigdb/cards/GO_RESPONSE_TO_TYPE_I_INTERFERON
GO_bp	GO_REGULATION_OF_OXIDATIVE_STRESS_INDUCED_CELL_DEATH	64	29	7.10257e-10	1.05038e-08	PINK1:SFPQ:MCL1:PARP1:SIRT1:LRRK2:PAWR:BAG5:AKT1:PDE8A:P4HB:PYCR1:HTRA2:NFE2L2:SOD1:ATF4:CTNNB1:TLR6:FBXW7:NME5:GNB2L1:FYN:NCOA7:OXR1:UBQLN1:NR4A3:TXN:NONO:NOX1	http://www.gsea-msigdb.org/gsea/msigdb/cards/GO_REGULATION_OF_OXIDATIVE_STRESS_INDUCED_CELL_DEATH
GO_bp	GO_ACTIN_POLYMERIZATION_OR_DEPOLYMERIZATION	207	62	7.11754e-10	1.05048e-08	MTOR:CAPZA1:HAX1:ARF1:MSRB2:ABI1:ADD3:SWAP70:TTC17:CFL1:FCHSD2:NCKAP1L:CCDC53:SSH1:EVL:TMOD2:TMOD3:C15orf38:WASH3P:CORO1A:PYCARD:MYO1C:SSH2:WIPF2:GRB2:PLEKHG2:CTB-60E11.4:ARHGAP35:CDC42EP5:CDC42EP3:PRKCE:SPTBN1:ACTR2:CTNNA2:ACTR3:BIN1:WIPF1:NCKAP1:ABI2:ARPC2:PREX1:PRKCD:HCLS1:NCK1:WDR1:SEMA5A:FER:DIAPH1:TRIM27:ARHGAP18:SNX9:MICALL2:SCIN:ARPC1B:CAPZA2:DMTN:RHOBTB2:KANK1:JAK2:TMOD1:SPTAN1:ARHGAP6:W…	http://www.gsea-msigdb.org/gsea/msigdb/cards/GO_ACTIN_POLYMERIZATION_OR_DEPOLYMERIZATION
GO_bp	GO_RESPONSE_TO_STEROID_HORMONE	385	97	7.22072e-10	1.06357e-08	CASP9:HDAC1:ATP1A1:TGFB2:PARP1:HNRNPU-AS1:HNRNPU:SMYD3:NCOA4:SIRT1:DDIT4:CRY2:RBM14:GSTP1:UCP3:PAK1:FKBP4:KMT2D:CALCOCO1:MDM2:NR2C1:ESRRB:CALM1:CATSPERB:UBE3A:CATSPER2:USP8:RORA:PDCD7:PIAS1:ACSBG1:AKAP13:ABHD2:CNOT1:CYBA:SERPINF1:ARRB2:NCOR1:MED1:RPS6KB1:FECH:BCL2:KANK2:CALM3:NCOA1:CAD:KDM3A:FHL2:BCL2L11:MSTN:IDH1:CPS1:RQCD1:DDRGK1:NCOA6:NCOA3:NRIP1:RUNX1:PRMT2:UBE2L3:YWHAH:DDX17:PPARA:TADA3:PPAR…	http://www.gsea-msigdb.org/gsea/msigdb/cards/GO_RESPONSE_TO_STEROID_HORMONE
GO_bp	GO_JNK_CASCADE	212	63	7.41248e-10	1.08963e-08	PINK1:GADD45A:PTPN22:SLAMF1:DUSP10:AIDA:ERCC6:PDCD4:HIPK3:MAP4K2:MEN1:MAP3K11:GSTP1:RPS3:PAK1:LTBR:IRAK4:TAOK3:UBC:HMGB1:DACT1:MAP3K9:AKT1:RASGRP1:PTPLAD1:PYCARD:NOD2:CYLD:PAFAH1B1:MINK1:NCOR1:UBB:TRAF4:TAOK1:MAP2K7:CDC42EP5:MAP4K3:RPS27A:SH3RF3:MAP3K2:MLTK:ITCH:ULK4:EPHB1:TNIK:MAP3K13:TLR6:PJA2:DUSP22:DAXX:ANKRD6:MAP3K7:NOD1:NCF1:MDFIC:HIPK2:ARHGEF5:MFHAS1:DNAJA1:FKTN:RAPGEF1:TAB3:NOX1	http://www.gsea-msigdb.org/gsea/msigdb/cards/GO_JNK_CASCADE
GO_bp	GO_CELLULAR_RESPONSE_TO_PEPTIDE	375	95	7.91153e-10	1.16067e-08	FAM132A:ATP6V0B:PCSK9:VCAM1:PTPN22:GNRHR2:ARHGEF2:SLC30A10:PARP1:SIRT1:PTEN:MEN1:GSTP1:PAK1:SIK2:BACE1:C2CD5:DDX11:SP1:MARS:CDK4:MDM2:SOCS2:TBC1D4:MAX:SRSF5:PSEN1:LGMN:AKT1:ZNF106:FBN1:MYO5A:RAB8B:CSK:PDPK1:PDPK2:EEF2K:ADCY7:NOD2:BCAR1:CYBA:APRT:CRK:MYO1C:TP53:VAMP2:RPL23:STAT5B:RPS6KB1:GRB2:JAK3:ROCK2:ADCY3:RAB10:SOS1:RHOQ:MBD5:NFE2L2:ITGA4:MSTN:STAT1:CPS1:SOGA1:UMODL1:XBP1:PPARG:GNAI2:PRKCD:APP…	http://www.gsea-msigdb.org/gsea/msigdb/cards/GO_CELLULAR_RESPONSE_TO_PEPTIDE
GO_bp	GO_CHROMATIN_REMODELING	170	54	8.38381e-10	1.22751e-08	RERE:HDAC1:SCMH1:KDM4A:NASP:MYSM1:ITGB3BP:ANP32E:VPS72:TPR:NUDT5:SPTY2D1:PAK1:KDM5A:CHD4:BAZ2A:ACTR6:HMGB1:HNRNPC:CHD8:MIS18BP1:ZBTB1:CASC5:SRCAP:CENPN:KDM6B:SUPT6H:EZH1:SMARCD2:BPTF:SMCHD1:CENPO:CENPA:PSME4:INO80B:BAZ2B:AC009961.3:HJURP:PBRM1:TP63:SMARCAD1:CHD1:JARID2:DAXX:HDAC2:ARID1B:CBX3:BAZ1B:CHRAC1:SMARCA2:KDM4C:POLE3:KDM6A:KDM5C:ATRX	http://www.gsea-msigdb.org/gsea/msigdb/cards/GO_CHROMATIN_REMODELING
GO_bp	GO_NEGATIVE_REGULATION_OF_CELL_POPULATION_PROLIFERATION	738	160	8.45422e-10	1.23536e-08	MFN2:ATPIF1:CDKN2C:DDAH1:GLMN:WDR77:RC3H1:TGFB2:DUSP10:GTPBP4:ABI1:ZEB1:DLG5:PTEN:IFIT3:PDCD4:TP53I11:PTPRJ:FTH1:SF1:MEN1:GSTP1:INPPL1:PAK1:CUL5:TBRG1:ETS1:PTPN6:STRAP:ARID2:E2F7:PAWR:UTP20:RNF10:KDM2B:GJB6:BRCA2:ING1:CUL4A:SAV1:CGRRF1:VASH1:DICER1:BCL11B:WARS:PPP2R5C:KLF13:TPM1:SMAD6:SMAD3:CSK:NLRC3:DNAJA3:SPN:GPR56:KARS:SERPINF1:TP53:ALOX15B:MYOCD:FLCN:SLC6A4:NF1:CCL23:CCL3L3:CCL3L1:MED1:BECN1:…	http://www.gsea-msigdb.org/gsea/msigdb/cards/GO_NEGATIVE_REGULATION_OF_CELL_POPULATION_PROLIFERATION
GO_bp	GO_IN_UTERO_EMBRYONIC_DEVELOPMENT	344	89	8.66998e-10	1.26423e-08	SLC35E2B:MFN2:INPP5B:NASP:SLC39A1:NEK2:FLVCR1:CAPN2:EGLN1:RIC8A:CTR9:PRPF19:C2CD3:E2F7:TCTN1:FBXW8:TMED2:BRCA2:LPAR6:RNASEH2B:LIG4:CUL4A:CHD8:FUT8:VASH1:PPP4R4:AKT1:RTF1:COPS2:ADAM10:MYO1E:TPM1:SMAD3:SIN3A:RBBP6:ANKRD11:FLCN:SUPT6H:HNF1B:MED1:PLCD3:BPTF:GRB2:KIDINS220:SF3B14:NCOA1:BIRC6:RTN4:BCL2L11:PTPN18:SP3:CUL3:EIF4E2:BCL2L1:STK4:GABPA:MAPK1:MYO18B:MYH9:CTNNB1:SETD2:HEG1:MBNL1:SKIL:TBL1XR1:RB…	http://www.gsea-msigdb.org/gsea/msigdb/cards/GO_IN_UTERO_EMBRYONIC_DEVELOPMENT
GO_bp	GO_PROTEIN_LOCALIZATION_TO_PLASMA_MEMBRANE	252	71	8.68623e-10	1.26423e-08	VAMP3:MACF1:GBP1:CNST:OPTN:CACNB2:ANK3:PACS1:PPFIA1:SYTL2:LRP6:C2CD5:CACNB3:TMED2:MPP5:NUMB:ANKRD9:AKT1:MYO5A:ANXA2:RAB8B:RAB11A:CSK:PTPN9:PDPK1:PDPK2:STX4:CDH1:VAMP2:STX8:CLTC:EPB41L3:BSG:ROCK2:RAB10:PRKCE:RHOQ:SPTBN1:VAMP8:GORASP2:TMBIM1:ACSL3:BCL2L1:KCNB1:GOLGA4:APPL1:EPHA3:ARL6:TNIK:GAK:NSG1:PRKG2:RAPGEF2:FYB:DAB2:SQSTM1:GNB2L1:KIF13A:FLOT1:PACSIN1:STX7:MLLT4:FAM126A:RAMP3:SMURF1:TSPAN33:DENN…	http://www.gsea-msigdb.org/gsea/msigdb/cards/GO_PROTEIN_LOCALIZATION_TO_PLASMA_MEMBRANE
GO_bp	GO_POSITIVE_REGULATION_OF_PROTEIN_POLYMERIZATION	134	46	8.8029e-10	1.27868e-08	MTOR:PINK1:ARF1:ARL2:NUMA1:FCHSD2:RPS3:PAK1:NCKAP1L:NAV3:NIN:EVL:HSP90AA1:C15orf38:FES:WASH3P:CORO1A:PYCARD:MYO1C:WIPF2:GRB2:CDC42EP5:CDC42EP3:PRKCE:ACTR2:DCTN1:CTNNA2:ACTR3:CLASP1:BIN1:WIPF1:NCKAP1:ABI2:ARPC2:DRG1:NCK1:FER:TRIM27:SNX9:SCIN:AKAP9:ARPC1B:RHOBTB2:CDK5RAP2:MECP2:WASH6P	http://www.gsea-msigdb.org/gsea/msigdb/cards/GO_POSITIVE_REGULATION_OF_PROTEIN_POLYMERIZATION
GO_bp	GO_POST_GOLGI_VESICLE_MEDIATED_TRANSPORT	104	39	8.9733e-10	1.2983e-08	VAMP3:MACF1:EPS15:ARF1:CNST:OPTN:ANK3:VTI1A:SORL1:MON2:STXBP6:MYO5A:VPS13C:CSK:C16orf62:STX4:AP1G1:VAMP2:GOSR2:RAB10:SPTBN1:VPS54:EXOC6B:VAMP8:ACSL3:ZFYVE20:GOLGA4:ARF4:GAK:EXOC1:SCAMP1:GNB2L1:KIF13A:DOPEY1:IGF2R:EXOC4:VPS13A:RAB14:SEC16A	http://www.gsea-msigdb.org/gsea/msigdb/cards/GO_POST_GOLGI_VESICLE_MEDIATED_TRANSPORT
GO_bp	GO_MITOTIC_SPINDLE_ORGANIZATION	104	39	8.9733e-10	1.2983e-08	STMN1:RCC1:MSTO1:TPR:NEK2:CCSAP:HNRNPU-AS1:HNRNPU:BCCIP:NUMA1:RACGAP1:DCTN2:DYNC1H1:RAB11A:KIF23:PLK1:AURKB:ZNF207:CLTC:NDC80:CEP192:AURKC:DCTN1:CLASP1:AURKA:PCNT:CHEK2:DRG1:SUN2:MAP4:SPICE1:MAP9:KIFC1:TTK:TNKS:TACC1:PPP2R4:SMC1A:MECP2:FLNA	http://www.gsea-msigdb.org/gsea/msigdb/cards/GO_MITOTIC_SPINDLE_ORGANIZATION
GO_bp	GO_RESPONSE_TO_WOUNDING	664	147	9.27116e-10	1.33876e-08	AJAP1:PIK3CD:MTOR:MFN2:CDC42:KDM1A:ID3:HDAC1:MACF1:PABPC4:CAPZA1:BCL9:VPS45:ADAM15:SYT11:SERPINC1:CSRP1:TGFB2:DUSP10:MTR:CDK1:JMJD1C:PLAU:PTEN:ENTPD1:CD44:PHF21A:DGKZ:PAK1:PRCP:ETS1:PTPN6:ITPR2:FGFR1OP2:CBX5:ERBB3:GLI1:SH2B3:SCARB1:DGKH:DOCK9:F10:MAX:RAD51B:VASH1:SERPINA10:SERPINA1:RAB27A:ANXA2:TPM1:SMAD3:CYP1A1:ABHD2:PDPK1:PDPK2:SH2B1:MAPK3:FAM65A:PLCG2:CRK:P2RX5:ARRB2:SARM1:NF1:GRN:AKAP1:RPS6KB…	http://www.gsea-msigdb.org/gsea/msigdb/cards/GO_RESPONSE_TO_WOUNDING
GO_bp	GO_REGULATION_OF_MAP_KINASE_ACTIVITY	334	87	9.30452e-10	1.34095e-08	GADD45A:PTPN22:PTPRC:DUSP10:AIDA:MAP3K8:ERCC6:CDK1:DUSP5:PDCD4:ADAM8:HIPK3:MADD:PTPRJ:MAP4K2:MAP3K11:GSTP1:RPS3:PAK1:PDGFD:SORL1:PTPN6:DUSP16:LRRK2:FRS2:ERP29:TAOK3:UBC:MAP3K9:PSEN1:RASGRP1:PTPLAD1:MAP2K5:CSK:AKAP13:IQGAP1:MAPK3:NOD2:KARS:CRK:UBB:KSR1:TAOK1:NF1:CDK12:MAP2K7:PPP2R1A:KIDINS220:EIF2AK2:MAP4K3:RPS27A:MAP3K2:MLTK:SOD1:MAPK1:DUSP18:MST1R:MAPKAPK3:DUSP7:PRKCD:TNIK:MAP3K13:TLR6:PAQR3:MAP…	http://www.gsea-msigdb.org/gsea/msigdb/cards/GO_REGULATION_OF_MAP_KINASE_ACTIVITY
GO_bp	GO_POSITIVE_REGULATION_OF_NERVOUS_SYSTEM_DEVELOPMENT	529	123	9.9065e-10	1.42491e-08	AGRN:MTOR:SPEN:NBL1:KDM1A:HDAC1:MACF1:KDM4A:ARHGEF2:ABL2:ASPM:ARF1:ZEB1:PARD3:DLG5:PTEN:KIAA1598:BDNF:CAPRIN1:PRPF19:MYRF:PPP2R5B:PAK1:CLSTN3:GLI1:NAP1L1:SOCS2:PLXNC1:PPP1CC:FBXW8:RNF10:LIG4:PRKD1:NIN:PSEN1:NUMB:DICER1:ELL3:MAPK6:TCF12:ZNF609:RAB11A:SEMA7A:IQGAP1:FES:EEF2K:IST1:SERPINF1:PAFAH1B1:CCL3:GRN:MMD:CSNK1D:SYT4:TCF4:NEDD4L:BCL2:HMG20B:ARHGAP35:KIDINS220:GDF7:ITSN2:NCOA1:ACTR2:BIN1:NFE2L2…	http://www.gsea-msigdb.org/gsea/msigdb/cards/GO_POSITIVE_REGULATION_OF_NERVOUS_SYSTEM_DEVELOPMENT
GO_bp	GO_REGULATION_OF_TELOMERE_MAINTENANCE	80	33	9.94649e-10	1.42787e-08	EXOSC10:SMG7:NEK2:PARP1:HNRNPU-AS1:HNRNPU:HNRNPC:USP7:SMG1:MAPK3:PAPD5:TERF2IP:AURKB:MAP2K7:CCT4:CCT7:XRCC5:CCT8:MAPK1:CTNNB1:GNL3:ATR:NAF1:CCT5:DCP2:RAD50:PPP1R10:HNRNPA2B1:CCT6A:POT1:TNKS:PINX1:HMBOX1:ATRX	http://www.gsea-msigdb.org/gsea/msigdb/cards/GO_REGULATION_OF_TELOMERE_MAINTENANCE
GO_bp	GO_LYMPHOCYTE_DIFFERENTIATION	345	89	1.01416e-09	1.45304e-08	PIK3CD:MTOR:VCAM1:PTPN22:CD1D:SLAMF8:TNFSF4:RC3H1:PTPRC:CR1:CD46:DUSP10:ITPKB:ZEB1:BLNK:ADAM8:PTPRJ:IL18:ITFG2:PTPN6:CLEC4D:CLEC4E:NCKAP1L:TESPA1:STAT6:HMGB1:LIG4:PNP:ZBTB1:BCL11B:RASGRP1:RORA:BLM:DNAJA3:IL4R:SPN:CYLD:PLCG2:FANCA:IKZF3:STAT5B:MALT1:BCL2:JAK3:IL12RB1:LILRB2:LILRB4:RSAD2:SOS1:CYP26B1:IL18R1:SP3:ITGA4:CD28:DOCK10:PREX1:SOD1:RUNX1:PKNOX1:XBP1:LGALS1:PLCL2:CTNNB1:VPRBP:CD80:RBPJ:KIAA0…	http://www.gsea-msigdb.org/gsea/msigdb/cards/GO_LYMPHOCYTE_DIFFERENTIATION
GO_bp	GO_CELLULAR_RESPONSE_TO_REACTIVE_OXYGEN_SPECIES	162	52	1.12891e-09	1.61429e-08	PINK1:SZT2:PRDX1:MTR:CDK1:SIRT1:PPIF:BNIP3:RPS3:PDGFD:ETS1:LRRK2:CDK2:STAT6:MDM2:PAWR:CAMKK2:AKT1:TPM1:PDE8A:MAPK3:MT3:CRK:KDM6B:BECN1:MPO:PYCR1:MPV17:CYP1B1:NFE2L2:ANKZF1:SOD1:MAPK1:PRKCD:PDGFRA:DHFR:FER:GNB2L1:HDAC2:TNFAIP3:NCF1:CD36:ZNF277:EZH2:AGAP3:HSF1:NR4A3:TXN:ABL1:SETX:BTK:AIFM1	http://www.gsea-msigdb.org/gsea/msigdb/cards/GO_CELLULAR_RESPONSE_TO_REACTIVE_OXYGEN_SPECIES
GO_bp	GO_MACROAUTOPHAGY	289	78	1.18141e-09	1.68609e-08	MTOR:MFN2:VPS13D:PINK1:ATP6V0B:SH3GLB1:KIAA1324:PRKAB2:UBQLN4:LGALS8:OPTN:PIP4K2A:WAC:SIRT1:BNIP3:VPS37C:ATG16L2:UVRAG:PAFAH1B2:VPS26B:LRRK2:VPS33A:PSEN1:SPTLC2:AKT1:VPS13C:ULK3:MLST8:CLEC16A:CLN3:CLN3:MAPK3:CSNK2A2:ULK2:POLDIP2:BECN1:CALCOCO2:VMP1:EXOC7:RPTOR:WDR45B:EPG5:MVB12A:SUPT5H:FEZ2:HTRA2:VAMP8:CHMP3:PIKFYVE:SNX5:TP53INP2:TBC1D5:RAB5A:PIK3CA:MFN1:KIAA0226:HTT:EXOC1:SYNPO2:VDAC1:LARP1:SQST…	http://www.gsea-msigdb.org/gsea/msigdb/cards/GO_MACROAUTOPHAGY
GO_bp	GO_REGULATION_OF_VIRAL_LIFE_CYCLE	144	48	1.18383e-09	1.68627e-08	PPIH:PKN2:SETDB1:ADAR:IFIT5:TRIM6:FAM111A:BANF1:OAS1:OAS3:OASL:CCNK:EIF2AK4:ANXA2:PTPLAD1:ISG20:CCL5:TRIM25:P4HB:BCL2:ILF3:RSAD2:EIF2AK2:CHMP3:CD28:VAPB:MX1:LGALS1:APOBEC3F:LTF:FAM208A:PLSCR1:TRIM59:PPID:YTHDC2:CD74:TNIP1:LARP1:TRIM38:TRIM27:TRIM26:SRPK1:PPIA:PABPC1:PARP10:FCN1:DDX3X:FMR1	http://www.gsea-msigdb.org/gsea/msigdb/cards/GO_REGULATION_OF_VIRAL_LIFE_CYCLE
GO_bp	GO_NEGATIVE_REGULATION_OF_TRANSPORT	492	116	1.24178e-09	1.76539e-08	VAMP3:MTOR:TNFRSF1B:PCSK9:GBP1:GSTM2:PTPN22:SYT11:TPR:ANK3:SRGN:PPIF:PTEN:GSTO1:LGR4:ARHGAP1:WNK1:C12orf39:LRRK2:CACNB3:TMBIM6:ASIC1:ERBB3:OS9:ANKRD13A:ATXN2:ERP29:CABP1:HMGB1:TBC1D4:NDFIP2:UBAC2:STXBP6:PRKD1:CALM1:CHGA:AKT1:CHP1:OAZ2:CSK:SCAMP5:RAB11FIP3:MPV17L:CORO1A:ABR:UNC119:NF1:RHBDF2:SYT4:NEDD4L:BCL2:ABCA7:CD22:APOC2:CALM3:LILRB2:LILRB1:RSAD2:ITGB1BP1:YWHAQ:PRKCE:ERLEC1:VAMP8:BIN1:ITGAV:BA…	http://www.gsea-msigdb.org/gsea/msigdb/cards/GO_NEGATIVE_REGULATION_OF_TRANSPORT
GO_bp	GO_STRESS_ACTIVATED_PROTEIN_KINASE_SIGNALING_CASCADE	310	82	1.2763e-09	1.81097e-08	PINK1:PRDX1:GADD45A:PTPN22:SLAMF1:TGFB2:DUSP10:AIDA:MAP3K8:ERCC6:FAS:PDCD4:HIPK3:MAP4K2:MEN1:MAP3K11:GSTP1:RPS3:PAK1:LTBR:IRAK4:TAOK3:UBC:HMGB1:DACT1:MAP3K9:CCDC88C:AKT1:RASGRP1:PAK6:PTPLAD1:MAP2K5:MAPK3:PYCARD:NOD2:CYLD:KARS:PAFAH1B1:MINK1:NCOR1:UBB:TRAF4:TAOK1:MAP2K7:CDC42EP5:EIF2AK2:MAP4K3:RPS27A:SH3RF3:MAP3K2:MLTK:ITCH:STK4:MAPK1:ULK4:EPHB1:TNIK:MAP3K13:TNIP2:TLR6:MAP3K1:HMGCR:PJA2:SKP1:FBXW1…	http://www.gsea-msigdb.org/gsea/msigdb/cards/GO_STRESS_ACTIVATED_PROTEIN_KINASE_SIGNALING_CASCADE
GO_bp	GO_MRNA_TRANSPORT	149	49	1.34388e-09	1.90319e-08	NDC1:SRSF11:RBM8A:DHX9:SMG7:TPR:AHCTF1:NUPL1:SRSF5:SMG1:NUP93:DHX38:MYO1C:EIF5A:ALKBH5:SUPT6H:NUP85:EIF4A3:KHSRP:SRSF7:LRPPRC:XPO1:RANBP2:WDR33:AGFG1:SRSF6:MX2:MCM3AP:NUP50:SEC13:SETD2:NCBP2:G3BP2:THOC3:SRSF3:CDC40:QKI:NUPL2:HNRNPA2B1:POM121B:POM121C:NUP205:TNKS:XPO7:HSF1:BICD2:NUP214:THOC2:FMR1	http://www.gsea-msigdb.org/gsea/msigdb/cards/GO_MRNA_TRANSPORT
GO_bp	GO_CYTOSKELETON_DEPENDENT_CYTOKINESIS	97	37	1.3793e-09	1.94959e-08	STMN1:ARF1:ANK3:INCENP:CFL1:RACGAP1:ESPL1:RAB35:BRCA2:ZFYVE26:USP8:KIF23:PLK1:IST1:AURKB:UNC119:CENPA:SPTBN1:ACTR2:STAMBP:CHMP3:SEPT10:ACTR3:SEPT2:SON:SEPT3:PDCD6IP:ROPN1B:SEPT11:MAP9:SEPT8:SNX9:SEPT7:ANLN:ALKBH4:CHMP7:SEPT6	http://www.gsea-msigdb.org/gsea/msigdb/cards/GO_CYTOSKELETON_DEPENDENT_CYTOKINESIS
GO_bp	GO_POSITIVE_REGULATION_OF_AUTOPHAGY	114	41	1.45948e-09	2.05895e-08	MFN2:VPS13D:PINK1:ATPIF1:SH3GLB1:KIAA1324:OPTN:PIP4K2A:WAC:SIRT1:BNIP3:TRIM22:UVRAG:PAFAH1B2:LRRK2:CAMKK2:HMGB1:PRKD1:SPTLC2:EIF2AK4:VPS13C:CLEC16A:MAPK3:FLCN:BECN1:CALCOCO2:SUPT5H:HK2:BCL2L11:TP53INP2:HTT:LARP1:TFEB:MAP3K7:NOD1:SMURF1:BNIP3L:MTDH:SPTLC1:DHRSX:PIM2	http://www.gsea-msigdb.org/gsea/msigdb/cards/GO_POSITIVE_REGULATION_OF_AUTOPHAGY
GO_bp	GO_HORMONE_MEDIATED_SIGNALING_PATHWAY	230	66	1.47419e-09	2.07572e-08	HDAC1:PARP1:NCOA4:SIRT1:LGR4:CRY2:RBM14:PAK1:PRCP:FKBP4:KMT2D:CALCOCO1:NR2C1:LATS2:ESRRB:UBE3A:RORA:PIAS1:AKAP13:ABHD2:CNOT1:ARRB2:NCOR1:MED1:KANK2:NCOA1:KDM3A:FHL2:RQCD1:DDRGK1:NCOA6:NCOA3:NRIP1:RUNX1:PRMT2:YWHAH:DDX17:PPARA:TADA3:PPARG:NR2C2:CTNNB1:APPL1:UBA5:TP63:RNF4:PPARGC1A:CLOCK:ACSL1:UFSP2:SKP2:DAB2:CDK7:CRHBP:NR3C1:CREBRF:RXRB:DAXX:PPARD:CYP7B1:HNF4G:JAK2:DNAJA1:NR4A3:AR:RHOXF1	http://www.gsea-msigdb.org/gsea/msigdb/cards/GO_HORMONE_MEDIATED_SIGNALING_PATHWAY
GO_bp	GO_REGULATION_OF_CHROMATIN_ORGANIZATION	182	56	1.55334e-09	2.183e-08	PINK1:KDM1A:KDM4A:SETDB1:MUC1:TPR:HNRNPU-AS1:HNRNPU:SIRT1:MKI67:CTR9:SPTY2D1:OTUB1:KMT2A:KDM5A:ATF7IP:LRRK2:PPHLN1:SART3:PRKD1:RTF1:SIN3A:WDR61:MAPK3:SETD1A:MYOCD:FLCN:SUPT6H:DNMT1:BRD4:KMT2B:KMT2B:KDM3A:RIF1:TLK1:TRIP12:HIRA:SETD5:TADA3:CTNNB1:FAM208A:PPARGC1A:CAMK2D:NIPBL:WDR70:NSD1:JARID2:ZNF451:KMT2E:PARP10:KDM4C:PAX5:PHF19:CDK9:OGT:ATRX:FMR1:MECP2	http://www.gsea-msigdb.org/gsea/msigdb/cards/GO_REGULATION_OF_CHROMATIN_ORGANIZATION
GO_bp	GO_DNA_CONFORMATION_CHANGE	296	79	1.62715e-09	2.28236e-08	RPA2:NASP:ITGB3BP:ASH1L:DHX9:TPR:PARP1:SMYD3:FBXO18:ERCC6:CDK1:NAP1L4:SPTY2D1:CDCA5:CHD4:RECQL:DDX11:NAP1L1:SART3:UBC:HMGB1:CUL4A:CHD8:ACIN1:FANCM:MIS18BP1:CASC5:CDAN1:BLM:CHD2:NAA60:NAA60:CENPN:RPA1:TP53:CHD3:UBB:TOP3A:SMCHD1:DDX1:CENPO:CENPA:PSME4:RPS27A:ZRANB3:MCM6:XRCC5:SMARCAL1:HJURP:CHAF1B:HIRA:XPC:SMC4:PAPD7:NIPBL:GTF2H2:CHD1:RAD50:BRD2:BRD2-IT1:DAXX:SRPK1:ASCC3:MCM9:HNRNPA2B1:GATAD1:POT1:…	http://www.gsea-msigdb.org/gsea/msigdb/cards/GO_DNA_CONFORMATION_CHANGE
GO_bp	GO_CILIUM_ORGANIZATION	370	93	1.82491e-09	2.55487e-08	CCDC28B:HSPB11:ODF2L:NEK2:SDCCAG8:CDK1:BBIP1:ABLIM1:WDR11:TTC17:CKAP5:C2CD3:TUBA1A:DCTN2:RAB3IP:CCDC41:C12orf55:TCHP:TCTN1:ABCC4:HAUS4:SYNE2:IFT43:TRIP11:DYNC1H1:HSP90AA1:TTBK2:CEP152:RAB11A:PLK1:CYLD:ATMIN:PAFAH1B1:CSNK1D:CEP192:MARK4:ARHGAP35:CCDC114:PPP2R1A:CCDC88A:WDPCP:ACTR2:ALMS1:DCTN1:ACTR3:CLASP1:STK36:TUBA4A:SEPT2:CEP250:PCNT:SFI1:IFT27:CSNK1E:TTC21A:PTPN23:MAP4:ARL6:WDR52:IQCB1:ROPN1:RO…	http://www.gsea-msigdb.org/gsea/msigdb/cards/GO_CILIUM_ORGANIZATION
GO_bp	GO_SMALL_MOLECULE_BIOSYNTHETIC_PROCESS	665	146	1.90672e-09	2.66434e-08	FAM132A:ENO1:PGD:UBIAD1:DHDDS:OSBPL9:PRKAB2:CRTC2:FDPS:UCK2:GLUL:DEGS1:LBR:ITPKB:GUK1:MTR:NUDT5:SEPHS1:PRTFDC1:SIRT1:GLUD1:NT5C2:CYP2E1:AMPD3:APIP:HSD17B12:ACCS:OSBP:FADS2:FADS1:ACER3:SC5D:ENO2:RIMKLB:BCAT1:GPD1:CSAD:SP1:PAH:TDG:ACACB:COQ5:AACS:PNP:SPTLC2:ADAL:SORD:MYO5A:ARPP19:PTPLAD1:CYP1A1:NEIL1:PDE8A:ABHD2:ACSM1:ALDOA:TK2:PLCG2:APRT:SRR:ALOX15B:SHMT1:STARD3:PLCD3:MPO:PYCR1:PDE4A:APOC2:CAD:SME…	http://www.gsea-msigdb.org/gsea/msigdb/cards/GO_SMALL_MOLECULE_BIOSYNTHETIC_PROCESS
GO_bp	GO_ORGANOPHOSPHATE_METABOLIC_PROCESS	529	122	1.94947e-09	2.71891e-08	PIK3CD:ATPIF1:SERINC2:INPP5B:CMPK1:PCSK9:AMPD2:ACP6:THEM4:APOA1BP:PIGC:PARP1:ITPKB:ARF1:GUK1:NUDT5:PIP4K2A:PARG:HK1:PTEN:NT5C2:AMPD3:FAR1:LDHA:DGKZ:NADSYN1:INPPL1:LPCAT3:LRRK2:GPD1:AGAP2:SOCS2:ACACB:RNASEH2B:TMEM55B:PRKD1:ENTPD5:DLST:CALM1:PLD4:NUDT14:ADAL:RORA:CLPX:SMG1:ACSM1:CLN3:CLN3:ALDOA:NOD2:PLCG2:PAFAH1B1:PLCD3:ENPP7:ME2:CMPK2:LCLAT1:RHOQ:MDH1:UGP2:MCEE:HK2:SUCLG1:INPP4A:SULT1C4:GPD2:INPP1…	http://www.gsea-msigdb.org/gsea/msigdb/cards/GO_ORGANOPHOSPHATE_METABOLIC_PROCESS
GO_bp	GO_MAINTENANCE_OF_LOCATION_IN_CELL	94	36	2.01473e-09	2.80459e-08	VPS13D:PINK1:ASPM:HNRNPU-AS1:HNRNPU:ARHGAP21:ANK3:SRGN:HK1:FTH1:ARL2:UVRAG:SORL1:OS9:SYNE2:LINC00341:SYNE3:AKT1:POLR2M:VPS13C:PAFAH1B1:EPB41L3:HK2:BARD1:SP100:MORC3:SUN2:FLNB:SKP1:TAF8:KDELR2:SCIN:SRI:AKAP9:CAV1:TOPORS:VPS13A:TXN	http://www.gsea-msigdb.org/gsea/msigdb/cards/GO_MAINTENANCE_OF_LOCATION_IN_CELL
GO_bp	GO_NEGATIVE_REGULATION_OF_APOPTOTIC_SIGNALING_PATHWAY	222	64	2.11486e-09	2.93842e-08	ENO1:PINK1:KDM1A:EYA3:HDAC1:GCLM:MCL1:MUC1:ARHGEF2:RTKN2:SIRT1:PPIF:FAS:CD44:SYVN1:GSTP1:C11orf82:HYOU1:LRRK2:TMBIM6:ZNF385A:MDM2:PSEN1:BAG5:AKT1:ELL3:MAP2K5:PAM16:MPV17L:CSNK2A2:ARRB2:RPS6KB1:BCL2:NDUFA13:BIRC6:HTRA2:MARCH7:NFE2L2:ITGAV:TMBIM1:BCL2L1:PTTG1IP:BID:XBP1:CTNNB1:GNAI2:TNFSF10:HTT:TERT:NME5:CD74:PHIP:FYN:EYA4:TNFAIP3:TNFRSF10B:CLU:RRM2B:CAAP1:DNAJA1:TGFBR1:DDX3X:AR:NONO	http://www.gsea-msigdb.org/gsea/msigdb/cards/GO_NEGATIVE_REGULATION_OF_APOPTOTIC_SIGNALING_PATHWAY
GO_bp	GO_LYMPHOCYTE_ACTIVATION_INVOLVED_IN_IMMUNE_RESPONSE	174	54	2.14316e-09	2.97212e-08	MTOR:TNFSF4:RC3H1:PTPRC:CD46:APBB1IP:SWAP70:IL18:ITFG2:CLEC4D:CLEC4E:STAT6:HMGB1:LIG4:PSEN1:EIF2AK4:RAB27A:RORA:IL4R:SPN:CORO1A:ITGAL:AP1G1:PLCG2:SUPT6H:MALT1:JAK3:IL12RB1:LILRB1:IL18R1:RIF1:HSPD1:CD28:SLC11A1:DOCK10:C20orf196:XBP1:LGALS1:PLCL2:MLH1:CD80:TFRC:RNF168:WHSC1:GAPT:IRF4:HLA-DMB:CCR6:IFNA6:IFNA13:IFNA8:IFNA1:RC3H2:ABL1	http://www.gsea-msigdb.org/gsea/msigdb/cards/GO_LYMPHOCYTE_ACTIVATION_INVOLVED_IN_IMMUNE_RESPONSE
GO_bp	GO_NEGATIVE_REGULATION_OF_GROWTH	262	72	2.174e-09	3.00921e-08	ENO1:PPT1:CDKN2C:ADAM15:TGFB2:DUSP10:SIRT1:PTEN:SEMA4G:PTPRJ:PAK1:SOCS2:TCHP:SPG20:ING1:SAV1:LGMN:YY1:SEMA6D:SMAD3:SEMA7A:ST20:SEMA4B:MT3:MT1M:MT1G:MT1H:TP53:ALOX15B:FLCN:ULK2:SLC6A4:PPP1R9B:MPO:BCL2:PTPRS:NDUFA13:PPP2R1A:RTN4:BCL11A:SERTAD2:SEMA4F:MSTN:STK4:CXADR:PPARA:PPARG:RYK:APBB2:PLAC8:SPP1:WWC2:SEMA5A:FSTL4:PPP2CA:STC2:SQSTM1:GNB2L1:JARID2:LTA:PPARD:CDKN1A:CD36:IFRD1:PTK2:SMARCA2:SEMA4D:PT…	http://www.gsea-msigdb.org/gsea/msigdb/cards/GO_NEGATIVE_REGULATION_OF_GROWTH
GO_bp	GO_POSITIVE_REGULATION_OF_LOCOMOTION	570	129	2.3635e-09	3.26536e-08	PIK3CD:MTOR:ARHGEF2:PTPRC:TGFB2:AKT3:SIRT1:PLAU:SEMA4G:KIAA1598:ADAM8:SWAP70:MALAT1:RHOD:PAK1:PDGFD:ETS1:WNK1:C3AR1:SP1:NCKAP1L:ATP5B:MDM2:CMKLR1:SSH1:SCARB1:HMGB1:F10:PRKD1:SYNE2:NUMB:PGF:LGMN:AKT1:SEMA6D:ADAM10:ZNF609:RAB11A:SMAD3:SEMA7A:CTSH:SEMA4B:IQGAP1:PDPK1:PDPK2:SPN:MAPK3:CORO1A:STX4:PYCARD:FAM65A:BCAR1:KARS:CRK:MYO1C:ELP5:CCL5:CCL3:GRN:RPS6KB1:MAPRE2:BCL2:PLVAP:ACTN4:ITGB1BP1:ROCK2:PRKCE…	http://www.gsea-msigdb.org/gsea/msigdb/cards/GO_POSITIVE_REGULATION_OF_LOCOMOTION
GO_bp	GO_REGULATION_OF_PROTEASOMAL_UBIQUITIN_DEPENDENT_PROTEIN_CATABOLIC_PROCESS	120	42	2.39725e-09	3.30578e-08	RNF19B:GLMN:UBQLN4:WAC:USP5:LRRK2:PRICKLE1:MDM2:FBXW8:CHFR:PSEN1:BAG5:AKT1:PIAS1:ARIH1:USP7:CLEC16A:PLK1:N4BP1:CSNK1D:NFE2L2:DDRGK1:AURKA:CSNK1E:ARIH2:GSK3B:UBE2K:DAB2:CSNK1A1:GNB2L1:BAG6:HSP90AB1:RNF217:ANKIB1:CAV1:NUB1:CLU:RNF19A:UBQLN1:RAD23B:TAF1:OGT	http://www.gsea-msigdb.org/gsea/msigdb/cards/GO_REGULATION_OF_PROTEASOMAL_UBIQUITIN_DEPENDENT_PROTEIN_CATABOLIC_PROCESS
GO_bp	GO_LYSOSOMAL_TRANSPORT	103	38	2.51027e-09	3.45515e-08	PINK1:PCSK9:ARF1:LYST:NCOA4:FAM160A2:SORL1:M6PR:LRRK2:GNPTAB:VPS33A:VPS39:WASH3P:CLEC16A:AP1G1:STX8:GRN:CACNG4:VPS54:CHMP3:TGFBRAP1:GCC2:BIN1:TRAK2:HMGXB4:ZFYVE20:TRAK1:DTX3L:GAK:KIF13A:IGF2R:TMEM106B:VPS41:CLU:HOOK3:HGSNAT:DENND3:LAMP2	http://www.gsea-msigdb.org/gsea/msigdb/cards/GO_LYSOSOMAL_TRANSPORT
GO_bp	GO_WOUND_HEALING	548	125	2.52132e-09	3.46387e-08	AJAP1:PIK3CD:MTOR:MFN2:CDC42:KDM1A:HDAC1:MACF1:PABPC4:CAPZA1:BCL9:VPS45:ADAM15:SYT11:SERPINC1:CSRP1:TGFB2:DUSP10:JMJD1C:PLAU:PTEN:ENTPD1:CD44:PHF21A:DGKZ:PAK1:PRCP:ETS1:PTPN6:ITPR2:FGFR1OP2:CBX5:ERBB3:SH2B3:SCARB1:DGKH:DOCK9:F10:RAD51B:SERPINA10:SERPINA1:RAB27A:ANXA2:TPM1:SMAD3:PDPK1:PDPK2:SH2B1:MAPK3:PLCG2:CRK:P2RX5:ARRB2:NF1:AKAP1:ACTG1:HMG20B:COMP:ARHGAP35:PRKCE:GGCX:CLASP1:NFE2L2:MSTN:FN1:SLC…	http://www.gsea-msigdb.org/gsea/msigdb/cards/GO_WOUND_HEALING
GO_bp	GO_ENERGY_DERIVATION_BY_OXIDATION_OF_ORGANIC_COMPOUNDS	268	73	2.56723e-09	3.51412e-08	MTOR:PINK1:MTFR1L:STK40:NDUFS5:UQCRH:NDUFS2:SDHC:COX20:CDK1:BNIP3:SLC25A22:NDUFV1:DLAT:GYS2:LYRM5:GPD1:PPP1CC:DNAJC15:DLST:ESRRB:CALM1:NDUFB1:AKT1:IREB2:ACSM1:PHKG2:PHKB:MT3:FLCN:ME2:NDUFS7:SLC25A23:NDUFA13:KHK:PPP1CB:MDH1:UGP2:SUCLG1:COX5B:GPD2:FASTKD1:NDUFB3:IDH1:PASK:GNAS:BID:ADSL:ACO2:GBE1:GSK3B:PIK3CA:PPARGC1A:ETFDH:SDHA:FASTKD3:NNT:NDUFS4:IL6ST:NDUFAF2:PPP1R2P3:GPR116:MTFR2:CYCS:GCK:NDUFA5:…	http://www.gsea-msigdb.org/gsea/msigdb/cards/GO_ENERGY_DERIVATION_BY_OXIDATION_OF_ORGANIC_COMPOUNDS
GO_bp	GO_RESPONSE_TO_IONIZING_RADIATION	147	48	2.56746e-09	3.51412e-08	LZIC:KDM1A:EYA3:GADD45A:VCAM1:PTPRC:PARP1:ERCC6:SIRT1:RRM1:MEN1:XRRA1:MDM2:IKBIP:BRCA2:LIG4:AEN:TICRR:BLM:KARS:CYBA:TP53:GRB2:BCL2:BABAM1:TANK:MLTK:NABP1:XRCC5:BCL2L1:CHEK2:ATR:RNF168:CLOCK:NIPBL:XRCC4:UIMC1:C5orf45:CDKN1A:NAMPT:WRN:POLB:PRKDC:EEF1D:HSF1:INIP:POLE3:ELK1	http://www.gsea-msigdb.org/gsea/msigdb/cards/GO_RESPONSE_TO_IONIZING_RADIATION
GO_bp	GO_HISTONE_METHYLATION	138	46	2.59741e-09	3.5485e-08	PRDM2:KDM1A:KDM4A:SETDB1:ASH1L:ARID4B:SMYD3:SIRT1:CTR9:MEN1:SUV420H1:KMT2A:KMT2D:RTF1:WDR61:SETD1A:SETD6:PRDM7:SUPT6H:SUZ12:EZH1:DNMT1:BRD4:KMT2B:KMT2B:KDM3A:RIF1:PRMT2:SETD5:CTNNB1:SETD2:WDR82:WHSC1:TET2:NSD1:JARID2:KMT2E:EZH2:KMT2C:KDM4C:PAX5:PHF19:EHMT1:KDM6A:OGT:ATRX:MECP2	http://www.gsea-msigdb.org/gsea/msigdb/cards/GO_HISTONE_METHYLATION
GO_bp	GO_T_CELL_DIFFERENTIATION	233	66	2.63472e-09	3.5928e-08	PIK3CD:MTOR:PTPN22:CD1D:TNFSF4:RC3H1:PTPRC:CR1:CD46:DUSP10:ITPKB:ZEB1:ADAM8:IL18:CLEC4D:CLEC4E:NCKAP1L:TESPA1:STAT6:HMGB1:LIG4:PNP:ZBTB1:BCL11B:RASGRP1:RORA:BLM:DNAJA3:IL4R:SPN:CYLD:FANCA:STAT5B:MALT1:BCL2:JAK3:IL12RB1:LILRB2:LILRB4:RSAD2:SOS1:CYP26B1:IL18R1:SP3:CD28:PREX1:SOD1:RUNX1:PKNOX1:XBP1:CTNNB1:CD80:KIAA0922:DROSHA:CAMK4:CD74:DOCK2:IRF4:BTN2A2:HLA-DOA:CCR6:BRAF:PRKDC:TNFSF8:RC3H2:ABL1	http://www.gsea-msigdb.org/gsea/msigdb/cards/GO_T_CELL_DIFFERENTIATION
GO_bp	GO_ANTIGEN_PROCESSING_AND_PRESENTATION_OF_PEPTIDE_ANTIGEN_VIA_MHC_CLASS_I	95	36	2.82077e-09	3.83938e-08	VAMP3:PSMD4:PSMB4:MR1:PSMD13:PSME1:PSMA6:PSMA4:CYBA:ACE:ACE:PSMC5:PSMA8:PSME4:VAMP8:PSMD14:ITGAV:PSMF1:SEC13:ITGB5:SEC31A:SEC24B:ERAP1:ERAP2:LNPEP:CANX:HLA-H:HLA-E:HLA-C:HLA-B:PSMB8:TAP1:TAPBP:NCF1:CD36:PSMC2:PSMB7	http://www.gsea-msigdb.org/gsea/msigdb/cards/GO_ANTIGEN_PROCESSING_AND_PRESENTATION_OF_PEPTIDE_ANTIGEN_VIA_MHC_CLASS_I
GO_bp	GO_REGULATION_OF_PROTEIN_LOCALIZATION_TO_MEMBRANE	180	55	2.86352e-09	3.89036e-08	GBP1:PDZK1:CNST:ANK3:PPFIA1:PAK1:C2CD5:CACNB3:SSH1:NUMB:AKT1:CHP1:ADAM10:RAB11A:CSK:PTPN9:PDPK1:PDPK2:STX4:MYO1C:TP53:STX8:CLTC:PMAIP1:BCL2:ITGB1BP1:YWHAQ:PRKCE:RHOQ:SPTBN1:PPP3R1:VAMP8:TMBIM1:ACSL3:BCL2L1:YWHAB:KCNB1:ITGB2:BID:YWHAH:MIEF1:APPL1:EPHA3:TFDP2:TP63:DAB2:SQSTM1:GNB2L1:FYN:STX7:RAMP3:PTN:FAM115A:DMTN:GRIPAP1:AR	http://www.gsea-msigdb.org/gsea/msigdb/cards/GO_REGULATION_OF_PROTEIN_LOCALIZATION_TO_MEMBRANE
GO_bp	GO_RHYTHMIC_PROCESS	279	75	2.95253e-09	4.00389e-08	ID3:HDAC1:SFPQ:THRAP3:KCNA2:DHX9:TGFB2:HNRNPU-AS1:HNRNPU:CREM:SIRT1:PTEN:LGR4:CRY2:RBM4:RBM4B:KMT2A:ETS1:KDM5A:HEBP1:SP1:CDK4:PPP1CC:PSPC1:FBXL3:UBE3A:RORA:SIN3A:CREBBP:ZFHX3:SERPINF1:ARRB2:TP53:NCOR1:SLC6A4:HNF1B:STAT5B:NAGLU:CSNK1D:ROCK2:NCOA1:PPP1CB:MSTN:AHCY:ADNP:NRIP1:CSNK1E:ATF4:PPARA:BHLHE40:PPARG:GSK3B:PPARGC1A:PDGFRA:CLOCK:EREG:CCRN4L:PAM:FBXW11:GNB2L1:HDAC2:AHR:CBX3:NAMPT:PTN:EZH2:PRKDC…	http://www.gsea-msigdb.org/gsea/msigdb/cards/GO_RHYTHMIC_PROCESS
GO_bp	GO_EXTRINSIC_APOPTOTIC_SIGNALING_PATHWAY	224	64	3.13131e-09	4.23851e-08	TNFRSF1B:CASP9:EYA3:BCL10:GCLM:HIPK1:MCL1:ARHGEF2:PTPRC:TGFB2:PTEN:FAS:MADD:GSTP1:LTBR:ERBB3:CRADD:PARP2:AKT1:SMAD3:MAP2K5:FEM1B:PDPK1:PDPK2:STX4:PYCARD:CYLD:WWOX:NF1:RPS6KB1:PMAIP1:BCL2:MKNK2:NDUFA13:PPP2R1A:BIRC6:HTRA2:BCL2L11:ITGAV:TMBIM1:SP100:BCL2L1:STK4:BID:APPL1:GSK3B:SKIL:TNFSF10:HTT:TERT:KIAA0141:DAXX:PHIP:CASP8AP2:FYN:EYA4:TNFAIP3:CAV1:TNFRSF10B:FGFR1:JAK2:TGFBR1:TRAF1:DDX3X:AR	http://www.gsea-msigdb.org/gsea/msigdb/cards/GO_EXTRINSIC_APOPTOTIC_SIGNALING_PATHWAY
GO_bp	GO_RESPONSE_TO_TOPOLOGICALLY_INCORRECT_PROTEIN	195	58	3.30519e-09	4.46565e-08	UBE2J2:MFN2:EXTL2:EDEM3:OPTN:DNAJB12:PPP2R5B:SYVN1:YIF1A:HYOU1:SRPR:TM7SF3:DDX11:TMBIM6:DDIT3:CTDSP2:HSP90B1:HSPH1:JKAMP:EIF2S1:ATXN3:HSP90AA1:SDF2:GOSR2:COMP:EIF2AK2:DCTN1:EIF2AK3:BCL2L11:UGGT1:UBXN4:NFE2L2:HSPD1:ANKZF1:CUL3:RHBDD1:VAPB:HSPA13:XBP1:ATF4:STT3B:SRPRB:NCK1:SEC31A:HSPA4L:HSPA9:CREBRF:STC2:GNB2L1:SSR1:BAG6:DAXX:HSP90AB1:ASNS:CLU:UBE2W:HSF1:DNAJA1	http://www.gsea-msigdb.org/gsea/msigdb/cards/GO_RESPONSE_TO_TOPOLOGICALLY_INCORRECT_PROTEIN
GO_bp	GO_NUCLEOBASE_CONTAINING_SMALL_MOLECULE_METABOLIC_PROCESS	353	89	3.43104e-09	4.62718e-08	KDM1A:ATPIF1:CMPK1:EXTL2:AMPD2:THEM4:APOA1BP:UCK2:PARP1:GUK1:NUDT5:PRTFDC1:PARG:ENTPD1:ENTPD7:NT5C2:RRM1:AMPD3:FAR1:LDHA:NADSYN1:DPAGT1:LRRK2:TDG:ACACB:RNASEH2B:PNP:FUT8:ERH:ENTPD5:DLST:NUDT14:ADAL:RORA:CLPX:NEIL1:PDE8A:ACSM1:TK2:APRT:ADPRM:ME2:PDE4A:CMPK2:CAD:RHOQ:MDH1:UGP2:MCEE:SUCLG1:SULT1C4:UGGT1:IDH1:AHCY:ACOT8:PDE9A:MAPK1:GTPBP1:APOBEC3F:TYMP:UMPS:NMNAT3:MFN1:SMARCAD1:HMGCS1:NNT:HMGCR:GLRX:…	http://www.gsea-msigdb.org/gsea/msigdb/cards/GO_NUCLEOBASE_CONTAINING_SMALL_MOLECULE_METABOLIC_PROCESS
GO_bp	GO_PROTEIN_LOCALIZATION_TO_CELL_PERIPHERY	311	81	3.48734e-09	4.6945e-08	VAMP3:KIF1B:MACF1:GBP1:CNST:OPTN:CACNB2:ANK3:BBIP1:PACS1:PPFIA1:NUMA1:SYTL2:LRP6:C2CD5:CACNB3:LIN7A:TMED2:GPHN:MPP5:NUMB:ANKRD9:AKT1:MYO5A:ADAM10:ANXA2:RAB8B:RAB11A:CSK:PTPN9:PDPK1:PDPK2:STX4:CDH1:VAMP2:STX8:CLTC:CACNG4:EPB41L3:BSG:ROCK2:RAB10:PRKCE:RHOQ:SPTBN1:VAMP8:GORASP2:TMBIM1:ACSL3:BCL2L1:KCNB1:GOLGA4:APPL1:EPHA3:ARL6:TNIK:GAK:NSG1:PRKG2:RAPGEF2:FYB:DAB2:SQSTM1:GNB2L1:KIF13A:FLOT1:PACSIN1:E…	http://www.gsea-msigdb.org/gsea/msigdb/cards/GO_PROTEIN_LOCALIZATION_TO_CELL_PERIPHERY
GO_bp	GO_NCRNA_PROCESSING	375	93	3.77162e-09	5.0679e-08	CPSF3L:EXOSC10:AGO3:UTP11L:TRMT13:SARS:RPS27:ADAR:TSEN15:TRMT1L:TARBP1:HEATR1:GTPBP4:SEPHS1:SIRT1:RPS24:TRUB1:ALKBH8:PUS3:KRR1:UTP20:DDX51:EXOSC8:INTS6:DIS3:C14orf166:DICER1:FAM98B:SMAD3:ISG20:TBL3:RSL1D1:PAPD5:CIRH1A:NOB1:AARS:ADAT1:KARS:CTU2:METTL16:ELP5:ELAC2:DDX52:NOL11:EIF4A3:ADAT3:TRMT1:RPS9:NOL10:DDX1:WDR43:MRPS9:METTL8:PRKRA:NOP58:MTERFD2:NOP56:TP53RK:RRP1B:PWP2:DDX17:NHP2L1:RRP7B:THUMPD3…	http://www.gsea-msigdb.org/gsea/msigdb/cards/GO_NCRNA_PROCESSING
GO_bp	GO_CELLULAR_RESPONSE_TO_STARVATION	149	48	4.23189e-09	5.67598e-08	MTOR:SZT2:PCSK9:SH3GLB1:KIAA1324:GLUL:SIRT1:FAS:FADS1:SIK2:ITFG2:LRRK2:SLC38A2:SLC39A5:MARS:C12orf66:GCN1L1:DNAJC15:PRKD1:MAX:EIF2S1:EIF2AK4:CLEC16A:MAPK3:FAM65A:WDR59:TP53:BECN1:RPTOR:WDR45B:PMAIP1:BCL2:EIF2AK2:EIF2AK3:NFE2L2:MAPK1:XBP1:ATF4:SREBF2:CPEB4:CDKN1A:RRAGD:MIOS:ASNS:AOC1:WRN:WDR45:LAMP2	http://www.gsea-msigdb.org/gsea/msigdb/cards/GO_CELLULAR_RESPONSE_TO_STARVATION
GO_bp	GO_REGULATION_OF_ESTABLISHMENT_OF_PROTEIN_LOCALIZATION_TO_MITOCHONDRION	72	30	4.25972e-09	5.70291e-08	UBE2J2:PINK1:ATPIF1:SH3GLB1:HAX1:LRRK2:CSNK2A2:TP53:NPEPPS:PMAIP1:BCL2:YWHAQ:PPP3R1:HTRA2:YWHAB:BID:UBE2L3:YWHAH:RAC2:SREBF2:ARIH2:BAP1:TFDP2:TP63:FBXW7:ABLIM3:MICALL2:BNIP3L:DNAJA1:HUWE1	http://www.gsea-msigdb.org/gsea/msigdb/cards/GO_REGULATION_OF_ESTABLISHMENT_OF_PROTEIN_LOCALIZATION_TO_MITOCHONDRION
GO_bp	GO_REGULATION_OF_CYTOKINESIS	88	34	4.28862e-09	5.73116e-08	CDC42:SH3GLB1:PKN2:AHCTF1:SVIL:INCENP:UVRAG:RACGAP1:E2F7:BRCA2:ZFYVE26:CALM1:RAB11A:KIF23:RAB11FIP3:PLK1:AURKB:FLCN:BECN1:CALM3:AURKC:BIRC6:PRKCE:PRPF40A:CUL3:BCL2L1:AURKA:SETD2:MAP9:KIF13A:KLHL9:CDC14B:SDCCAG3:KLHL13	http://www.gsea-msigdb.org/gsea/msigdb/cards/GO_REGULATION_OF_CYTOKINESIS
GO_bp	GO_CELLULAR_PROTEIN_COMPLEX_DISASSEMBLY	216	62	4.50092e-09	6.00395e-08	STMN1:CAPZA1:DAP3:ARHGEF2:MRPL24:CAMSAP2:JMJD4:CCSAP:MRPS16:MRPL43:ADD3:SWAP70:CKAP5:CFL1:NAV3:MRPL42:C12orf65:TTBK2:TMOD2:TMOD3:HDGFRP3:MRPL46:GSPT1:C16orf45:OGFOD1:EIF5A:TAOK1:MRPL10:SPTBN1:MRPL53:MRPL19:MRPL35:MRPS5:MRPS9:CLASP1:NAPB:SYNJ1:MRPS6:MRPL47:MAP6D1:GAK:WDR1:MRPS18C:SEMA5A:MRPS30:MRPS27:GFM2:ETF1:MRPS18A:MTRF1L:MRPL18:SCIN:MRPL32:MRPS17:MRPS17:CAPZA2:DMTN:MRPS28:MRPL13:SH3GL2:TMOD1:S…	http://www.gsea-msigdb.org/gsea/msigdb/cards/GO_CELLULAR_PROTEIN_COMPLEX_DISASSEMBLY
GO_bp	GO_INTRINSIC_APOPTOTIC_SIGNALING_PATHWAY_IN_RESPONSE_TO_OXIDATIVE_STRESS	43	22	4.72079e-09	6.27446e-08	PINK1:SFPQ:MCL1:PARP1:SIRT1:BAG5:AKT1:P4HB:BCL2:CYP1B1:HTRA2:PDK1:NFE2L2:SOD1:PRODH:PRKCD:FBXW7:NME5:JAK2:UBQLN1:NONO:NOX1	http://www.gsea-msigdb.org/gsea/msigdb/cards/GO_INTRINSIC_APOPTOTIC_SIGNALING_PATHWAY_IN_RESPONSE_TO_OXIDATIVE_STRESS
GO_bp	GO_INTRINSIC_APOPTOTIC_SIGNALING_PATHWAY_IN_RESPONSE_TO_DNA_DAMAGE_BY_P53_CLASS_MEDIATOR	43	22	4.72079e-09	6.27446e-08	KDM1A:HIPK1:MUC1:SIRT1:DDIT4:CD44:ZNF385A:BRCA2:ELL3:RPS27L:AEN:PYCARD:TP53:BCL2:MARCH7:CHEK2:TP63:CD74:BAG6:HIPK2:TOPORS:HNRNPK	http://www.gsea-msigdb.org/gsea/msigdb/cards/GO_INTRINSIC_APOPTOTIC_SIGNALING_PATHWAY_IN_RESPONSE_TO_DNA_DAMAGE_BY_P53_CLASS_MEDIATOR
GO_bp	GO_TRANSMEMBRANE_RECEPTOR_PROTEIN_TYROSINE_KINASE_SIGNALING_PATHWAY	709	152	4.92656e-09	6.53614e-08	FAM132A:CDC42:STMN1:ATP6V0B:EPS15:RNF115:APH1A:MPZL1:PIGR:SLC30A10:ABI1:HNRNPF:SIRT1:DDIT4:NRG3:PTEN:BLNK:BDNF:PTPRJ:PPP2R5B:ARAP1:PAK1:PDGFD:CUL5:SIK2:C2CD5:NCKAP1L:ERBB3:CDK4:FRS2:SOCS2:SH2B3:PRKD1:PSEN1:PGF:LGMN:HSP90AA1:AKT1:ZNF106:MYO1E:NRG4:IQGAP1:PDPK1:PDPK2:SH2B1:MAPK3:MT3:BCAR1:CYBA:CRK:MYO1C:POLR2A:MYOCD:IGFBP4:STAT5B:RPS6KB1:GRB2:RHBDF2:ACTG1:SS18:GTF2F1:MVB12A:JAK3:ROCK2:CRIM1:SOS1:RH…	http://www.gsea-msigdb.org/gsea/msigdb/cards/GO_TRANSMEMBRANE_RECEPTOR_PROTEIN_TYROSINE_KINASE_SIGNALING_PATHWAY
GO_bp	GO_DEFENSE_RESPONSE_TO_OTHER_ORGANISM	543	123	5.21566e-09	6.90722e-08	PUM1:IFI44L:GBP3:GBP1:CD160:ADAR:SYT11:SLAMF8:TNFSF4:MR1:DHX9:PTPRC:LYST:LGALS8:OPTN:ERCC6:DDIT4:IFIT3:IFIT5:BNIP3:TRIM6:TRIM34:TRIM22:FAM111A:DAK:BIRC3:CLEC6A:CLEC4D:CLEC4E:PCBP2:STAT2:OAS1:OAS3:OAS2:OASL:CHGA:IGHG1:IGHV6-1:IGHV2-26:IGHV1-58:EIF2AK4:SIN3A:ISG20:IL4R:SPN:MAPK3:PYCARD:NOD2:NLRC5:COTL1:CYBA:NLRP1:SLFN11:DHX58:BECN1:GRN:CALCOCO2:TRIM25:MPO:SEC14L1:PMAIP1:BCL2:ILF3:IL12RB1:LSM14A:ZNF…	http://www.gsea-msigdb.org/gsea/msigdb/cards/GO_DEFENSE_RESPONSE_TO_OTHER_ORGANISM
GO_bp	GO_REGULATION_OF_PHOSPHOPROTEIN_PHOSPHATASE_ACTIVITY	114	40	5.2464e-09	6.93544e-08	MTOR:PHACTR4:ENSA:TIPRL:PTPRC:CRY2:PPP2R5B:PPP6R3:NCKAP1L:HSP90B1:PPP2R5E:CALM1:PPP4R4:PPP2R5C:ARPP19:PPP1R9B:CALM3:PPP2R1A:PPP6R1:ROCK2:EIF2AK2:MGAT5:PPP1R1C:SLC39A10:PPP1R7:PPP1R16B:GNAI2:PPP4R2:GSK3B:HTT:PPP1R2P3:BOD1:PPP1R10:HSP90AB1:PPP1R17:PTN:PPP1R3B:PPP2R2A:JAK2:PPP2R4	http://www.gsea-msigdb.org/gsea/msigdb/cards/GO_REGULATION_OF_PHOSPHOPROTEIN_PHOSPHATASE_ACTIVITY
GO_bp	GO_NEGATIVE_REGULATION_OF_NEURON_DEATH	207	60	5.29041e-09	6.98106e-08	PINK1:PPT1:GCLM:SLC30A10:SIRT1:ADAM8:BDNF:HYOU1:SORL1:LRRK2:ERBB3:AGAP2:KDM2B:LIG4:PARP2:PSEN1:LGMN:CHGA:AKT1:GABRB3:PDPK1:PDPK2:CLN3:CLN3:CORO1A:MT3:AARS:SERPINF1:ARRB2:GRN:BCL2:STAMBP:HTRA2:BCL2L1:ADNP:SOD1:ATF4:PPARA:CHL1:CTNNB1:GSK3B:PIK3CA:EIF4G1:PPARGC1A:TERT:NAIP:MEF2C:CPEB4:GNB2L1:FYN:NCOA7:GPNMB:HIPK2:BRAF:OXR1:HSF1:JAK2:NTRK2:NR4A3:NONO:BHLHB9:MECP2	http://www.gsea-msigdb.org/gsea/msigdb/cards/GO_NEGATIVE_REGULATION_OF_NEURON_DEATH
GO_bp	GO_NEGATIVE_REGULATION_OF_BINDING	164	51	5.4728e-09	7.2088e-08	KDM1A:ID3:STMN1:PCSK9:ADAM15:NEK2:GTPBP4:FBXO18:SORL1:DDX11:LRRK2:TMBIM6:DDIT3:TDG:NFKBIA:DACT1:EIF2S1:PSEN1:AKT1:TTBK2:SIN3A:MAPK3:FAM192A:ARRB2:AURKB:CCL23:ACE:ACE:EIF4A3:GTF2F1:ITGB1BP1:ITGA4:SP100:ADNP:AURKA:CTSZ:CSNK1E:PPARA:PRKCD:GSK3B:LRPAP1:PPP3CA:FBXW7:DAB2:FAM65B:HDAC2:SRI:CAV1:TNKS:JAK2:PIM2:TAF1	http://www.gsea-msigdb.org/gsea/msigdb/cards/GO_NEGATIVE_REGULATION_OF_BINDING
GO_bp	GO_CELLULAR_RESPONSE_TO_HEAT	132	44	5.70186e-09	7.49708e-08	MTOR:RPA2:NDC1:TPR:SIRT1:FKBP4:ST8SIA1:NUPL1:HSPH1:EIF2S1:ATXN3:HSP90AA1:BAG5:MLST8:CREBBP:MAPK3:NUP93:RPA1:NF1:DNAJC7:NUP85:RPTOR:HTRA2:RANBP2:HSPA13:MAPK1:NUP50:SEC13:GSK3B:ATR:CAMK2D:HSPA9:DAXX:CDKN1A:HSP90AB1:HDAC2:NUPL2:POM121C:DNAJC2:NUP205:DNAJB6:LYN:HSF1:NUP214	http://www.gsea-msigdb.org/gsea/msigdb/cards/GO_CELLULAR_RESPONSE_TO_HEAT
GO_bp	GO_REGULATION_OF_TRANSLATIONAL_INITIATION	73	30	6.29234e-09	8.2587e-08	MTOR:UHMK1:TPR:EIF4G2:RBM4:EIF4B:EIF2S1:EIF5:EIF2AK4:CCL5:RPS6KB1:DDX1:EIF2AK2:EIF2AK3:EIF5B:ATF4:NCK1:EIF2B5:EIF4G1:EIF4A2:NCBP2:PAIP2:EIF2AK1:EIF4H:YTHDF3:EIF3E:EIF3H:CASC7:AGO2:DDX3X:FMR1	http://www.gsea-msigdb.org/gsea/msigdb/cards/GO_REGULATION_OF_TRANSLATIONAL_INITIATION
GO_bp	GO_NEGATIVE_REGULATION_OF_PROTEIN_SERINE_THREONINE_KINASE_ACTIVITY	137	45	6.46751e-09	8.47347e-08	CDKN2C:FAM212B:PTPN22:DUSP10:AIDA:SIRT1:PTEN:DUSP5:PDCD4:IPO7:HIPK3:PTPRJ:MEN1:GSTP1:SORL1:WNK1:PTPN6:LRP6:DUSP16:LATS2:IPO5:AKT1:PLK1:PYCARD:MYOCD:NF1:RPTOR:PPP2R1A:DUSP18:DUSP7:PRKCD:HEG1:PAQR3:HMGCR:PPP2CA:DUSP22:CDKN1A:TNFAIP3:CAV1:DUSP4:LYN:PKIA:DNAJA1:RGS3:ABL1	http://www.gsea-msigdb.org/gsea/msigdb/cards/GO_NEGATIVE_REGULATION_OF_PROTEIN_SERINE_THREONINE_KINASE_ACTIVITY
GO_bp	GO_ACTIN_FILAMENT_POLYMERIZATION	179	54	6.54177e-09	8.55552e-08	MTOR:CAPZA1:HAX1:ARF1:MSRB2:ADD3:TTC17:FCHSD2:NCKAP1L:CCDC53:EVL:TMOD2:TMOD3:C15orf38:WASH3P:CORO1A:PYCARD:MYO1C:WIPF2:GRB2:PLEKHG2:CTB-60E11.4:CDC42EP5:CDC42EP3:PRKCE:SPTBN1:ACTR2:CTNNA2:ACTR3:BIN1:WIPF1:NCKAP1:ABI2:ARPC2:PREX1:PRKCD:HCLS1:NCK1:FER:DIAPH1:TRIM27:ARHGAP18:SNX9:MICALL2:SCIN:ARPC1B:CAPZA2:DMTN:RHOBTB2:KANK1:JAK2:TMOD1:SPTAN1:ARHGAP6:WASH6P	http://www.gsea-msigdb.org/gsea/msigdb/cards/GO_ACTIN_FILAMENT_POLYMERIZATION
GO_bp	GO_TRANSCRIPTION_INITIATION_FROM_RNA_POLYMERASE_II_PROMOTER	184	55	6.84347e-09	8.93419e-08	THRAP3:MED8:TAF13:CDK1:PTEN:ATF7IP:CDK4:CAND1:NR2C1:CDK8:HMGB1:ESRRB:GTF2A1:RORA:CREBBP:POLR2A:TP53:HNF1B:MED1:PSMC5:TAF4B:TCF4:MED16:GTF2F1:MED15:PPARA:PPARG:NR2C2:GTF2E1:WWTR1:PPARGC1A:RBPJ:POLR2B:SUB1:CDK7:GTF2H2:NR3C1:RXRB:TAF11:PPARD:CDKN1A:ZNF451:MED23:GTF2I:TAF6:PSMC2:HNF4G:TAF2:NR4A3:CDK9:MED14:AR:MED12:TAF1:MECP2	http://www.gsea-msigdb.org/gsea/msigdb/cards/GO_TRANSCRIPTION_INITIATION_FROM_RNA_POLYMERASE_II_PROMOTER
GO_bp	GO_NEGATIVE_REGULATION_OF_CELL_CYCLE_G2_M_PHASE_TRANSITION	102	37	6.911e-09	9.00636e-08	PSMD4:PSMB4:DTL:CDK1:PSMD13:TAOK3:PSME1:PSMA6:FOXN3:PSMA4:TICRR:BLM:PLK1:NAE1:AURKB:TAOK1:PSMC5:PSMA8:BABAM1:BRSK1:PSME4:PSMD14:PSMF1:AURKA:DONSON:RAD17:SKP1:UIMC1:C5orf45:PSMB8:PSMC2:CUL1:PINX1:RAD21:CDC14B:PSMB7:FHL1	http://www.gsea-msigdb.org/gsea/msigdb/cards/GO_NEGATIVE_REGULATION_OF_CELL_CYCLE_G2_M_PHASE_TRANSITION
GO_bp	GO_GOLGI_ORGANIZATION	142	46	7.2376e-09	9.39865e-08	CDC42:TMED5:PDE4DIP:CAMSAP2:COG2:USP6NL:OPTN:ARHGAP21:CDK1:VTI1A:SEC23IP:ATL3:RAB30:LRRK2:FBXW8:TMED2:PRKD1:TMED10:TRIP11:VRK1:BAG5:GOLGA8A:GOLGA8B:COG7:MAPK3:MYO18A:VMP1:CSNK1D:ATP8B3:TRAPPC12:GCC2:CLASP1:GORASP2:OBSL1:MAPK1:ZFYVE20:GOLGB1:GAK:HTT:PI4K2B:CSNK1A1:TJAP1:HACE1:AKAP9:UBXN2B:SEC16A	http://www.gsea-msigdb.org/gsea/msigdb/cards/GO_GOLGI_ORGANIZATION
GO_bp	GO_POSITIVE_REGULATION_OF_CELLULAR_PROTEIN_CATABOLIC_PROCESS	142	46	7.2376e-09	9.39865e-08	ATPIF1:RNF19B:PCSK9:PTEN:USP5:LRRK2:PRICKLE1:MDM2:FBXW8:CHFR:DACT1:PSEN1:ATXN3:HSP90AA1:AKT1:PIAS1:ARIH1:PLK1:PSMC5:CSNK1D:NFE2L2:DDRGK1:AURKA:PTTG1IP:CSNK1E:ARIH2:GSK3B:FBXW7:DAB2:CSNK1A1:GNB2L1:BAG6:RNF217:TNFAIP3:ANKIB1:SMURF1:PSMC2:CAV1:NUB1:CLU:RNF19A:PTK2:UBQLN1:AMER1:TAF1:FMR1	http://www.gsea-msigdb.org/gsea/msigdb/cards/GO_POSITIVE_REGULATION_OF_CELLULAR_PROTEIN_CATABOLIC_PROCESS
GO_bp	GO_PHAGOCYTOSIS	337	85	7.47881e-09	9.69475e-08	CDC42:CDC42SE1:SYT11:SLAMF1:PTPRC:ABI1:PTEN:PTPRJ:PAK1:NCKAP1L:CORO1C:SCARB1:HMGB1:HSP90AA1:PLD4:IGHG1:IGHV6-1:IGHV2-26:IGHV1-58:SPG11:RAB27A:CSK:MAPK3:CORO1A:ITGAL:PYCARD:PLCG2:CYBA:ABR:CRK:MYO1C:MYO18A:WIPF2:BECN1:GRB2:ACTG1:ABCA7:PRKCE:ACTR2:IGKV2-29:IGKV2-40:ACTR3:WIPF1:NCKAP1:ITGAV:ARPC2:SLC11A1:TM9SF4:SOD1:ITGB2:MAPK1:IGLV7-43:IGLV3-27:MYH9:PPARG:RAB5A:PRKCD:APPL1:CD47:NCK1:PIK3CA:KIAA0226:…	http://www.gsea-msigdb.org/gsea/msigdb/cards/GO_PHAGOCYTOSIS
GO_bp	GO_COFACTOR_METABOLIC_PROCESS	441	104	8.59836e-09	1.11264e-07	UBIAD1:AKR7A2:PINK1:ATPIF1:PPT1:PPCS:PRDX1:GCLM:GSTM2:GSTM1:THEM4:APOA1BP:MPC2:PRDX6:MTR:AKR1C1:ACSL5:FAR1:LDHA:APIP:HSD17B12:GSTP1:NADSYN1:DLAT:ACACB:COQ5:CARKD:PNP:L2HGDH:GPHN:ABCD4:DLST:GSTZ1:CALM1:HSP90AA1:AKT1:CYP1A1:ACSBG1:IREB2:NOXO1:MPV17L:ACSM1:MT3:CTRB2:CYBA:METTL16:SHMT1:SLC25A39:MPO:ME2:FECH:CNDP2:GCDH:MDH1:MCEE:SPR:MTHFD2:SUCLG1:MAT2A:PDK1:NFE2L2:IDH1:ABCB6:ACSL3:AHCY:ACOT8:SOD1:PDXK…	http://www.gsea-msigdb.org/gsea/msigdb/cards/GO_COFACTOR_METABOLIC_PROCESS
GO_bp	GO_REGULATION_OF_CELL_DIVISION	166	51	8.63022e-09	1.1148e-07	CDC42:SH3GLB1:PKN2:ASPM:TGFB2:AHCTF1:SVIL:INCENP:UVRAG:PDGFD:RACGAP1:E2F7:BRCA2:ZFYVE26:PGF:ESRRB:CALM1:RAB11A:KIF23:BLM:RAB11FIP3:PLK1:RBL2:AURKB:FLCN:EVI2B:BECN1:CALM3:AURKC:ITGB1BP1:BIRC6:PRKCE:PRPF40A:CUL3:BCL2L1:NCOA3:AURKA:PRDM15:SETD2:TP63:EREG:MAP9:VEGFC:GNB2L1:KIF13A:PTN:KLHL9:PTCH1:CDC14B:SDCCAG3:KLHL13	http://www.gsea-msigdb.org/gsea/msigdb/cards/GO_REGULATION_OF_CELL_DIVISION
GO_bp	GO_REGULATION_OF_STRESS_ACTIVATED_PROTEIN_KINASE_SIGNALING_CASCADE	235	65	9.70751e-09	1.25176e-07	PINK1:PRDX1:GADD45A:PTPN22:SLAMF1:TGFB2:DUSP10:AIDA:ERCC6:FAS:PDCD4:HIPK3:MAP4K2:MEN1:MAP3K11:GSTP1:RPS3:PAK1:LTBR:TAOK3:HMGB1:DACT1:MAP3K9:AKT1:RASGRP1:PTPLAD1:MAPK3:PYCARD:NOD2:CYLD:KARS:PAFAH1B1:MINK1:NCOR1:TRAF4:TAOK1:MAP2K7:EIF2AK2:SH3RF3:MAP3K2:MLTK:ITCH:MAPK1:ULK4:EPHB1:TNIK:MAP3K13:TLR6:HMGCR:PJA2:DUSP22:DAXX:ANKRD6:MAP3K7:NOD1:NCF1:MDFIC:HIPK2:ARHGEF5:MFHAS1:LYN:DNAJA1:FKTN:RAPGEF1:NOX1	http://www.gsea-msigdb.org/gsea/msigdb/cards/GO_REGULATION_OF_STRESS_ACTIVATED_PROTEIN_KINASE_SIGNALING_CASCADE
GO_bp	GO_NEURON_PROJECTION_EXTENSION	162	50	1.01519e-08	1.30449e-07	MACF1:SEMA4G:KIAA1598:PAK1:HSP90AA1:EIF2AK4:SPG11:SEMA6D:RAB11A:SEMA7A:SEMA4B:IQGAP1:MT3:PAFAH1B1:ULK2:SYT4:NEDD4L:PTPRS:ITSN2:RTN4:BCL11A:SEMA4F:TTL:ITGA4:NRP2:FN1:ADNP:AURKA:GOLGA4:CTNNB1:ALCAM:GSK3B:TMEM108:RYK:MAP3K13:SEMA5A:WDR36:CYFIP2:DDR1:HSP90AB1:LIMK1:SMURF1:IFRD1:DPYSL2:RIMS2:SH3GL2:SEMA4D:ABL1:USP9X:SLC9A6	http://www.gsea-msigdb.org/gsea/msigdb/cards/GO_NEURON_PROJECTION_EXTENSION
GO_bp	GO_HEMATOPOIETIC_PROGENITOR_CELL_DIFFERENTIATION	162	50	1.01519e-08	1.30449e-07	ACP6:PSMD4:PSMB4:PRRC2C:PTPRC:PSMD13:KMT2A:PTPN6:LIG4:PSME1:PSMA6:ZBTB1:SLC8A3:PSEN1:PLD4:TCF12:SIN3A:PSMA4:NARFL:SETD1A:NUDT21:FLCN:HOXB3:ACE:ACE:PSMC5:PSMA8:BCL2:EIF2AK2:SOS1:PSME4:PSMD14:NFE2L2:XRCC5:PSMF1:ITCH:RUNX1:RBM47:PDGFRA:REST:HERC6:PAPD4:PSMB8:PDCD2:ANLN:PSMC2:BRAF:AGPAT5:PRKDC:PSMB7:ABL1	http://www.gsea-msigdb.org/gsea/msigdb/cards/GO_HEMATOPOIETIC_PROGENITOR_CELL_DIFFERENTIATION
GO_bp	GO_RESPONSE_TO_AMINO_ACID_STARVATION	48	23	1.07597e-08	1.38017e-07	MTOR:SZT2:SH3GLB1:FAS:ITFG2:SLC38A2:C12orf66:GCN1L1:PRKD1:EIF2S1:EIF2AK4:MAPK3:WDR59:BECN1:EIF2AK2:EIF2AK3:MAPK1:ATF4:EIF2A:LARP1:CDKN1A:RRAGD:MIOS	http://www.gsea-msigdb.org/gsea/msigdb/cards/GO_RESPONSE_TO_AMINO_ACID_STARVATION
GO_bp	GO_POSITIVE_REGULATION_OF_CELL_PROJECTION_ORGANIZATION	372	91	1.12569e-08	1.44144e-07	AGRN:MTOR:CDC42:KDM1A:MACF1:ABL2:ARF1:DLG5:KIAA1598:BDNF:CAPRIN1:PPP2R5B:ARAP1:PAK1:NAV3:PLXNC1:CORO1C:FBXW8:PRKD1:NIN:PSEN1:MAPK6:RAB8B:RAB11A:SEMA7A:IQGAP1:FES:EEF2K:IST1:ATMIN:SERPINF1:PAFAH1B1:GRN:SYT4:NEDD4L:MARK4:ARHGAP35:CDC42EP5:KIDINS220:ITSN2:FAM98A:CDC42EP3:RHOQ:CCDC88A:ACTR2:NFE2L2:NCKAP1:MSTN:FN1:ARPC2:OBSL1:ADNP:SS18L1:CHODL:RAC2:GOLGA4:TRAK1:EPHA3:NCK1:SKIL:MAP3K13:HTT:CEP135:RAPGE…	http://www.gsea-msigdb.org/gsea/msigdb/cards/GO_POSITIVE_REGULATION_OF_CELL_PROJECTION_ORGANIZATION
GO_bp	GO_POSITIVE_REGULATION_OF_I_KAPPAB_KINASE_NF_KAPPAB_SIGNALING	182	54	1.24146e-08	1.5869e-07	PINK1:WLS:BCL10:S100A13:TRAF5:IFIT5:TRIM22:BIRC3:LTBR:CLEC6A:IRAK4:NDFIP2:PRKD1:PPM1A:AKT1:AKAP13:LITAF:NOD2:TERF2IP:TRIM25:MALT1:BRD4:DDX1:PRKCE:PELI1:CASP10:DDRGK1:APOL3:LGALS1:MYD88:CTNNB1:LTF:ATP2C1:TNFSF10:TNIP2:TLR6:ANKRD17:CXXC5:CD74:TRIM38:MAP3K7:FYN:NOD1:CD36:TNFRSF10B:MTDH:EEF1D:LURAP1L:NEK6:ABL1:TAB3:PIM2:TSPAN6:FLNA	http://www.gsea-msigdb.org/gsea/msigdb/cards/GO_POSITIVE_REGULATION_OF_I_KAPPAB_KINASE_NF_KAPPAB_SIGNALING
GO_bp	GO_MAINTENANCE_OF_PROTEIN_LOCATION	104	37	1.26579e-08	1.6152e-07	VPS13D:NBL1:PINK1:HNRNPU-AS1:HNRNPU:ANK3:SRGN:HK1:ARL2:SORL1:OS9:NFKBIA:SYNE2:LINC00341:SYNE3:AKT1:FBN1:VPS13C:EPB41L3:HK2:BARD1:SP100:YWHAB:MORC3:SUN2:FLNB:G3BP2:FBN2:SKP1:NFKBIL1:TAF8:KDELR2:SCIN:SRI:CAV1:TOPORS:VPS13A:TXN:FLNA	http://www.gsea-msigdb.org/gsea/msigdb/cards/GO_MAINTENANCE_OF_PROTEIN_LOCATION
GO_bp	GO_PROTEIN_ACYLATION	237	65	1.39216e-08	1.77338e-07	MEAF6:CRTC2:MUC1:TADA1:GLUL:EPC1:SIRT1:ZDHHC5:KIAA1731:KMT2A:KANSL2:BRCA2:PPM1A:DLST:SIN3A:NAA60:NAA60:CREBBP:MAPK3:SRCAP:KAT8:TERF2IP:MYOCD:FLCN:USP22:TAOK1:KANSL1:NCOA1:PPM1B:EPC2:ATF2:KANSL1L:NAA20:NCOA3:ZDHHC8:BRD1:SETD5:TADA3:ZDHHC3:GSK3B:MSL2:YEATS2:MAP6D1:PPARGC1A:CLOCK:NAA15:BRD8:IRF4:CDYL:BAG6:ZNF451:MAP3K7:HDAC2:POR:TRRAP:ZDHHC2:ELP3:KAT6A:POLE3:MSL3:TAF1:OGT:MORF4L2:ZDHHC9:HCFC1:MECP2	http://www.gsea-msigdb.org/gsea/msigdb/cards/GO_PROTEIN_ACYLATION
GO_bp	GO_NEGATIVE_REGULATION_OF_NUCLEOBASE_CONTAINING_COMPOUND_METABOLIC_PROCESS	154	48	1.39818e-08	1.77796e-07	EXOSC10:SRSF10:PARP1:HNRNPU-AS1:HNRNPU:FBXO18:CTR9:RPS13:OTUB1:RPS3:KMT2A:TMBIM6:RPS26:SFSWAP:HNRNPC:ZC3H14:NEIL1:BLM:PAM16:PAPD5:TERF2IP:NCOR1:FLCN:SMCHD1:SUPT5H:ZSCAN4:SRSF7:ZRANB3:RIF1:BARD1:XRCC5:TRIP12:C20orf196:SRSF6:MLH1:SHQ1:PPP3CA:TERT:DCP2:RAD50:HNRNPA2B1:POT1:TNKS:PINX1:HSF1:HNRNPK:PTBP3:CDK9:RBM10	http://www.gsea-msigdb.org/gsea/msigdb/cards/GO_NEGATIVE_REGULATION_OF_NUCLEOBASE_CONTAINING_COMPOUND_METABOLIC_PROCESS
GO_bp	GO_CELLULAR_RESPONSE_TO_ABIOTIC_STIMULUS	320	81	1.40407e-08	1.78237e-07	CASP9:KDM1A:GADD45A:BCL10:ATP1A1:ARHGEF2:RCSD1:PARP1:SIRT1:ADIRF:PTEN:FAS:BNIP3:CRY2:LTBR:SLC38A2:ASIC1:MDM2:CRADD:METAP2:LIG4:ZBTB1:EIF2S1:CALM1:GPR68:YY1:AKT1:SLC12A6:EIF2AK4:CHP1:ST20:BLM:CREBBP:MAPK3:N4BP1:CYBA:PIEZO1:TP53:AURKB:GRB2:CNN2:MAP3K2:TANK:MLTK:XRCC5:RHBDD1:BCL2L1:CHEK2:ATF4:XPC:MYD88:ATR:CLOCK:REST:TMEM150C:PPID:NIPBL:MAP3K1:POLK:PAPD4:SERPINB6:CDKN1A:GUCA1A:POLH:CASP8AP2:NAMPT:OP…	http://www.gsea-msigdb.org/gsea/msigdb/cards/GO_CELLULAR_RESPONSE_TO_ABIOTIC_STIMULUS
GO_bp	GO_RESPONSE_TO_NUTRIENT	217	61	1.41333e-08	1.7896e-07	MTOR:GCLM:VCAM1:ENSA:SETDB1:SELL:SERPINC1:PTEN:LDHA:GSTP1:UCP3:TMBIM6:MDM2:APAF1:HSP90B1:SSH1:AACS:CYP1A1:FES:NOD2:CYBA:P2RX5:SLC6A4:MED1:BECN1:TRIM25:RPS6KB1:KANK2:NCOA1:BCL11A:CYP26B1:STAT1:ACSL3:AHCY:SOD1:XBP1:ADSL:PPARG:GNAI2:SPP1:ACSL1:OXCT1:HMGCS1:NNT:HMGCR:STC2:LTA:C2:PPARD:PIM1:BCKDHB:FYN:POR:PTN:TNKS:GATA4:HSF1:TAF1:OGT:ACSL4:AIFM1	http://www.gsea-msigdb.org/gsea/msigdb/cards/GO_RESPONSE_TO_NUTRIENT
GO_bp	GO_PROTEIN_STABILIZATION	173	52	1.41464e-08	1.7896e-07	PINK1:GTPBP4:PTEN:SYVN1:TBRG1:ATF7IP:SUGT1:SAV1:SEL1L:HSP90AA1:BAG5:CHP1:SMAD3:USP7:COG7:MT3:ZNF207:RPL23:GRN:RTN4:CCT4:CCT7:MARCH7:PRKRA:HSPD1:STK4:CCT8:MORC3:CHEK2:VHL:PRKCD:TNIP2:PPARGC1A:NAA15:FBXW7:CCT5:CDK7:FLOT1:BAG6:CDKN1A:HSP90AB1:CCT6A:MTMR9:CLU:GNAQ:SEC16A:USP9X:PIM2:TAF1:LAMP2:HCFC1:FLNA	http://www.gsea-msigdb.org/gsea/msigdb/cards/GO_PROTEIN_STABILIZATION
GO_bp	GO_CARDIOVASCULAR_SYSTEM_DEVELOPMENT	774	161	1.55799e-08	1.96757e-07	LUZP1:ATPIF1:PPIH:JAK1:DDAH1:GLMN:SARS:RBM15:HIPK1:CD160:ADAM15:PRRX1:GLUL:FLVCR1:TGFB2:EGLN1:LGALS8:AKT3:EPC1:SIRT1:PTEN:PDCD4:ADAM8:RIC8A:STIM1:PRCP:PDGFD:IL18:ETS1:C3AR1:PRICKLE1:ARID2:FMNL3:SP1:ATP5B:DDIT3:LEMD3:MDM2:E2F7:FBXW8:TMED2:STARD13:PRKD1:PSEN1:PGF:VASH1:WARS:AKT1:SLC12A6:MYO1E:ANXA2:RORA:SMAD6:MAP2K5:CTSH:PDPK1:PDPK2:GPR56:SERPINF1:MYOCD:NF1:MED1:GRN:PLCD3:HOXB3:RNF213:LRG1:DNMT1:CO…	http://www.gsea-msigdb.org/gsea/msigdb/cards/GO_CARDIOVASCULAR_SYSTEM_DEVELOPMENT
GO_bp	GO_POSITIVE_REGULATION_OF_NF_KAPPAB_TRANSCRIPTION_FACTOR_ACTIVITY	150	47	1.63661e-08	2.06331e-07	BCL10:ARHGEF2:DHX9:TRAF5:RTKN2:ADAM8:TRIM22:RPS3:IL18:ERC1:IRAK4:UBC:PRKD1:PSMA6:PYCARD:NOD2:TERF2IP:UBB:TRIM25:CARD14:MALT1:EIF2AK2:RPS27A:IL18R1:LRRFIP1:DDRGK1:ITGB2:MYD88:LTF:MAP3K13:TLR6:CLOCK:FER:TRIM38:FLOT1:MAP3K7:NOD1:CD36:CAV1:CLU:MTDH:TRAPPC9:TRIM14:TRAF1:TAB3:AR:BTK	http://www.gsea-msigdb.org/gsea/msigdb/cards/GO_POSITIVE_REGULATION_OF_NF_KAPPAB_TRANSCRIPTION_FACTOR_ACTIVITY
GO_bp	GO_RESPONSE_TO_METAL_ION	364	89	1.6615e-08	2.0911e-07	CASP9:PEF1:VCAM1:S100A13:SYT11:SLC30A10:PARP1:ITPKB:SYT15:ANK3:CDK1:KCNMA1:PPIF:PTEN:BNIP3:STIM1:RASGRP2:BACE1:WNK1:CPNE8:LRRK2:CDK4:MDM2:LIG4:GPHN:EIF2S1:CALM1:LGMN:AKT1:SORD:AQP9:CYP1A1:IREB2:IQGAP1:MEF2A:EEF2K:MAPK3:FUS:ADCY7:MT3:MT1M:MT1G:MT1H:CDH1:SERPINF1:BECN1:ACTG1:SYT4:FECH:NEDD4L:BCL2:BSG:ATP5D:SLC25A23:CALM3:KHK:EIF2AK3:CYBRD1:NFE2L2:CARF:CPS1:SOD1:MAPK1:ATF4:EIF2B5:QDPR:PPARGC1A:SEC31…	http://www.gsea-msigdb.org/gsea/msigdb/cards/GO_RESPONSE_TO_METAL_ION
GO_bp	GO_AXON_DEVELOPMENT	508	115	1.67938e-08	2.10999e-07	PIK3CD:STMN1:MACF1:SZT2:CAMSAP2:MTR:PARD3:ANK3:PTEN:SEMA4G:KIAA1598:BDNF:PAK1:PTPRO:FRS2:PLXNC1:SSH1:TCTN1:SPG20:MYCBP2:ATL1:NIN:PSEN1:NUMB:BCL11B:EVL:HSP90AA1:SPG11:SEMA6D:RAB11A:NEO1:SEMA7A:SEMA4B:MAPK3:SIAH1:MT3:CDH11:IST1:TUBB3:TUBB3:PITPNA:PAFAH1B1:ULK2:SSH2:GRN:GRB2:AFG3L2:B4GALT6:BCL2:BSG:PTPRS:ARHGAP35:BRSK1:GDF7:RAB10:FEZ2:SOS1:SPTBN1:RTN4:SEMA4F:CTNNA2:TTL:ITGA4:TRAK2:NRP2:FN1:ADNP:CHOD…	http://www.gsea-msigdb.org/gsea/msigdb/cards/GO_AXON_DEVELOPMENT
GO_bp	GO_POSITIVE_REGULATION_OF_NEURON_DEATH	88	33	1.72032e-08	2.15773e-07	MTOR:CASP9:PCSK9:MCL1:TGFB2:CAPN2:PARP1:DDIT4:MAP3K11:BACE1:DDIT3:SSH1:EIF2S1:NF1:CCL3:GRN:BCL2L11:ATF2:CTSZ:ITGB2:ATF4:CTNNB1:GSK3B:TLR6:FBXW7:NQO2:TFAP2A:DAXX:FYN:CLU:ABL1:ELK1:AIFM1	http://www.gsea-msigdb.org/gsea/msigdb/cards/GO_POSITIVE_REGULATION_OF_NEURON_DEATH
GO_bp	GO_POSITIVE_REGULATION_OF_LEUKOCYTE_MEDIATED_IMMUNITY	132	43	1.83049e-08	2.292e-07	CD160:CD1D:CD1A:TNFSF4:PTPRC:IL18:CRTAM:STAT6:ZBTB1:RASGRP1:IL4R:STX4:NOD2:AP1G1:STAT5B:MALT1:IL12RB1:KIR2DL4:RSAD2:DDX1:VAMP8:IL18R1:RIF1:HSPD1:CD28:C20orf196:ITGB2:MLH1:SNX4:TFRC:WHSC1:HLA-H:HLA-E:HLA-C:HLA-B:MICB:LTA:NCR3:MAP3K7:STX7:FAM49B:BTK:SH2D1A	http://www.gsea-msigdb.org/gsea/msigdb/cards/GO_POSITIVE_REGULATION_OF_LEUKOCYTE_MEDIATED_IMMUNITY
GO_bp	GO_RESPONSE_TO_TUMOR_NECROSIS_FACTOR	306	78	1.86131e-08	2.32664e-07	TNFRSF1B:GBP3:GBP1:GBP2:VCAM1:HIPK1:CD58:PSMD4:PSMB4:ARHGEF2:TNFSF4:DHX9:SGMS1:SIRT1:PSMD13:MADD:GSTP1:RPS3:BIRC3:LTBR:GPD1:PSME1:PSMA6:NFKBIA:TCL1A:AKT1:ADAM10:RORA:PSMA4:MAPK3:PYCARD:CYLD:KARS:CYBA:PRPF8:CCL5:CCL23:CCL18:CCL3:CCL3L3:CCL3L1:RPS6KB1:PSMC5:CARD14:PSMA8:MAP2K7:PLVAP:ACTN4:MAP4K3:PSME4:LIMS1:TANK:PSMD14:NFE2L2:STAT1:PSMF1:MAPK1:GGT1:NMNAT3:PPARGC1A:NPNT:FAM105B:ERBB2IP:OCLN:CRHBP:YT…	http://www.gsea-msigdb.org/gsea/msigdb/cards/GO_RESPONSE_TO_TUMOR_NECROSIS_FACTOR
GO_bp	GO_PROTEIN_N_LINKED_GLYCOSYLATION	76	30	1.92002e-08	2.39595e-07	DHDDS:SYVN1:ALG9:ALG9:DPAGT1:STT3A:ALG10:ALG10B:FUT8:ENTPD5:NUDT14:MCFD2:MOGS:MGAT4A:UGGT1:MGAT5:RPN2:DPM1:B3GALT5:UBE2G2:GAL3ST1:STT3B:RPN1:ST6GAL1:TMEM165:MGAT4B:UBE2J1:B4GALT1:DPM2:MAGT1:ALG13	http://www.gsea-msigdb.org/gsea/msigdb/cards/GO_PROTEIN_N_LINKED_GLYCOSYLATION
GO_bp	GO_REGULATION_OF_PEPTIDYL_SERINE_PHOSPHORYLATION	137	44	2.03237e-08	2.53185e-07	PINK1:BCAR3:HAX1:SMYD3:ERCC6:DDIT4:TRIM6:CD44:PAK1:PRKD1:TCL1A:HSP90AA1:AKT1:TERF2IP:ARRB2:RPTOR:BCL2:PLCL1:RQCD1:STK4:INPP5J:PLCL2:HCLS1:NCK1:PIK3CA:EIF4G1:PAQR3:FNIP2:NSD1:GNB2L1:HSP90AB1:RAMP3:AKAP9:CAV1:BRAF:DMTN:IFNA6:IFNA13:IFNA8:IFNA1:NTRK2:TXN:MAPKAP1:DMD	http://www.gsea-msigdb.org/gsea/msigdb/cards/GO_REGULATION_OF_PEPTIDYL_SERINE_PHOSPHORYLATION
GO_bp	GO_NEGATIVE_REGULATION_OF_VIRAL_PROCESS	97	35	2.04512e-08	2.54343e-07	TARDBP:HDAC1:SETDB1:IFIT5:TRIM6:FAM111A:BANF1:OAS1:OAS3:OASL:CCNK:EIF2AK4:ISG20:CCL5:CCL3:TRIM25:ILF3:RSAD2:EIF2AK2:CHMP3:STAT1:MX1:APOBEC3F:LTF:FAM208A:PLSCR1:TRIM59:REST:TNIP1:TRIM27:TRIM26:SRPK1:PARP10:TRIM14:FCN1	http://www.gsea-msigdb.org/gsea/msigdb/cards/GO_NEGATIVE_REGULATION_OF_VIRAL_PROCESS
GO_bp	GO_TUBE_MORPHOGENESIS	885	179	2.11089e-08	2.62078e-07	LUZP1:ATPIF1:PHACTR4:PPIH:JAK1:BCL10:DDAH1:GLMN:SARS:RBM15:HIPK1:CD160:ADAM15:PRRX1:GLUL:TGFB2:EGLN1:SDCCAG8:AKT3:KIF26B:ZEB1:SIRT1:DLG5:PTEN:ADAM8:DEAF1:STIM1:LGR4:CFL1:C2CD3:PAK1:PRCP:IL18:ETS1:C3AR1:LRP6:PRICKLE1:ARID2:FMNL3:SP1:ATP5B:GLI1:LEMD3:E2F7:APAF1:TCTN1:KDM2B:TMED2:STARD13:PRKD1:DACT1:PSEN1:PGF:VASH1:WARS:AKT1:SLC12A6:MYO1E:ANXA2:RORA:SMAD3:MAP2K5:CTSH:PDPK1:PDPK2:GPR56:SERPINF1:MYOCD…	http://www.gsea-msigdb.org/gsea/msigdb/cards/GO_TUBE_MORPHOGENESIS
GO_bp	GO_MITOTIC_DNA_INTEGRITY_CHECKPOINT	106	37	2.27042e-08	2.8141e-07	RPA2:GADD45A:MUC1:CDK1:ZNF385A:CDK2:MDM2:E2F7:CRADD:TAOK3:FOXN3:RPS27L:TICRR:BLM:RBL2:CNOT1:NAE1:TP53:TAOK1:BRSK1:CNOT11:ATF2:RQCD1:AURKA:DONSON:CHEK2:XPC:TFDP2:CNOT6L:RAD17:CDC25C:C5orf45:PPP1R10:MDC1:CDKN1A:CNOT4:PRKDC	http://www.gsea-msigdb.org/gsea/msigdb/cards/GO_MITOTIC_DNA_INTEGRITY_CHECKPOINT
GO_bp	GO_LYMPHOCYTE_MEDIATED_IMMUNITY	334	83	2.29433e-08	2.83895e-07	TNFRSF1B:PRDX1:BCL10:CD160:CD1D:CD1A:SLAMF7:TNFSF4:DENND1B:PTPRC:CR1:CD46:LYST:SWAP70:IL18:CRTAM:PTPN6:STAT6:HMGB1:LIG4:ZBTB1:IGHG1:IGHV6-1:IGHV2-26:IGHV1-58:RASGRP1:RAB27A:CTSH:IL4R:CORO1A:AP1G1:CRK:ARRB2:SUPT6H:STAT5B:MALT1:IL12RB1:CLC:LILRB1:KIR2DL4:RSAD2:IGKV2-29:IGKV2-40:IL18R1:RIF1:HSPD1:CD28:SLC11A1:C20orf196:IGLV7-43:IGLV3-27:RFTN1:MLH1:PRKCD:TFRC:RNF168:WHSC1:GAPT:CD74:DUSP22:BTN3A2:BTN3…	http://www.gsea-msigdb.org/gsea/msigdb/cards/GO_LYMPHOCYTE_MEDIATED_IMMUNITY
GO_bp	GO_CARBOHYDRATE_CATABOLIC_PROCESS	185	54	2.30788e-08	2.85092e-07	ENO1:GALE:NDC1:AMY2A:TPR:CHIT1:NUDT5:HK1:DDIT4:ECD:ENO4:LDHA:DAK:ENO2:GPD1:NUPL1:FUT8:ENTPD5:ESRRB:CALM1:SORD:GALK2:MAN2C1:ALDOA:PHKG2:PHKB:NUP93:NCOR1:NUP85:MAN2B1:DHDH:KHK:PPP1CB:HK2:RANBP2:GPD2:RPE:PFKL:NUP50:PPARA:SEC13:PPARGC1A:HEXB:NUPL2:GCK:POM121C:NUP205:PPP1R3B:FUT10:ALDH1A1:ALDOB:NUP214:OGT:PHKA1	http://www.gsea-msigdb.org/gsea/msigdb/cards/GO_CARBOHYDRATE_CATABOLIC_PROCESS
GO_bp	GO_POSITIVE_REGULATION_OF_NEURON_DIFFERENTIATION	361	88	2.31707e-08	2.85747e-07	MTOR:NBL1:KDM1A:MACF1:KDM4A:ARHGEF2:ABL2:ARF1:ZEB1:DLG5:PTEN:KIAA1598:BDNF:CAPRIN1:PRPF19:PPP2R5B:PAK1:SOCS2:PLXNC1:FBXW8:PRKD1:NIN:PSEN1:MAPK6:TCF12:RAB11A:SEMA7A:IQGAP1:FES:EEF2K:IST1:SERPINF1:PAFAH1B1:GRN:MMD:CSNK1D:SYT4:TCF4:NEDD4L:BCL2:HMG20B:ARHGAP35:KIDINS220:GDF7:ITSN2:NCOA1:ACTR2:NFE2L2:FN1:OBSL1:ADNP:SS18L1:CHODL:PCP4:CSNK1E:GOLGA4:TRAK1:EPHA3:NCK1:SKIL:EIF4G1:MAP3K13:ETV5:REST:RAPGEF2:…	http://www.gsea-msigdb.org/gsea/msigdb/cards/GO_POSITIVE_REGULATION_OF_NEURON_DIFFERENTIATION
GO_bp	GO_AGING	313	79	2.40725e-08	2.9637e-07	MTOR:TNFRSF1B:PRDM2:CASP9:GCLM:VCAM1:SLC30A10:AKT3:CDK1:SIRT1:PTEN:PDCD4:UCP3:LRRK2:PAWR:APAF1:GJB6:BRCA2:EDNRB:EIF2S1:PSEN1:VASH1:AKT1:CYP1A1:ULK3:SIN3A:IREB2:DNAJA3:LITAF:RSL1D1:MAPK3:SERPINF1:SRR:TP53:AURKB:BECN1:MPO:RPS6KB1:GRB2:BCL2:COMP:KIR2DL4:HTRA2:LIMS1:NFE2L2:RPN2:SOD1:MORC3:ITGB2:MAPK1:CHEK2:PRKCD:ATR:EIF2B5:TP63:APOD:PPARGC1A:PPP3CA:CISD2:TERT:HMGCR:SLC12A2:KCNMB1:CANX:EEF1E1:CDKN1A:S…	http://www.gsea-msigdb.org/gsea/msigdb/cards/GO_AGING
GO_bp	GO_DENDRITE_DEVELOPMENT	220	61	2.4658e-08	3.03071e-07	RERE:MTOR:CDC42:CAMSAP2:ARF1:ABI1:DLG5:PTEN:CAPRIN1:CFL1:LRRK2:FBXW8:PSEN1:MAPK6:ADAM10:IQGAP1:MEF2A:EEF2K:CRK:PAFAH1B1:MINK1:SARM1:NEDD4L:PTPRS:KIDINS220:STRN:BCL11A:ACTR2:CTNNA2:TRAK2:ABI2:OBSL1:DOCK10:PREX1:SS18L1:YWHAH:TRAK1:ARF4:GSK3B:EPHB1:TNIK:UBA6:PDLIM5:PPP3CA:RAPGEF2:MEF2C:FSTL4:LST1:PACSIN1:FYN:HDAC2:TMEM106B:EZH2:SEMA4D:NSMF:BHLHB9:ACSL4:HPRT1:SLC9A6:FMR1:MECP2	http://www.gsea-msigdb.org/gsea/msigdb/cards/GO_DENDRITE_DEVELOPMENT
GO_bp	GO_POSITIVE_REGULATION_OF_PROTEIN_CATABOLIC_PROCESS	215	60	2.47249e-08	3.03385e-07	TNFRSF1B:ATPIF1:RNF19B:PCSK9:DTL:PTEN:ADAM8:SORL1:USP5:LRRK2:PRICKLE1:MDM2:FBXW8:CHFR:DACT1:PSEN1:AREL1:ATXN3:HSP90AA1:AKT1:SNX1:OAZ2:PIAS1:ARIH1:PLK1:PSMC5:CSNK1D:NEDD4L:NDUFA13:NFE2L2:BARD1:DDRGK1:ITCH:AURKA:PTTG1IP:CSNK1E:ARIH2:GSK3B:TIPARP:FBXW7:LPCAT1:DAB2:CSNK1A1:GNB2L1:BAG6:RNF217:TNFAIP3:SNX9:ANKIB1:SMURF1:PSMC2:CAV1:NUB1:CLU:RNF19A:PTK2:UBQLN1:AMER1:TAF1:FMR1	http://www.gsea-msigdb.org/gsea/msigdb/cards/GO_POSITIVE_REGULATION_OF_PROTEIN_CATABOLIC_PROCESS
GO_bp	GO_RESPONSE_TO_UV	138	44	2.5933e-08	3.1768e-07	UBE4B:CASP9:KDM1A:DTL:PARP1:ERCC6:SIRT1:MEN1:MDM2:BRCA2:ERCC5:ZBTB1:EIF2S1:YY1:AKT1:EIF2AK4:ST20:CREBBP:N4BP1:TP53:AURKB:BCL2:CIRBP:MAP2K7:BRSK1:MAP4K3:REV1:ZRANB3:RHBDD1:HMGN1:ATF4:XPC:ATR:UVSSA:PPID:GTF2H2:POLK:CDKN1A:POLH:PTN:WRN:TAF1:UBE2A:FMR1	http://www.gsea-msigdb.org/gsea/msigdb/cards/GO_RESPONSE_TO_UV
GO_bp	GO_NEGATIVE_REGULATION_OF_DEPHOSPHORYLATION	111	38	2.69267e-08	3.29303e-07	ENSA:TIPRL:GPATCH2:TGFB2:CNST:SWAP70:CRY2:SYTL2:WNK1:NCKAP1L:RBM26:PPP4R4:CASC5:CHP1:ARPP19:IQGAP1:KIAA0430:PPP1R9B:CEP192:ROCK2:MGAT5:CSRNP3:PPP1R1C:PPP1R16B:YWHAB:RRP1B:SFI1:GNAI2:GSK3B:PPP1R2P3:BOD1:PPP1R10:PPP1R17:PTN:MFHAS1:SEMA4D:FKBP15:PPP2R4	http://www.gsea-msigdb.org/gsea/msigdb/cards/GO_NEGATIVE_REGULATION_OF_DEPHOSPHORYLATION
GO_bp	GO_RESPONSE_TO_INTERLEUKIN_12	50	23	2.85024e-08	3.47994e-07	CDC42:JAK1:CAPZA1:ARF1:HNRNPF:GSTO1:PDCD4:CFL1:RPLP0:ANXA2:PITPNA:P4HB:CNN2:TYK2:IL12RB1:SOD1:CD47:HNRNPDL:LMNB1:HSPA9:HNRNPA2B1:PPIA:JAK2	http://www.gsea-msigdb.org/gsea/msigdb/cards/GO_RESPONSE_TO_INTERLEUKIN_12
GO_bp	GO_REPRODUCTIVE_SYSTEM_DEVELOPMENT	423	99	2.89777e-08	3.5321e-07	NASP:RBM15:WDR77:CSDE1:ADAM15:ASH1L:ASPM:TGFB2:EGLN1:ARID4B:NCOA4:SIRT1:PTEN:RRM1:LGR4:SF1:MEN1:KDM5A:FKBP4:LRP6:PLEKHA5:GLI1:FRS2:E2F7:FBXW8:TMED2:BRCA2:FNDC3A:REC8:VASH1:AKT1:FEM1B:MAPK3:GPR56:FANCA:SERPINF1:ARRB2:ALOX15B:MYOCD:UBB:MED1:STAT5B:PLCD3:BPTF:GRB2:BCL2:BSG:KMT2B:KMT2B:GDF7:NCOA1:BIRC6:BCL2L11:SP3:IDH1:RAD21L1:BCL2L1:STK4:SYCP2:COL9A3:NRIP1:SOD1:UMODL1:MAPK1:PPARG:CTNNB1:SETD2:TIPARP…	http://www.gsea-msigdb.org/gsea/msigdb/cards/GO_REPRODUCTIVE_SYSTEM_DEVELOPMENT
GO_bp	GO_CIRCADIAN_RHYTHM	196	56	2.92457e-08	3.55887e-07	ID3:HDAC1:SFPQ:THRAP3:KCNA2:HNRNPU-AS1:HNRNPU:CREM:SIRT1:PTEN:LGR4:CRY2:RBM4:RBM4B:KMT2A:KDM5A:HEBP1:CDK4:PPP1CC:PSPC1:FBXL3:UBE3A:RORA:SIN3A:ZFHX3:TP53:NCOR1:SLC6A4:HNF1B:NAGLU:CSNK1D:ROCK2:PPP1CB:AHCY:NRIP1:CSNK1E:ATF4:PPARA:BHLHE40:PPARG:GSK3B:PPARGC1A:CLOCK:CCRN4L:FBXW11:HDAC2:AHR:NAMPT:EZH2:PRKDC:NCOA2:GNAQ:NTRK2:SETX:USP9X:NONO:OGT	http://www.gsea-msigdb.org/gsea/msigdb/cards/GO_CIRCADIAN_RHYTHM
GO_bp	GO_ION_HOMEOSTASIS	805	165	2.96268e-08	3.59929e-07	PPT1:ATP6V0B:MCOLN2:GCLM:GSTM2:ATP1A1:SLAMF8:ABL2:XPR1:PTPRC:FLVCR1:PARP1:ARF1:EGLN1:CACNB2:NCOA4:ANK3:SIRT1:CDH23:MCU:KCNMA1:SLC25A28:CUTC:GSTO1:PDZD8:GLRX3:BNIP3:STIM1:SWAP70:FTH1:WNK1:CACNA1C:PTPN6:C3AR1:LRP6:C12orf39:ITPR2:LRRK2:CACNB3:TMBIM6:SLC39A5:ATP5B:DDIT3:CAND1:TMTC2:HSP90B1:CMKLR1:VPS33A:HMGB1:LPAR6:EDNRB:ATP4B:RASA3:SLC8A3:PSEN1:CALM1:CKB:SLC12A6:CHP1:DMXL2:MYO5A:ANXA2:SLC24A1:SMAD3:…	http://www.gsea-msigdb.org/gsea/msigdb/cards/GO_ION_HOMEOSTASIS
GO_bp	GO_POSITIVE_REGULATION_OF_CELL_CYCLE_PHASE_TRANSITION	107	37	3.01795e-08	3.66039e-07	RCC2:DTL:CDK1:CDCA5:CCND2:ESPL1:GLI1:CDK4:MDM2:ANAPC5:CUL4A:DLGAP5:RAD51B:AKT1:TMOD3:RAB11A:CYP1A1:SIN3A:RPTOR:BRD4:MTA3:CUL3:DDRGK1:UBE2E2:EIF4G1:ANKRD17:PLRG1:TERT:CDC25C:FBXO5:KMT2E:MIR29A:EZH2:MTBP:NSMCE2:DDX3X:MECP2	http://www.gsea-msigdb.org/gsea/msigdb/cards/GO_POSITIVE_REGULATION_OF_CELL_CYCLE_PHASE_TRANSITION
GO_bp	GO_CATION_TRANSPORT	1140	220	3.0622e-08	3.70793e-07	PINK1:ATP6V0B:PCSK9:MCOLN2:GSTM2:KCNA2:ATP5F1:ATP1A1:PDZK1:CTSS:SLC39A1:KCNN3:HCN3:SYT11:CACNA1E:PTPRC:FLVCR1:SLC30A10:ARF1:ATP5C1:CACNB2:COMMD3:SYT15:ANK3:CDH23:MCU:KCNMA1:PPIF:PTEN:SLC25A28:CUTC:GSTO1:STIM1:LINC00610:COMMD9:ARHGAP1:FTH1:AHNAK:SLC3A2:UCP3:SLC36A4:CUL5:FXYD2:ATP5L:WNK1:CACNA1C:FKBP4:PTPN6:ITPR2:ALG10B:SLC38A2:SLC38A4:SLC48A1:CACNB3:TMBIM6:ASIC1:CDK2:SLC39A5:ATP5B:NDUFA4L2:DDIT3:S…	http://www.gsea-msigdb.org/gsea/msigdb/cards/GO_CATION_TRANSPORT
GO_bp	GO_TYPE_I_INTERFERON_PRODUCTION	125	41	3.11943e-08	3.77102e-07	PTPN22:POLR3GL:DHX9:DTX4:PCBP2:STAT6:HMGB1:YY1:NLRC3:CREBBP:PYCARD:CYLD:NLRC5:PLCG2:DHX58:TRIM25:PTPRS:LILRB1:PPM1B:IFIH1:STAT1:HSPD1:XRCC5:LRRFIP1:POLR3F:ITCH:MYD88:CTNNB1:SETD2:HERC5:POLR3G:TRIM38:FLOT1:TNFAIP3:TAX1BP1:TRIM56:IRF5:PRKDC:TLR7:DDX3X:OTUD5	http://www.gsea-msigdb.org/gsea/msigdb/cards/GO_TYPE_I_INTERFERON_PRODUCTION
GO_bp	GO_MEIOTIC_CELL_CYCLE	247	66	3.26516e-08	3.94071e-07	PDIK1L:RPA2:NDC1:ASPM:NEK2:TDRD1:BUB3:SYCE1:PSMD13:NUMA1:TEX12:ESPL1:CDK2:BRCA2:TUBGCP3:C14orf164:REC8:FANCM:RAD51B:TDRD9:TUBGCP5:BUB1B:TUBGCP4:BLM:KIAA0430:PLK1:FANCA:PRDM7:RPA1:UBB:TOP3A:PPP2R1A:AURKC:SPDYA:ACTR2:CYP26B1:ACTR3:RAD21L1:AURKA:SYCP2:MYH9:SUN2:MOV10L1:SGOL1:MLH1:SMC4:RNF212:EREG:NSUN2:YTHDC2:RAD50:PPP2CA:CDC25C:BAG6:UBR2:TTK:FBXO5:STAG3:PTTG3P:MCMDC2:RAD21:HSF1:RMI1:PIM2:SMC1A:ATRX	http://www.gsea-msigdb.org/gsea/msigdb/cards/GO_MEIOTIC_CELL_CYCLE
GO_bp	GO_RESPONSE_TO_PEPTIDE_HORMONE	424	99	3.28138e-08	3.94778e-07	FAM132A:MTOR:ATP6V0B:PCSK9:GNRHR2:SLC30A10:PARP1:SIRT1:PTEN:MEN1:GSTP1:INPPL1:UCP3:PAK1:SIK2:LRP6:C2CD5:SP1:MARS:CDK4:MDM2:SOCS2:TBC1D4:EDNRB:MAX:SRSF5:AKT1:ZNF106:FBN1:MYO5A:RAB8B:CSK:IQGAP1:PDPK1:PDPK2:EEF2K:ADCY7:BCAR1:CYBA:APRT:CRK:MYO1C:VAMP2:STAT5B:RPS6KB1:GRB2:BSG:JAK3:ROCK2:ADCY3:RAB10:KHK:CAD:SOS1:RHOQ:INSIG2:MBD5:NFE2L2:MSTN:STAT1:CPS1:SOGA1:SRSF6:UMODL1:XBP1:PPARA:PPARG:GNAI2:PRKCD:APP…	http://www.gsea-msigdb.org/gsea/msigdb/cards/GO_RESPONSE_TO_PEPTIDE_HORMONE
GO_bp	GO_ACTIVATION_OF_MAPKK_ACTIVITY	54	24	3.28453e-08	3.94778e-07	MAP3K8:ERCC6:MAP3K11:LRRK2:FRS2:TAOK3:MAP3K9:PSEN1:MAPK3:CRK:TAOK1:KIDINS220:EIF2AK2:MAP3K2:MLTK:MAPK1:TNIK:MAP3K13:MAP3K1:MAP3K7:BRAF:JAK2:TGFBR1:RAPGEF1	http://www.gsea-msigdb.org/gsea/msigdb/cards/GO_ACTIVATION_OF_MAPKK_ACTIVITY
GO_bp	GO_NEGATIVE_REGULATION_OF_MULTI_ORGANISM_PROCESS	177	52	3.28713e-08	3.94778e-07	TARDBP:HDAC1:SETDB1:IFIT5:TRIM6:FAM111A:DAK:BANF1:PCBP2:OAS1:OAS3:OASL:CCNK:EIF2AK4:ANXA2:ISG20:CCL5:CCL3:DHX58:TRIM25:MPO:SEC14L1:ILF3:RSAD2:EIF2AK2:PPM1B:CHMP3:ITGAV:STAT1:ITCH:MX1:APOBEC3F:LTF:FAM208A:PLSCR1:TRIM59:REST:TNIP1:SQSTM1:TRIM38:TRIM27:TRIM26:MICB:NFKBIL1:LTA:SRPK1:TNFAIP3:CD36:PARP10:TRIM14:FCN1:TSPAN6	http://www.gsea-msigdb.org/gsea/msigdb/cards/GO_NEGATIVE_REGULATION_OF_MULTI_ORGANISM_PROCESS
GO_bp	GO_PROTEIN_DNA_COMPLEX_SUBUNIT_ORGANIZATION	273	71	3.32947e-08	3.99211e-07	RPA2:NASP:ITGB3BP:ANP32E:VPS72:POGZ:CENPF:PARP1:SMYD3:NAP1L4:SPTY2D1:ATF7IP:ARID2:BAZ2A:CAND1:NAP1L1:SART3:UBC:HMGB1:ERCC5:CUL4A:SUPT16H:MIS18BP1:BRF1:CASC5:PIAS1:NAA60:NAA60:SRCAP:CENPN:TAF1C:RPA1:TP53:UBB:SUPT6H:HNF1B:RPL23:UBTF:PSMC5:SMARCD2:TCF4:TRAPPC12:CENPO:CENPA:PSME4:RPS27A:GTF3C3:HJURP:CHAF1B:HIRA:XPC:SETD2:PBRM1:GTF2E1:RNF4:CDK7:GTF2H2:BDP1:GMNN:BRD2:BRD2-IT1:DAXX:TAF11:SENP6:TBPL1:TAF…	http://www.gsea-msigdb.org/gsea/msigdb/cards/GO_PROTEIN_DNA_COMPLEX_SUBUNIT_ORGANIZATION
GO_bp	GO_CELL_CYCLE_ARREST	242	65	3.33639e-08	3.99389e-07	MTOR:CDKN2C:GADD45A:PRKAB2:MUC1:UHMK1:TGFB2:CDK1:EIF4G2:PPP2R5B:C11orf82:CUL5:TBRG1:ZNF385A:CDK2:DDIT3:CDK4:MDM2:E2F7:CRADD:CUL4A:CGRRF1:PPM1A:VASH1:CCNK:EIF2AK4:SMAD3:MLST8:RBL2:CNOT1:ZFHX3:TP53:EVI2B:RPL23:PPP1R9B:RPTOR:CNOT11:BIN1:RPRM:MLTK:BARD1:RQCD1:CUL3:AURKA:CHEK2:MAPK12:TFDP2:SKIL:APBB2:CNOT6L:CDK7:CDC25C:CDKN1A:HSP90AB1:RRAGD:KMT2E:CNOT4:CUL1:MCPH1:MTBP:UHRF2:CDC14B:TGFBR1:CDK9:ABL1	http://www.gsea-msigdb.org/gsea/msigdb/cards/GO_CELL_CYCLE_ARREST
GO_bp	GO_POSITIVE_REGULATION_OF_BINDING	182	53	3.37731e-08	4.0363e-07	KDM1A:STMN1:DHX9:PARP1:TRIM6:BDNF:MEN1:CDCA5:DDX11:LRRK2:HMGB1:DACT1:EIF2S1:PSEN1:ANXA2:MYOCD:TRAF4:ACE:ACE:CALM3:PLCL1:DDRGK1:STK4:CRBN:PPARG:PLCL2:CTNNB1:GSK3B:DTX3L:NMD3:EIF4G1:RAPGEF2:TERT:NIPBL:MEF2C:PPP2CA:IRF4:GMNN:FAM65B:FLOT1:CAV1:HIPK2:PINX1:HMBOX1:PPP2CB:EIF3E:HSF1:JAK2:TXN:CDK9:ABL1:TAF1:FMR1:CLIC2	http://www.gsea-msigdb.org/gsea/msigdb/cards/GO_POSITIVE_REGULATION_OF_BINDING
GO_bp	GO_REGULATION_OF_CYSTEINE_TYPE_ENDOPEPTIDASE_ACTIVITY	227	62	3.50495e-08	4.18204e-07	CASP9:RPS6KA1:BCL10:SIRT1:FAS:CASC2:CD44:RPS3:BIRC3:CASP12:MDM2:CRADD:APAF1:HMGB1:EGLN3:LGMN:AKT1:USP50:RPS27L:SMAD3:MAP2K5:CTSH:ST20:PYCARD:MT3:ARRB2:NLRP1:PMAIP1:NDUFA13:HTRA2:EIF2AK3:BCL2L11:HSPD1:CASP10:BCL2L13:BID:PPARG:LTF:TNFSF10:TP63:REST:NAIP:CAST:TNFAIP8:KIAA0141:CYFIP2:GNB2L1:CASP8AP2:FYN:PDCD2:CYCS:NOD1:POR:DNAJB6:TNFRSF10B:HSF1:JAK2:CAAP1:RPS6KA3:DDX3X:XIAP:AIFM1	http://www.gsea-msigdb.org/gsea/msigdb/cards/GO_REGULATION_OF_CYSTEINE_TYPE_ENDOPEPTIDASE_ACTIVITY
GO_bp	GO_NEGATIVE_REGULATION_OF_CHROMOSOME_ORGANIZATION	144	45	3.57405e-08	4.25758e-07	EXOSC10:KDM1A:KDM4A:TPR:CENPF:PARP1:HNRNPU-AS1:HNRNPU:SIRT1:BUB3:OTUB1:KDM5A:ESPL1:HNRNPC:XRCC3:BUB1B:SIN3A:PLK1:PAPD5:TERF2IP:AURKB:SUPT6H:ZNF207:NDC80:DNMT1:GEN1:KDM3A:XRCC5:TRIP12:DCP2:RAD50:SPDL1:JARID2:ZNF451:TTK:FBXO5:POT1:TNKS:PINX1:PTTG3P:RAD21:KDM4C:PAX5:CDK5RAP2:ATRX:MECP2	http://www.gsea-msigdb.org/gsea/msigdb/cards/GO_NEGATIVE_REGULATION_OF_CHROMOSOME_ORGANIZATION
GO_bp	GO_POSITIVE_REGULATION_OF_ESTABLISHMENT_OF_PROTEIN_LOCALIZATION_TO_MITOCHONDRION	58	25	3.62397e-08	4.3031e-07	UBE2J2:PINK1:SH3GLB1:CSNK2A2:TP53:NPEPPS:PMAIP1:BCL2:YWHAQ:PPP3R1:HTRA2:YWHAB:BID:UBE2L3:YWHAH:RAC2:SREBF2:ARIH2:BAP1:TFDP2:TP63:FBXW7:ABLIM3:MICALL2:HUWE1	http://www.gsea-msigdb.org/gsea/msigdb/cards/GO_POSITIVE_REGULATION_OF_ESTABLISHMENT_OF_PROTEIN_LOCALIZATION_TO_MITOCHONDRION
GO_bp	GO_POSITIVE_REGULATION_OF_INTRINSIC_APOPTOTIC_SIGNALING_PATHWAY	58	25	3.62397e-08	4.3031e-07	SFPQ:MCL1:FBXO18:SIRT1:RPS3:DDIT3:SIAH1:TP53:UBB:FLCN:PMAIP1:BCL2:BCL2L11:PRKRA:BCL2L1:SERINC3:SOD1:BID:NCK1:SKIL:FBXW7:GNB2L1:BCLAF1:CAV1:NOX1	http://www.gsea-msigdb.org/gsea/msigdb/cards/GO_POSITIVE_REGULATION_OF_INTRINSIC_APOPTOTIC_SIGNALING_PATHWAY
GO_bp	GO_NEGATIVE_REGULATION_OF_CELL_DEVELOPMENT	332	82	3.70972e-08	4.39781e-07	RCC2:ID3:KDM4A:GBP1:ARHGEF2:ASPM:DUSP10:NRG3:PTEN:SEMA4G:PAK1:DDX6:SORL1:FKBP4:PTPRO:LRRK2:MDM2:CORO1C:RNF10:SPG20:EDNRB:PSEN1:DICER1:YY1:BAG5:EIF2AK4:SEMA6D:FBN1:SEMA7A:PTPN9:HMG20A:SEMA4B:C16orf45:MT3:GPR56:PAFAH1B1:RAP1GAP2:ULK2:SLC6A4:NF1:MED1:SYT4:BCL2:PTPRS:ACTN4:LILRB1:ITGB1BP1:RTN4:BCL11A:SEMA4F:TRAK2:CTSZ:INPP5J:YWHAH:LGALS1:PPARA:CTNNB1:LTF:C3orf17:GSK3B:RYK:GAK:REST:PAQR3:SPP1:PPP3CA:F…	http://www.gsea-msigdb.org/gsea/msigdb/cards/GO_NEGATIVE_REGULATION_OF_CELL_DEVELOPMENT
GO_bp	GO_ANTIGEN_PROCESSING_AND_PRESENTATION_OF_PEPTIDE_OR_POLYSACCHARIDE_ANTIGEN_VIA_MHC_CLASS_II	99	35	3.7227e-08	4.4061e-07	CAPZA1:CTSS:ARF1:RACGAP1:DCTN2:ACTR10:LGMN:DYNC1H1:KIF23:PYCARD:AP1G1:CLTC:AP1M1:DCTN1:AP1S3:AP1B1:SEC13:SEC31A:SEC24B:MARCH1:CD74:DCTN4:CANX:HLA-DQA1:HLA-DQB1:HLA-DQB2:HLA-DMB:HLA-DMA:HLA-DOA:HLA-DPA1:HLA-DPB1:DYNC1I1:CAPZA2:SH3GL2:AP1S2	http://www.gsea-msigdb.org/gsea/msigdb/cards/GO_ANTIGEN_PROCESSING_AND_PRESENTATION_OF_PEPTIDE_OR_POLYSACCHARIDE_ANTIGEN_VIA_MHC_CLASS_II
GO_bp	GO_REGULATION_OF_MACROAUTOPHAGY	168	50	3.78221e-08	4.46933e-07	MTOR:MFN2:VPS13D:PINK1:ATP6V0B:SH3GLB1:KIAA1324:PRKAB2:UBQLN4:OPTN:PIP4K2A:WAC:SIRT1:BNIP3:UVRAG:PAFAH1B2:VPS26B:LRRK2:SPTLC2:AKT1:VPS13C:MLST8:CLEC16A:MAPK3:POLDIP2:BECN1:CALCOCO2:EXOC7:RPTOR:SUPT5H:FEZ2:HTRA2:PIKFYVE:SNX5:RAB5A:PIK3CA:KIAA0226:HTT:EXOC1:LARP1:RRAGD:MAP3K7:NOD1:SMURF1:EXOC4:BNIP3L:UBQLN1:SPTLC1:TBC1D25:PIM2	http://www.gsea-msigdb.org/gsea/msigdb/cards/GO_REGULATION_OF_MACROAUTOPHAGY
GO_bp	GO_REGULATION_OF_TELOMERE_MAINTENANCE_VIA_TELOMERE_LENGTHENING	62	26	3.8595e-08	4.54927e-07	EXOSC10:SMG7:NEK2:PARP1:HNRNPU-AS1:HNRNPU:HNRNPC:MAPK3:PAPD5:AURKB:MAP2K7:CCT4:CCT7:XRCC5:CCT8:MAPK1:CTNNB1:ATR:NAF1:CCT5:DCP2:HNRNPA2B1:CCT6A:POT1:TNKS:PINX1:HMBOX1	http://www.gsea-msigdb.org/gsea/msigdb/cards/GO_REGULATION_OF_TELOMERE_MAINTENANCE_VIA_TELOMERE_LENGTHENING
GO_bp	GO_HOMEOSTASIS_OF_NUMBER_OF_CELLS	248	66	3.86387e-08	4.54927e-07	PIK3CD:ATPIF1:PRDX1:BCL10:UBAP2L:RC3H1:FLVCR1:ITPKB:AKT3:RPS24:LIPA:AMPD3:LGR4:ETS1:NCKAP1L:SART3:HMGB1:ACIN1:AKT1:KLF13:TMOD3:IREB2:DNAJA3:CORO1A:CYLD:MED1:STAT5B:PMAIP1:BCL2:JAK3:SOS1:VPS54:BCL2L11:SP3:STAT1:DOCK10:SOD1:PKNOX1:BAP1:HCLS1:SKIL:MAEA:GAPT:MEF2C:HSPA9:CD74:SFXN1:GPR116:SMAP1:TNFAIP3:IKZF1:KMT2E:HIPK2:EZH2:NCAPG2:MFHAS1:DMTN:POLB:LYN:JAK2:SIT1:PTBP3:RC3H2:ABL1:ZFX:ALAS2	http://www.gsea-msigdb.org/gsea/msigdb/cards/GO_HOMEOSTASIS_OF_NUMBER_OF_CELLS
GO_bp	GO_REGULATION_OF_OXIDATIVE_STRESS_INDUCED_INTRINSIC_APOPTOTIC_SIGNALING_PATHWAY	27	16	3.86843e-08	4.54927e-07	PINK1:SFPQ:MCL1:PARP1:SIRT1:BAG5:AKT1:P4HB:HTRA2:NFE2L2:SOD1:FBXW7:NME5:UBQLN1:NONO:NOX1	http://www.gsea-msigdb.org/gsea/msigdb/cards/GO_REGULATION_OF_OXIDATIVE_STRESS_INDUCED_INTRINSIC_APOPTOTIC_SIGNALING_PATHWAY
GO_bp	GO_POSITIVE_REGULATION_OF_MAPK_CASCADE	533	118	4.07007e-08	4.77876e-07	GADD45A:PTPN22:SLAMF1:PTPRC:TGFB2:SLC30A10:MAP3K8:ERCC6:CDK1:PTEN:DUSP5:ADAM8:CD44:MADD:PTPRJ:MAP4K2:MAP3K11:RPS3:PAK1:PDGFD:LTBR:LRRK2:FRS2:ERP29:TAOK3:UBC:HMGB1:MAP3K9:PSEN1:RASGRP1:PTPLAD1:MAP2K5:SEMA7A:CSK:PDE8A:AKAP13:IQGAP1:MAPK3:PYCARD:NOD2:MT3:KARS:CRK:ARRB2:MINK1:SCIMP:UBB:KSR1:TRAF4:TAOK1:CCL5:CCL23:CCL18:CCL3:CCL3L3:CCL3L1:IGFBP4:ABCA7:MAP2K7:KIDINS220:ROCK2:DNAJC27:EIF2AK2:MAP4K3:PRKC…	http://www.gsea-msigdb.org/gsea/msigdb/cards/GO_POSITIVE_REGULATION_OF_MAPK_CASCADE
GO_bp	GO_POSITIVE_REGULATION_OF_UBIQUITIN_DEPENDENT_PROTEIN_CATABOLIC_PROCESS	95	34	4.0911e-08	4.79579e-07	RNF19B:PTEN:USP5:LRRK2:PRICKLE1:MDM2:FBXW8:CHFR:PSEN1:AKT1:PIAS1:ARIH1:PLK1:CSNK1D:NFE2L2:DDRGK1:AURKA:CSNK1E:ARIH2:GSK3B:FBXW7:DAB2:CSNK1A1:GNB2L1:RNF217:ANKIB1:SMURF1:CAV1:NUB1:CLU:RNF19A:PTK2:UBQLN1:TAF1	http://www.gsea-msigdb.org/gsea/msigdb/cards/GO_POSITIVE_REGULATION_OF_UBIQUITIN_DEPENDENT_PROTEIN_CATABOLIC_PROCESS
GO_bp	GO_ADHERENS_JUNCTION_ORGANIZATION	140	44	4.18045e-08	4.87801e-07	RCC2:MACF1:HIPK1:DLG5:PTEN:PTPRJ:CTNND1:RHOD:CORO1C:FERMT2:ACTN1:NUMB:RAB8B:SMAD3:CSK:PEAK1:IQGAP1:PDPK1:PDPK2:CDH11:CDH1:TBCD:MAPRE2:BCL2:ITGB1BP1:ROCK2:WDPCP:LIMS1:CLASP1:SDC4:CDH22:CDH26:IQSEC1:CTNNB1:PTPN23:EPHA3:PHLDB2:APOD:EFNA5:DUSP22:MLLT4:DMTN:PTK2:ABL1:ARHGAP6	http://www.gsea-msigdb.org/gsea/msigdb/cards/GO_ADHERENS_JUNCTION_ORGANIZATION
GO_bp	GO_REGULATION_OF_HISTONE_MODIFICATION	140	44	4.18045e-08	4.87801e-07	PINK1:KDM1A:KDM4A:MUC1:SIRT1:CTR9:OTUB1:KMT2A:KDM5A:LRRK2:SART3:PRKD1:RTF1:SIN3A:WDR61:MAPK3:MYOCD:FLCN:SUPT6H:DNMT1:BRD4:KMT2B:KMT2B:KDM3A:RIF1:TRIP12:SETD5:TADA3:CTNNB1:PPARGC1A:CAMK2D:NIPBL:WDR70:NSD1:JARID2:ZNF451:KMT2E:KDM4C:PAX5:PHF19:CDK9:OGT:ATRX:FMR1:MECP2	http://www.gsea-msigdb.org/gsea/msigdb/cards/GO_REGULATION_OF_HISTONE_MODIFICATION
GO_bp	GO_DEVELOPMENTAL_GROWTH_INVOLVED_IN_MORPHOGENESIS	228	62	4.18115e-08	4.87801e-07	MACF1:KIF26B:SEMA4G:KIAA1598:BDNF:PAK1:LRP6:SPG20:NIN:HSP90AA1:EIF2AK4:SPG11:SEMA6D:RAB11A:SEMA7A:SEMA4B:IQGAP1:MT3:IST1:PAFAH1B1:ULK2:HNF1B:MED1:SYT4:NEDD4L:PTPRS:ITSN2:RTN4:BCL11A:SEMA4F:TTL:ITGA4:NRP2:FN1:ADNP:AURKA:GOLGA4:CTNNB1:ALCAM:GSK3B:TMEM108:RYK:MAP3K13:SPP1:SEMA5A:EFNA5:WDR36:FSTL4:CYFIP2:DDR1:HSP90AB1:LIMK1:SMURF1:IFRD1:DPYSL2:RIMS2:SH3GL2:SEMA4D:ABL1:USP9X:MED12:SLC9A6	http://www.gsea-msigdb.org/gsea/msigdb/cards/GO_DEVELOPMENTAL_GROWTH_INVOLVED_IN_MORPHOGENESIS
GO_bp	GO_PRODUCTION_OF_MOLECULAR_MEDIATOR_OF_IMMUNE_RESPONSE	275	71	4.56784e-08	5.3207e-07	TNFRSF1B:BCL10:CD160:TNFSF4:MR1:DENND1B:PTPRC:TGFB2:SIRT1:HK1:POLL:CUEDC2:TRIM6:SWAP70:IL18:TMBIM6:STAT6:LIG4:CHGA:SEMA7A:IL4R:MAPK3:STX4:NOD2:KARS:SUPT6H:MALT1:JAK3:CD22:CLC:LILRB1:KIR2DL4:RSAD2:DDX1:IGKV6-21:IGKV2-24:IGKV2-29:IGKV2-40:IGKV2D-26:IGKV6D-21:IL18R1:RIF1:HSPD1:CD28:SLC11A1:C20orf196:IGLV10-54:IGLV9-49:IGLV7-46:IGLV5-45:IGLV7-43:IGLV5-37:IGLV1-36:IGLV3-27:IGLV4-3:XBP1:MLH1:TFRC:RNF16…	http://www.gsea-msigdb.org/gsea/msigdb/cards/GO_PRODUCTION_OF_MOLECULAR_MEDIATOR_OF_IMMUNE_RESPONSE
GO_bp	GO_POSITIVE_REGULATION_OF_PROTEOLYSIS_INVOLVED_IN_CELLULAR_PROTEIN_CATABOLIC_PROCESS	122	40	4.62482e-08	5.37005e-07	ATPIF1:RNF19B:PTEN:USP5:LRRK2:PRICKLE1:MDM2:FBXW8:CHFR:PSEN1:ATXN3:AKT1:PIAS1:ARIH1:PLK1:PSMC5:CSNK1D:NFE2L2:DDRGK1:AURKA:CSNK1E:ARIH2:GSK3B:FBXW7:DAB2:CSNK1A1:GNB2L1:BAG6:RNF217:ANKIB1:SMURF1:PSMC2:CAV1:NUB1:CLU:RNF19A:PTK2:UBQLN1:TAF1:FMR1	http://www.gsea-msigdb.org/gsea/msigdb/cards/GO_POSITIVE_REGULATION_OF_PROTEOLYSIS_INVOLVED_IN_CELLULAR_PROTEIN_CATABOLIC_PROCESS
GO_bp	GO_NEGATIVE_REGULATION_OF_CELL_CYCLE_G1_S_PHASE_TRANSITION	122	40	4.62482e-08	5.37005e-07	RPA2:CDKN2C:GADD45A:MUC1:CDK1:PTEN:MEN1:ZNF385A:CDK2:CDK4:CTDSP2:MDM2:E2F7:CRADD:DACT1:RPS27L:RBL2:CNOT1:TP53:SLFN11:BCL2:KANK2:CNOT11:RQCD1:AURKA:PRMT2:CHEK2:TFDP2:CNOT6L:CDC25C:BTN2A2:CDKN1A:GPNMB:SEPT7:ZNF655:MIR29A:CNOT4:EZH2:PRKDC:FHL1	http://www.gsea-msigdb.org/gsea/msigdb/cards/GO_NEGATIVE_REGULATION_OF_CELL_CYCLE_G1_S_PHASE_TRANSITION
GO_bp	GO_CANONICAL_WNT_SIGNALING_PATHWAY	323	80	4.75194e-08	5.50896e-07	HDAC1:RNF220:WLS:BCL9:PSMD4:PSMB4:ASPM:PTEN:PSMD13:LGR4:CTNND1:WNK1:LRP6:PTPRO:LRRK2:PRICKLE1:GLI1:DDIT3:LATS2:AMER2:CHD8:PSME1:PSMA6:DACT1:PPM1A:PSEN1:USP8:CSNK1G1:SMAD3:TLE3:PSMA4:CYLD:IGFBP4:PSMC5:CSNK1D:PSMA8:PSME4:USP34:PSMD14:CUL3:PSMF1:FERMT1:STK4:GID8:PRDM15:CSNK1E:RAB5A:RBMS3:CTNNB1:LIMD1:GSK3B:RYK:WWTR1:TBL1XR1:RBPJ:KIAA0922:SEMA5A:FAM105B:DAB2:CSNK1A1:TMEM170B:PSMB8:ANKRD6:RNF146:SFRP4…	http://www.gsea-msigdb.org/gsea/msigdb/cards/GO_CANONICAL_WNT_SIGNALING_PATHWAY
GO_bp	GO_REGULATION_OF_LYMPHOCYTE_MEDIATED_IMMUNITY	150	46	4.80619e-08	5.56307e-07	TNFRSF1B:CD160:CD1D:CD1A:TNFSF4:PTPRC:CR1:IL18:CRTAM:PTPN6:STAT6:HMGB1:ZBTB1:RASGRP1:AP1G1:CRK:ARRB2:SUPT6H:STAT5B:MALT1:IL12RB1:CLC:LILRB1:KIR2DL4:RSAD2:IL18R1:RIF1:HSPD1:CD28:C20orf196:MLH1:TFRC:WHSC1:DUSP22:HLA-H:HLA-E:HLA-C:HLA-B:MICB:LTA:NCR3:MAP3K7:STX7:FAM49B:BTK:SH2D1A	http://www.gsea-msigdb.org/gsea/msigdb/cards/GO_REGULATION_OF_LYMPHOCYTE_MEDIATED_IMMUNITY
GO_bp	GO_SMALL_MOLECULE_CATABOLIC_PROCESS	394	93	4.90466e-08	5.66812e-07	MTOR:GALE:INPP5B:ECHDC2:DDAH1:GLUL:NUDT5:TYSND1:GLUD1:PTEN:ENTPD1:ENTPD7:DAK:BCAT1:CSAD:PAH:ACACB:ALDH2:ACADS:SCARB1:PNP:FUT8:ENTPD5:DLST:GSTZ1:AKT1:IVD:ADAL:SORD:GALK2:CYP1A1:ABHD2:MT3:ADPRM:SHMT1:BLMH:ACOX1:GCDH:CYP4F3:PRODH2:DHDH:CPT1C:KHK:MCEE:CYP26B1:THNSL2:SULT1C4:GPD2:INPP1:GLS:RPE:CYP27A1:AHCY:ACOT8:SYNJ1:PFKL:PRODH:INPP5J:GCAT:APOBEC3F:PPARA:TYMP:CPT1B:PCCB:BDH1:ACOX3:QDPR:HADH:ETFDH:MTR…	http://www.gsea-msigdb.org/gsea/msigdb/cards/GO_SMALL_MOLECULE_CATABOLIC_PROCESS
GO_bp	GO_COTRANSLATIONAL_PROTEIN_TARGETING_TO_MEMBRANE	100	35	4.98151e-08	5.74789e-07	RPL22:RPS27:SSR2:SRP9:RPS24:RPL27A:RPS13:RPS3:RPS25:SRPR:RPS26:RPL41:RPLP0:RPL21:SRP54:RPS29:SRP14:RPL23:RPS9:RPS27A:RPL31:RPL15:RPL29:RPL9:SRP72:RPL34:RPS23:SRP19:SSR1:RPS18:SEC63:RPL30:RPS4X:RPL36A:RPL10	http://www.gsea-msigdb.org/gsea/msigdb/cards/GO_COTRANSLATIONAL_PROTEIN_TARGETING_TO_MEMBRANE
GO_bp	GO_PROTEIN_K48_LINKED_UBIQUITINATION	55	24	5.07629e-08	5.84808e-07	RNF115:UBE2T:SYVN1:UBE3A:ZNRF1:UBE2G1:NEDD4L:PELI1:ITCH:TTC3:UBE2G2:UBE2E2:UBE2E1:ARIH2:DTX3L:RNF4:UBE2K:SKP2:TRIM38:HACE1:RNF146:TNFAIP3:TOPORS:UBE2A	http://www.gsea-msigdb.org/gsea/msigdb/cards/GO_PROTEIN_K48_LINKED_UBIQUITINATION
GO_bp	GO_NEGATIVE_REGULATION_OF_HYDROLASE_ACTIVITY	450	103	5.11572e-08	5.88405e-07	RCC2:RPS6KA1:ATPIF1:ENSA:CDC42SE1:TIPRL:SERPINC1:CR1:GPATCH2:TGFB2:EGLN1:CNST:ITIH5:SIRT1:PPIF:CD44:CRY2:ARL2:SYTL2:BIRC3:SORL1:KDM5A:WNK1:BICD1:LRRK2:TMBIM6:NCKAP1L:MDM2:TMED2:SERPINE3:RBM26:IPO5:PAPLN:PPP4R4:SERPINA10:SERPINA6:SERPINA1:SERPINA11:SERPINA4:AKT1:CASC5:CHP1:ARPP19:MAP2K5:NEIL1:IQGAP1:PAM16:KIAA0430:MT3:SERPINF1:ARRB2:TP53:UBE2Z:PPP1R9B:CEP192:HMSD:TNNI3:ROCK2:BIRC6:CRIM1:BIN1:MGAT5…	http://www.gsea-msigdb.org/gsea/msigdb/cards/GO_NEGATIVE_REGULATION_OF_HYDROLASE_ACTIVITY
GO_bp	GO_CELLULAR_ION_HOMEOSTASIS	657	139	5.12353e-08	5.88405e-07	PPT1:ATP6V0B:MCOLN2:GSTM2:ATP1A1:SLAMF8:ABL2:XPR1:PTPRC:FLVCR1:ARF1:EGLN1:CACNB2:NCOA4:CDH23:MCU:KCNMA1:GSTO1:PDZD8:GLRX3:BNIP3:STIM1:SWAP70:FTH1:CACNA1C:PTPN6:C3AR1:LRP6:ITPR2:LRRK2:CACNB3:TMBIM6:SLC39A5:ATP5B:DDIT3:CAND1:HSP90B1:CMKLR1:VPS33A:HMGB1:LPAR6:EDNRB:ATP4B:RASA3:SLC8A3:PSEN1:CALM1:CKB:CHP1:DMXL2:MYO5A:ANXA2:SLC24A1:SMAD3:IREB2:PDPK1:PDPK2:CLN3:CLN3:MAPK3:CORO1A:MT3:MT1M:MT1G:MT1H:PLCG…	http://www.gsea-msigdb.org/gsea/msigdb/cards/GO_CELLULAR_ION_HOMEOSTASIS
GO_bp	GO_POSITIVE_REGULATION_OF_PROTEIN_SERINE_THREONINE_KINASE_ACTIVITY	329	81	5.19217e-08	5.95358e-07	GADD45A:CKS1B:PTPRC:MAP3K8:ERCC6:CDK1:SIRT1:DUSP5:ADAM8:MADD:MAP4K2:MAP3K11:RPS3:PAK1:PDGFD:CCND2:LRRK2:DAZAP2:FRS2:ERP29:TAOK3:UBC:MAP3K9:PSEN1:CALM1:TCL1A:CCNK:AKT1:RASGRP1:PTPLAD1:MAP2K5:CSK:AKAP13:IQGAP1:MLST8:MAPK3:NOD2:KARS:CRK:UBB:TAOK1:RPTOR:MAP2K7:CALM3:KIDINS220:SPDYA:EIF2AK2:MAP4K3:RPS27A:MAP3K2:CCNT2:MLTK:STK4:SOD1:MAPK1:LTF:MST1R:MAPKAPK3:DUSP7:TNIK:MAP3K13:TLR6:RAPGEF2:ACSL1:MAP3K1:…	http://www.gsea-msigdb.org/gsea/msigdb/cards/GO_POSITIVE_REGULATION_OF_PROTEIN_SERINE_THREONINE_KINASE_ACTIVITY
GO_bp	GO_MICROTUBULE_POLYMERIZATION_OR_DEPOLYMERIZATION	109	37	5.25583e-08	6.01719e-07	STMN1:ARHGEF2:CAMSAP2:CCSAP:CKAP5:ARL2:NUMA1:RPS3:PAK1:FKBP4:NAV3:TUBGCP3:NIN:TUBGCP5:TTBK2:TUBGCP4:HDGFRP3:FES:C16orf45:TAOK1:ZNF207:SKA2:CSNK1D:TBCD:CEP192:MAPRE2:DCTN1:CLASP1:INPP5J:DRG1:MAP6D1:FBXO5:AKAP9:CDK5RAP2:ABL1:MID1IP1:MECP2	http://www.gsea-msigdb.org/gsea/msigdb/cards/GO_MICROTUBULE_POLYMERIZATION_OR_DEPOLYMERIZATION
GO_bp	GO_FC_RECEPTOR_MEDIATED_STIMULATORY_SIGNALING_PATHWAY	141	44	5.28194e-08	6.03768e-07	CDC42:PTPRC:ABI1:PTPRJ:PAK1:NCKAP1L:HSP90AA1:IGHG1:CSK:MAPK3:PLCG2:CRK:MYO1C:WIPF2:GRB2:ACTG1:PRKCE:ACTR2:IGKV2-29:IGKV2-40:ACTR3:WIPF1:NCKAP1:ARPC2:MAPK1:IGLV7-43:IGLV3-27:PRKCD:APPL1:CD47:NCK1:PLSCR1:PIK3CA:CYFIP2:HSP90AB1:FYN:ELMO1:LIMK1:ARPC1B:LYN:PTK2:NR4A3:ABL1:RAPGEF1	http://www.gsea-msigdb.org/gsea/msigdb/cards/GO_FC_RECEPTOR_MEDIATED_STIMULATORY_SIGNALING_PATHWAY
GO_bp	GO_PEPTIDYL_THREONINE_MODIFICATION	118	39	5.30228e-08	6.05151e-07	MTOR:PARD3:CDK1:DDIT4:TRIM6:HIPK3:WNK1:LRRK2:PRKD1:CALM1:VRK1:AKT1:TTBK2:CSNK1G1:PDPK1:PDPK2:PLK1:RPTOR:CSNK1D:BCL2:CALM3:ROCK2:CAD:GALNT3:MAPK1:CSNK1E:VPRBP:PRKCD:GSK3B:EIF4G1:UBE2K:CAMK2D:GALNTL6:CSNK1A1:TTK:HIPK2:TNKS:DMTN:TGFBR1:TAF1	http://www.gsea-msigdb.org/gsea/msigdb/cards/GO_PEPTIDYL_THREONINE_MODIFICATION
GO_bp	GO_PEPTIDYL_LYSINE_ACETYLATION	160	48	5.33319e-08	6.07736e-07	MEAF6:CRTC2:MUC1:TADA1:EPC1:SIRT1:KMT2A:KANSL2:BRCA2:SIN3A:NAA60:NAA60:CREBBP:MAPK3:SRCAP:KAT8:MYOCD:FLCN:USP22:KANSL1:NCOA1:EPC2:ATF2:KANSL1L:NCOA3:BRD1:SETD5:TADA3:MSL2:YEATS2:PPARGC1A:CLOCK:BRD8:IRF4:BAG6:ZNF451:MAP3K7:HDAC2:POR:TRRAP:ELP3:KAT6A:POLE3:MSL3:TAF1:OGT:MORF4L2:HCFC1:MECP2	http://www.gsea-msigdb.org/gsea/msigdb/cards/GO_PEPTIDYL_LYSINE_ACETYLATION
GO_bp	GO_MICROTUBULE_POLYMERIZATION	71	28	5.79201e-08	6.58998e-07	STMN1:CAMSAP2:CKAP5:ARL2:NUMA1:RPS3:PAK1:FKBP4:NAV3:TUBGCP3:NIN:TUBGCP5:TUBGCP4:HDGFRP3:FES:ZNF207:CSNK1D:TBCD:CEP192:DCTN1:CLASP1:INPP5J:DRG1:FBXO5:AKAP9:CDK5RAP2:ABL1:MECP2	http://www.gsea-msigdb.org/gsea/msigdb/cards/GO_MICROTUBULE_POLYMERIZATION
GO_bp	GO_REGULATION_OF_TOLL_LIKE_RECEPTOR_SIGNALING_PATHWAY	67	27	5.82181e-08	6.59326e-07	PTPN22:LGR4:BIRC3:HMGB1:PDPK1:PDPK2:CYBA:ARRB2:SARM1:PTPRS:RSAD2:RTN4:PELI1:LTF:APPL1:TLR1:TLR6:PJA2:IRF4:FLOT1:NFKBIL1:TNFAIP3:CD36:CAV1:MFHAS1:LYN:LRRC14:UBQLN1	http://www.gsea-msigdb.org/gsea/msigdb/cards/GO_REGULATION_OF_TOLL_LIKE_RECEPTOR_SIGNALING_PATHWAY
GO_bp	GO_POSITIVE_REGULATION_OF_MACROAUTOPHAGY	67	27	5.82181e-08	6.59326e-07	MFN2:VPS13D:PINK1:SH3GLB1:KIAA1324:OPTN:PIP4K2A:WAC:SIRT1:BNIP3:UVRAG:PAFAH1B2:SPTLC2:VPS13C:CLEC16A:MAPK3:BECN1:CALCOCO2:SUPT5H:HTT:LARP1:MAP3K7:NOD1:SMURF1:BNIP3L:SPTLC1:PIM2	http://www.gsea-msigdb.org/gsea/msigdb/cards/GO_POSITIVE_REGULATION_OF_MACROAUTOPHAGY
GO_bp	GO_REGULATION_OF_ADHERENS_JUNCTION_ORGANIZATION	67	27	5.82181e-08	6.59326e-07	RCC2:MACF1:PTEN:PTPRJ:RHOD:CORO1C:SMAD3:PEAK1:IQGAP1:MAPRE2:ITGB1BP1:ROCK2:WDPCP:LIMS1:CLASP1:SDC4:IQSEC1:PTPN23:EPHA3:PHLDB2:APOD:EFNA5:DUSP22:DMTN:PTK2:ABL1:ARHGAP6	http://www.gsea-msigdb.org/gsea/msigdb/cards/GO_REGULATION_OF_ADHERENS_JUNCTION_ORGANIZATION
GO_bp	GO_POSITIVE_REGULATION_OF_LYMPHOCYTE_MEDIATED_IMMUNITY	105	36	5.91999e-08	6.69414e-07	CD160:CD1D:CD1A:TNFSF4:PTPRC:IL18:CRTAM:STAT6:ZBTB1:RASGRP1:AP1G1:STAT5B:MALT1:IL12RB1:KIR2DL4:RSAD2:IL18R1:RIF1:HSPD1:CD28:C20orf196:MLH1:TFRC:WHSC1:HLA-H:HLA-E:HLA-C:HLA-B:MICB:LTA:NCR3:MAP3K7:STX7:FAM49B:BTK:SH2D1A	http://www.gsea-msigdb.org/gsea/msigdb/cards/GO_POSITIVE_REGULATION_OF_LYMPHOCYTE_MEDIATED_IMMUNITY
GO_bp	GO_CELLULAR_RESPONSE_TO_PEPTIDE_HORMONE_STIMULUS	314	78	6.08172e-08	6.86646e-07	FAM132A:ATP6V0B:PCSK9:GNRHR2:SLC30A10:PARP1:SIRT1:PTEN:MEN1:GSTP1:PAK1:SIK2:C2CD5:SP1:MARS:CDK4:MDM2:SOCS2:TBC1D4:MAX:SRSF5:AKT1:ZNF106:FBN1:MYO5A:RAB8B:CSK:PDPK1:PDPK2:EEF2K:ADCY7:BCAR1:CYBA:APRT:CRK:MYO1C:VAMP2:STAT5B:RPS6KB1:GRB2:JAK3:ROCK2:ADCY3:RAB10:SOS1:RHOQ:MBD5:NFE2L2:MSTN:STAT1:CPS1:SOGA1:UMODL1:XBP1:PPARG:GNAI2:PRKCD:APPL1:NCK1:PIK3CA:GAB1:CRHBP:FER:PHIP:FYN:HDAC9:GCK:POR:CAV1:PRKDC:LY…	http://www.gsea-msigdb.org/gsea/msigdb/cards/GO_CELLULAR_RESPONSE_TO_PEPTIDE_HORMONE_STIMULUS
GO_bp	GO_REGULATION_OF_CELL_JUNCTION_ASSEMBLY	88	32	6.58384e-08	7.42197e-07	RCC2:MACF1:PTEN:PTPRJ:RHOD:CORO1C:SMAD3:PEAK1:IQGAP1:MYO1C:ACE:ACE:ITGB1BP1:ROCK2:WDPCP:LIMS1:CLASP1:SDC4:RUNX1:EPHA3:PHLDB2:APOD:RAPGEF2:OCLN:EFNA5:DUSP22:FLOT1:CAV1:DMTN:PTK2:ABL1:RAPGEF1:ARHGAP6	http://www.gsea-msigdb.org/gsea/msigdb/cards/GO_REGULATION_OF_CELL_JUNCTION_ASSEMBLY
GO_bp	GO_POSITIVE_REGULATION_OF_PROTEIN_MODIFICATION_BY_SMALL_PROTEIN_CONJUGATION_OR_REMOVAL	128	41	6.60147e-08	7.43045e-07	PINK1:KDM1A:PEF1:BCL10:PTPN22:PTEN:CTR9:BIRC3:LRRK2:PRICKLE1:SART3:CHFR:NDFIP2:DCUN1D2:FANCM:UBE3A:RNF111:PIAS1:PLK1:NOD2:ARRB2:UBB:MALT1:PELI1:MARCH7:TANK:CUL3:PTTG1IP:UBE2L3:GNL3:DCUN1D4:FBXW7:SKP2:TNIP1:CAV1:TOPORS:UBQLN1:CDC14B:CDK9:AMER1:XIAP	http://www.gsea-msigdb.org/gsea/msigdb/cards/GO_POSITIVE_REGULATION_OF_PROTEIN_MODIFICATION_BY_SMALL_PROTEIN_CONJUGATION_OR_REMOVAL
GO_bp	GO_DNA_TEMPLATED_TRANSCRIPTION_ELONGATION	110	37	6.88751e-08	7.74055e-07	HNRNPU-AS1:HNRNPU:ERCC6:CTR9:TAF1D:SUPT16H:CCNK:RTF1:ELL3:WDR61:TAF1C:POLR2A:SUPT6H:TEFM:CDK12:UBTF:GTF2F1:BRD4:SUPT5H:POLR1A:CCNT2:TCEA2:HMGN1:SETD2:PBRM1:RNF168:NCBP2:POLR2B:CDK7:GTF2H2:ELL2:AFF4:CDK13:EZH2:ELP3:TCEA1:MLLT3:CDK9	http://www.gsea-msigdb.org/gsea/msigdb/cards/GO_DNA_TEMPLATED_TRANSCRIPTION_ELONGATION
GO_bp	GO_NEGATIVE_REGULATION_OF_MAPK_CASCADE	176	51	7.22593e-08	8.10848e-07	PINK1:GBP1:PTPN22:ASH1L:PTPRC:DUSP10:AIDA:PTEN:DUSP5:PDCD4:CASC2:HIPK3:PTPRJ:MEN1:GSTP1:SORL1:PTPN6:DUSP16:TAOK3:DACT1:AKT1:CSK:CYLD:PAFAH1B1:NCOR1:FLCN:NF1:PPP2R1A:ITGB1BP1:RNF149:ITCH:PRDM15:NF2:DUSP18:DUSP7:PRKCD:PAQR3:HMGCR:PPP2CA:TNIP1:DUSP22:BTN2A2:LEMD2:CAV1:DUSP4:LYN:DNAJA1:FKTN:RGS3:ABL1:RAPGEF1	http://www.gsea-msigdb.org/gsea/msigdb/cards/GO_NEGATIVE_REGULATION_OF_MAPK_CASCADE
GO_bp	GO_PROTEIN_FOLDING	221	60	7.28848e-08	8.16621e-07	PPIH:ERO1LB:DNAJB12:PPIF:DNAJC24:GANAB:FKBP4:HSP90B1:ERP29:MLEC:HSPH1:ENTPD5:HSP90AA1:BAG5:CLPX:UNC45A:DNAJA3:DNAJA2:CSNK2A2:DNAJC7:GRN:P4HB:TBCD:CCT4:CCT7:MOGS:PDCL3:RANBP2:UGGT1:PPIG:DNAJC10:HSPD1:PPIL3:HSPA13:CCT8:EMC3:NGLY1:NKTR:GNAI2:GNB4:GAK:HSPA4L:PPID:CCT5:DNAJC21:HSPA9:CD74:NUDCD2:CANX:HSP90AB1:NUDCD3:PPIA:CCT6A:DNAJC2:DNAJB6:CLU:FUT10:DNAJA1:RAD23B:VBP1	http://www.gsea-msigdb.org/gsea/msigdb/cards/GO_PROTEIN_FOLDING
GO_bp	GO_NEGATIVE_REGULATION_OF_ESTABLISHMENT_OF_PROTEIN_LOCALIZATION	181	52	7.35968e-08	8.23344e-07	GBP1:PTPN22:SYT11:SRGN:LGR4:LRRK2:TMBIM6:OS9:ERP29:CABP1:NDFIP2:UBAC2:CHGA:CHP1:CSK:RAB11FIP3:NF1:RHBDF2:SYT4:CD22:LILRB1:RSAD2:ITGB1BP1:ERLEC1:BARD1:FN1:SP100:FERMT1:KCNB1:PFKL:UBE2G2:FAM3D:APOD:TLR6:REST:PPP3CA:HADH:NDUFAF2:HMGCR:ADTRP:BTN2A2:TRIM27:UBE2J1:TNFAIP3:HDAC9:CD36:MDFIC:DMTN:RAB11FIP1:PKIA:DNAJA1:TXN	http://www.gsea-msigdb.org/gsea/msigdb/cards/GO_NEGATIVE_REGULATION_OF_ESTABLISHMENT_OF_PROTEIN_LOCALIZATION
GO_bp	GO_RESPONSE_TO_LIGHT_STIMULUS	310	77	7.39136e-08	8.25631e-07	UBE4B:MTOR:CASP9:KDM1A:B4GALT2:DTL:PARP1:ERCC6:SIRT1:RIC8A:DEAF1:CRY2:MEN1:RBM4:RBM4B:PDE1B:MDM2:METAP2:PPP1CC:BRCA2:FBXL3:ERCC5:ZBTB1:EIF2S1:CALM1:YY1:AKT1:EIF2AK4:SLC24A1:PIAS1:ST20:CREBBP:N4BP1:TP53:AURKB:UNC119:NF1:GNGT2:FECH:BCL2:CIRBP:MAP2K7:BRSK1:PPP1CB:MAP4K3:REV1:ZRANB3:RHBDD1:HMGN1:ATF4:BHLHE40:XPC:ATR:UVSSA:CLOCK:PPID:HMGCS1:GTF2H2:HMGCR:POLK:PAPD4:CDKN1A:GUCA1A:POLH:ASNS:OPN1SW:PTN:BR…	http://www.gsea-msigdb.org/gsea/msigdb/cards/GO_RESPONSE_TO_LIGHT_STIMULUS
GO_bp	GO_DNA_DAMAGE_RESPONSE_SIGNAL_TRANSDUCTION_BY_P53_CLASS_MEDIATOR	106	36	7.79691e-08	8.6961e-07	KDM1A:GADD45A:MUC1:CDK1:SIRT1:CD44:ZNF385A:CDK2:MDM2:E2F7:CRADD:BRCA2:RPS27L:RBL2:CNOT1:HIC1:TP53:PMAIP1:CNOT11:MARCH7:RQCD1:SP100:AURKA:PTTG1IP:CHEK2:TFDP2:ATR:CNOT6L:CDC25C:CD74:EEF1E1:CDKN1A:MYO6:CNOT4:HIPK2:ATRX	http://www.gsea-msigdb.org/gsea/msigdb/cards/GO_DNA_DAMAGE_RESPONSE_SIGNAL_TRANSDUCTION_BY_P53_CLASS_MEDIATOR
GO_bp	GO_PROTEIN_LOCALIZATION_TO_CHROMOSOME_CENTROMERIC_REGION	22	14	7.83789e-08	8.72856e-07	RCC2:CDK1:BUB3:CHAMP1:BUB1B:CASC5:AURKB:NDC80:TRAPPC12:CENPA:SPDL1:BOD1:TTK:MTBP	http://www.gsea-msigdb.org/gsea/msigdb/cards/GO_PROTEIN_LOCALIZATION_TO_CHROMOSOME_CENTROMERIC_REGION
GO_bp	GO_PLASMA_MEMBRANE_ORGANIZATION	93	33	8.15744e-08	9.07067e-07	SH3GLB1:SYT11:PTPRC:TGFB2:ANK3:PTEN:ANO3:MYRF:STX2:MPP5:AKT1:EPB41L3:ABCA7:DMKN:SPTBN1:BIN1:SOD1:MICALL1:PACSIN2:PRKCD:PLSCR1:ANXA6:FLOT1:PACSIN1:SNX9:CAV1:XKR6:CLU:XKR9:MTSS1:SH3GL2:AR:NOX1	http://www.gsea-msigdb.org/gsea/msigdb/cards/GO_PLASMA_MEMBRANE_ORGANIZATION
GO_bp	GO_MULTICELLULAR_ORGANISMAL_HOMEOSTASIS	477	107	8.50275e-08	9.44037e-07	MFN2:KDM1A:STMN1:PRDX1:OMA1:AMPD2:DRAM2:PRKAB2:FLG:PIGR:AKT3:ERCC6:PCDH15:CDH23:CDHR1:LIPA:ADAM8:AMPD3:LGR4:BSCL2:PRCP:IL18:PRR4:STRAP:STAT6:DDIT3:MDM1:CMKLR1:ACACB:EDNRB:NOVA1:ESRRB:DYNC1H1:RAB11A:TLE3:CSK:CTSH:CRTC3:IL4R:CORO1A:ADCY7:NOD2:FTO:ANKRD11:KDM6B:UBB:FLCN:NF1:PCTP:ACTG1:METRNL:BCL2:ZNF516:ADCY3:VPS54:CYP26B1:ALMS1:KDM3A:IL18R1:PLCL1:BARD1:SLC11A1:GPR55:PASK:TP53INP2:GNAS:CXADR:SOD1:RA…	http://www.gsea-msigdb.org/gsea/msigdb/cards/GO_MULTICELLULAR_ORGANISMAL_HOMEOSTASIS
GO_bp	GO_REGULATION_OF_DNA_TEMPLATED_TRANSCRIPTION_IN_RESPONSE_TO_STRESS	120	39	8.83458e-08	9.79399e-07	RPS6KA1:PSMD4:PSMB4:MUC1:EGLN1:PSMD13:TMBIM6:DDIT3:GCN1L1:UBC:PSME1:EGLN3:PSMA6:SIN3A:PSMA4:CREBBP:MT3:TP53:UBB:PSMC5:PSMA8:PSME4:RPS27A:PSMD14:NFE2L2:PSMF1:BACH1:ATF4:VHL:LIMD1:NCK1:RBPJ:PSMB8:BCLAF1:PSMC2:HSF1:PSMB7:RPS6KA3:TAF1	http://www.gsea-msigdb.org/gsea/msigdb/cards/GO_REGULATION_OF_DNA_TEMPLATED_TRANSCRIPTION_IN_RESPONSE_TO_STRESS
GO_bp	GO_ADHERENS_JUNCTION_ASSEMBLY	89	32	8.94479e-08	9.89502e-07	RCC2:MACF1:HIPK1:DLG5:PTEN:PTPRJ:RHOD:CORO1C:FERMT2:ACTN1:SMAD3:PEAK1:IQGAP1:PDPK1:PDPK2:TBCD:BCL2:ITGB1BP1:ROCK2:WDPCP:LIMS1:CLASP1:SDC4:CTNNB1:EPHA3:PHLDB2:APOD:EFNA5:DUSP22:DMTN:PTK2:ABL1:ARHGAP6	http://www.gsea-msigdb.org/gsea/msigdb/cards/GO_ADHERENS_JUNCTION_ASSEMBLY
GO_bp	GO_REGULATION_OF_AXONOGENESIS	182	52	8.95263e-08	9.89502e-07	MACF1:PTEN:SEMA4G:KIAA1598:BDNF:PAK1:PTPRO:PLXNC1:SSH1:SPG20:MYCBP2:NIN:PSEN1:SEMA6D:RAB11A:SEMA7A:SEMA4B:MT3:IST1:PAFAH1B1:ULK2:SSH2:PTPRS:ARHGAP35:BRSK1:RTN4:SEMA4F:TTL:TRAK2:FN1:ADNP:CHODL:GOLGA4:TRAK1:GSK3B:RYK:SKIL:MAP3K13:SPP1:SEMA5A:EFNA5:WDR36:FSTL4:LIMK1:IFRD1:BRAF:DPYSL2:PTK2:NTRK2:SEMA4D:ABL1:PLXNB3	http://www.gsea-msigdb.org/gsea/msigdb/cards/GO_REGULATION_OF_AXONOGENESIS
GO_bp	GO_NEGATIVE_REGULATION_OF_DEVELOPMENTAL_GROWTH	111	37	8.98493e-08	9.91338e-07	DUSP10:PTEN:SEMA4G:PAK1:SOCS2:SPG20:SAV1:LGMN:YY1:SEMA6D:SEMA7A:SEMA4B:MT3:ULK2:SLC6A4:PTPRS:RTN4:BCL11A:SEMA4F:MSTN:STK4:CXADR:PPARA:RYK:PLAC8:SPP1:WWC2:SEMA5A:FSTL4:STC2:JARID2:CDKN1A:IFRD1:PTK2:SEMA4D:PTCH1:WWC3	http://www.gsea-msigdb.org/gsea/msigdb/cards/GO_NEGATIVE_REGULATION_OF_DEVELOPMENTAL_GROWTH
GO_bp	GO_B_CELL_ACTIVATION	290	73	8.99622e-08	9.91338e-07	PIK3CD:VCAM1:FCRL1:SLAMF8:TNFSF4:RC3H1:PTPRC:BLNK:SWAP70:PTPRJ:MS4A1:ITFG2:PTPN6:NCKAP1L:STAT6:PAWR:LIG4:ZBTB1:IGHG1:IGHV6-1:IGHV2-26:IGHV1-58:NOD2:CYLD:PLCG2:SUPT6H:IKZF3:STAT5B:MALT1:BCL2:JAK3:CD22:PELI1:RIF1:SP3:ITGA4:SLC39A10:HSPD1:CD28:DOCK10:C20orf196:SAMSN1:ICOSLG:XBP1:LGALS1:PLCL2:MLH1:VPRBP:PRKCD:TFRC:RNF168:WHSC1:TNIP2:RBPJ:GAPT:MEF2C:CD74:TNFAIP3:CCR6:AHR:HDAC9:SKAP2:LAT2:PRKDC:LYN:TPD…	http://www.gsea-msigdb.org/gsea/msigdb/cards/GO_B_CELL_ACTIVATION
GO_bp	GO_PEPTIDYL_TYROSINE_MODIFICATION	355	85	9.31233e-08	1.02464e-06	MTOR:JAK1:HAX1:ARHGEF2:ABL2:PTPRC:SH3BP5L:ABI1:ERCC6:BDNF:CD44:PTPRJ:PPP2R5B:SCYL1:PDGFD:IL18:PTPN6:ERBB3:CAMKK2:PSEN1:MAP2K5:CSK:PEAK1:IQGAP1:FES:MAPK3:ARRB2:TP53:UNC119:CCL5:ACE:ACE:MAP2K7:TYK2:JAK3:PPP2R1A:EIF2AK2:PRKCE:PDCL3:TTL:ABI2:ADNP:SAMSN1:ITGB2:NF2:MST1R:PRKCD:EPHA3:CBLB:CD80:HCLS1:PARP14:RYK:EPHB1:DOK7:PDGFRA:EREG:FBXW7:IL6ST:EFNA5:FER:PPP2CA:CD74:GNB2L1:DUSP22:NEDD9:DDR1:TTK:IBTK:FYN…	http://www.gsea-msigdb.org/gsea/msigdb/cards/GO_PEPTIDYL_TYROSINE_MODIFICATION
GO_bp	GO_POSITIVE_REGULATION_OF_SECRETION	411	95	1.02042e-07	1.12109e-06	FAM132A:TARDBP:PINK1:WLS:GLMN:PTPN22:CD58:CD160:MPC2:TNFSF4:GLUL:DHX9:TGFB2:ARF1:CACNB2:HK1:MCU:GLUD1:ADAM8:TRIM6:SYTL2:EXPH5:C2CD2L:CRTAM:CLEC6A:CLEC4E:TM7SF3:LRRK2:AACS:HMGB1:EDNRB:RAB2B:GPR68:RASGRP1:USP50:RAB27A:RAB8B:SCAMP5:IL4R:MAPK3:STX4:PYCARD:NOD2:AP1G1:KARS:CYBA:RPH3AL:NLRP1:ALOX15B:MYO18A:SLC6A4:CCL3:SYT4:PRKCE:SPTBN1:VAMP8:CLASP1:IFIH1:ACSL3:RHBDD1:FERMT1:SNX5:SDC4:KCNB1:ITGB2:XBP1:RA…	http://www.gsea-msigdb.org/gsea/msigdb/cards/GO_POSITIVE_REGULATION_OF_SECRETION
GO_bp	GO_REGULATION_OF_NIK_NF_KAPPAB_SIGNALING	107	36	1.022e-07	1.12115e-06	AGO3:PRDX1:PTPN22:RC3H1:RTKN2:PDCD4:RPS3:IL18:HMGB1:NFKBIA:PPM1A:UACA:NLRC3:LITAF:NOD2:CYLD:NFAT5:TERF2IP:TRAF4:CARD14:MALT1:ACTN4:EIF2AK2:PPM1B:IL18R1:LIMS1:COPS8:TLR6:FBXW11:MAP3K7:NOD1:TNFRSF10B:PTP4A3:RC3H2:TLR7:TSPAN6	http://www.gsea-msigdb.org/gsea/msigdb/cards/GO_REGULATION_OF_NIK_NF_KAPPAB_SIGNALING
GO_bp	GO_ANAPHASE_PROMOTING_COMPLEX_DEPENDENT_CATABOLIC_PROCESS	81	30	1.04548e-07	1.1452e-06	PSMD4:PSMB4:CDK1:BUB3:PSMD13:CDK2:ANAPC5:UBC:CDC16:PSME1:PSMA6:BUB1B:PSMA4:PLK1:AURKB:UBB:PSMC5:PSMA8:PSME4:RPS27A:ANAPC1:PSMD14:CUL3:PSMF1:AURKA:UBE2E1:PSMB8:FBXO5:PSMC2:PSMB7	http://www.gsea-msigdb.org/gsea/msigdb/cards/GO_ANAPHASE_PROMOTING_COMPLEX_DEPENDENT_CATABOLIC_PROCESS
GO_bp	GO_REGULATION_OF_ORGANELLE_ASSEMBLY	188	53	1.09412e-07	1.19669e-06	PINK1:ODF2L:SH3GLB1:KIAA1324:ARHGEF2:TPR:CCSAP:HNRNPU-AS1:HNRNPU:PIP4K2A:RBM14:NUMA1:KIAA1731:LRRK2:MDM1:TCHP:ATXN2:PAN3:SYNE2:DYNC1H1:AKAP13:PLK1:CYLD:CNOT1:ATMIN:BECN1:PTPRS:MARK4:ARHGAP35:TRAPPC12:FEZ2:CCDC88A:ALMS1:PIKFYVE:SDC4:DRG1:RAB5A:PDCD6IP:KIF9:MAP4:SPICE1:RNF4:HTT:CEP135:CNOT6L:GRID2:MEF2C:MAK:SENP6:SEPT7:ARHGEF5:CDK5RAP2:SDCCAG3:SMC1A	http://www.gsea-msigdb.org/gsea/msigdb/cards/GO_REGULATION_OF_ORGANELLE_ASSEMBLY
GO_bp	GO_PROTEIN_ACETYLATION	193	54	1.09679e-07	1.19783e-06	MEAF6:CRTC2:MUC1:TADA1:EPC1:SIRT1:KIAA1731:KMT2A:KANSL2:BRCA2:SIN3A:NAA60:NAA60:CREBBP:MAPK3:SRCAP:KAT8:TERF2IP:MYOCD:FLCN:USP22:TAOK1:KANSL1:NCOA1:EPC2:ATF2:KANSL1L:NAA20:NCOA3:BRD1:SETD5:TADA3:GSK3B:MSL2:YEATS2:PPARGC1A:CLOCK:NAA15:BRD8:IRF4:BAG6:ZNF451:MAP3K7:HDAC2:POR:TRRAP:ELP3:KAT6A:POLE3:MSL3:TAF1:OGT:MORF4L2:HCFC1:MECP2	http://www.gsea-msigdb.org/gsea/msigdb/cards/GO_PROTEIN_ACETYLATION
GO_bp	GO_SPINDLE_LOCALIZATION	42	20	1.11257e-07	1.21327e-06	ARHGEF2:ASPM:BCCIP:NUMA1:ESPL1:DYNC1H1:PAFAH1B1:NDC80:CENPA:ACTR2:DCTN1:ACTR3:CLASP1:MYH9:MAP4:HTT:SPDL1:MCPH1:UBXN2B:CDK5RAP2	http://www.gsea-msigdb.org/gsea/msigdb/cards/GO_SPINDLE_LOCALIZATION
GO_bp	GO_CHROMOSOME_SEPARATION	90	32	1.20774e-07	1.31509e-06	TPR:CENPF:BUB3:NUMA1:ESPL1:ANAPC5:FANCM:DLGAP5:XRCC3:BUB1B:BLM:PLK1:CSNK2A2:AURKB:TOP3A:ZNF207:NDC80:PPP2R1A:GEN1:ANAPC1:CUL3:MLH1:SMARCAD1:SPDL1:TTK:FBXO5:PTTG3P:RAD21:NSMCE2:RMI1:CDK5RAP2:NEK6	http://www.gsea-msigdb.org/gsea/msigdb/cards/GO_CHROMOSOME_SEPARATION
GO_bp	GO_POSITIVE_REGULATION_OF_CYSTEINE_TYPE_ENDOPEPTIDASE_ACTIVITY	140	43	1.23282e-07	1.34042e-06	CASP9:BCL10:SIRT1:FAS:CASC2:RPS3:CASP12:CRADD:APAF1:HMGB1:EGLN3:LGMN:USP50:RPS27L:SMAD3:CTSH:ST20:PYCARD:NLRP1:PMAIP1:NDUFA13:HTRA2:EIF2AK3:BCL2L11:HSPD1:CASP10:BCL2L13:BID:PPARG:TNFSF10:REST:CYFIP2:GNB2L1:CASP8AP2:FYN:PDCD2:CYCS:NOD1:TNFRSF10B:HSF1:JAK2:DDX3X:AIFM1	http://www.gsea-msigdb.org/gsea/msigdb/cards/GO_POSITIVE_REGULATION_OF_CYSTEINE_TYPE_ENDOPEPTIDASE_ACTIVITY
GO_bp	GO_TUBE_DEVELOPMENT	1073	206	1.25265e-07	1.35997e-06	LUZP1:ATPIF1:PHACTR4:STK40:PPIH:HSPB11:JAK1:BCL10:DDAH1:GLMN:SARS:RBM15:HIPK1:MAN1A2:CD160:ADAM15:PRRX1:GLUL:TGFB2:EGLN1:SDCCAG8:AKT3:KIF26B:ZEB1:SIRT1:DLG5:PTEN:LIPA:ADAM8:DEAF1:STIM1:LGR4:CFL1:C2CD3:PAK1:PRCP:IL18:ETS1:C3AR1:LRP6:PRICKLE1:ARID2:FMNL3:SP1:ATP5B:GLI1:LEMD3:E2F7:APAF1:TCTN1:KDM2B:TMED2:STARD13:EDNRB:CHD8:REC8:PRKD1:SAV1:DACT1:PSEN1:PGF:VASH1:WARS:AKT1:SLC12A6:MYO1E:ANXA2:RORA:SMAD…	http://www.gsea-msigdb.org/gsea/msigdb/cards/GO_TUBE_DEVELOPMENT
GO_bp	GO_NEGATIVE_REGULATION_OF_PROTEIN_MODIFICATION_BY_SMALL_PROTEIN_CONJUGATION_OR_REMOVAL	86	31	1.32268e-07	1.43388e-06	MTOR:GLMN:GTPBP4:OTUB1:RPS3:PSEN1:BAG5:AKT1:CHP1:HMG20A:N4BP1:ARRB2:RPL23:HMG20B:PRKCE:SPOPL:MARCH7:TRIP12:CTNNB1:DTX3L:FYN:TNFAIP3:FBXO5:LIMK1:CAV1:PINX1:PARP10:DNAJA1:ABL1:TAF1:OGT	http://www.gsea-msigdb.org/gsea/msigdb/cards/GO_NEGATIVE_REGULATION_OF_PROTEIN_MODIFICATION_BY_SMALL_PROTEIN_CONJUGATION_OR_REMOVAL
GO_bp	GO_INFLAMMATORY_RESPONSE	709	146	1.36134e-07	1.47361e-06	FAM132A:PIK3CD:TNFRSF1B:THEMIS2:VCAM1:PSMB4:ASH1L:SLAMF8:TNFSF4:SERPINC1:DHX9:PTPRC:DUSP10:SGMS1:LIPA:BLNK:PIK3AP1:CUEDC2:PDCD4:ADAM8:CD44:GSTP1:ACER3:PRCP:BIRC3:IL18:ETS1:C3AR1:LRRK2:CMKLR1:HMGB1:EDNRB:PRKD1:PSMA6:NFKBIA:PSEN1:GPR68:SERPINA1:AKT1:RASGRP1:RORA:SMAD3:SEMA7A:NLRC3:DNASE1:CIITA:IL4R:ITGAL:PYCARD:ADCY7:NOD2:CYLD:SETD6:CHST4:KARS:CYBA:FANCA:ABR:SERPINF1:NLRP1:KDM6B:CCL5:CCL23:CCL18:CC…	http://www.gsea-msigdb.org/gsea/msigdb/cards/GO_INFLAMMATORY_RESPONSE
GO_bp	GO_REGULATION_OF_T_CELL_DIFFERENTIATION	136	42	1.45126e-07	1.56864e-06	TNFSF4:RC3H1:PTPRC:CR1:CD46:DUSP10:ITPKB:ZEB1:ADAM8:IL18:NCKAP1L:TESPA1:HMGB1:PNP:ZBTB1:RASGRP1:IL4R:CYLD:FANCA:STAT5B:MALT1:JAK3:IL12RB1:LILRB2:LILRB4:SOS1:CYP26B1:CD28:SOD1:RUNX1:XBP1:CD80:KIAA0922:DROSHA:CAMK4:CD74:IRF4:BTN2A2:HLA-DOA:BRAF:RC3H2:ABL1	http://www.gsea-msigdb.org/gsea/msigdb/cards/GO_REGULATION_OF_T_CELL_DIFFERENTIATION
GO_bp	GO_T_CELL_MEDIATED_IMMUNITY	104	35	1.51689e-07	1.63718e-06	TNFRSF1B:CD1D:CD1A:TNFSF4:DENND1B:PTPRC:CD46:IL18:HMGB1:ZBTB1:RAB27A:CTSH:MALT1:IL12RB1:CLC:LILRB1:RSAD2:IL18R1:HSPD1:SLC11A1:RFTN1:DUSP22:BTN3A2:BTN3A3:HLA-H:HLA-E:GNL1:HLA-C:HLA-B:MICB:MAP3K7:STX7:FAM49B:TSTA3:HPRT1	http://www.gsea-msigdb.org/gsea/msigdb/cards/GO_T_CELL_MEDIATED_IMMUNITY
GO_bp	GO_ERBB_SIGNALING_PATHWAY	141	43	1.54199e-07	1.65939e-06	CDC42:EPS15:RNF115:PIGR:SLC30A10:PTPRJ:ARAP1:CUL5:ERBB3:PSEN1:LGMN:HSP90AA1:AKT1:NRG4:IQGAP1:PDPK1:PDPK2:BCAR1:GRB2:RHBDF2:MVB12A:SOS1:RTN4:PTPN18:RQCD1:DGKD:SNX5:MAPK1:ARF4:CBLB:PIK3CA:RBPJ:EREG:GAB1:FBXW7:ERBB2IP:FER:NCF1:PTPN12:CPNE3:PTK2:SH3GL2:ABL1:SH3KBP1	http://www.gsea-msigdb.org/gsea/msigdb/cards/GO_ERBB_SIGNALING_PATHWAY
GO_bp	GO_POSITIVE_REGULATION_OF_CELLULAR_AMIDE_METABOLIC_PROCESS	141	43	1.54199e-07	1.65939e-06	MTOR:PINK1:UHMK1:DHX9:JMJD4:LARP4:CDK4:EIF2AK4:RPS27L:MAPK3:EIF5A:CCL5:RPS6KB1:EIF4A3:CIRBP:ELAVL1:RPS9:ROCK2:NFE2L2:CD28:PASK:UQCC1:USP16:MAPK1:RBMS3:PRKCD:NCK1:FXR1:EIF2B5:FASTKD3:MRPS27:LARP1:GNB2L1:WBSCR16:CLU:NSMAF:YTHDF3:PABPC1:EIF3E:DDX3X:RBM3:RPS4X:FMR1	http://www.gsea-msigdb.org/gsea/msigdb/cards/GO_POSITIVE_REGULATION_OF_CELLULAR_AMIDE_METABOLIC_PROCESS
GO_bp	GO_DNA_DEPENDENT_DNA_REPLICATION	146	44	1.62351e-07	1.74457e-06	RPA2:FBXO18:POLA2:POLD3:DDX11:CDK2:E2F7:POLE:BRCA2:RFC3:FANCM:TICRR:BLM:DNAJA3:RPA1:RPAIN:SLFN11:GEN1:ZRANB3:MCM6:ORC4:ORC2:SMARCAL1:MGME1:DONSON:CHEK2:BOD1L1:FBXW7:GMNN:MMS22L:REV3L:MCM9:FBXO5:POLD2:WRN:FGFR1:POLB:MCM4:MCMDC2:RRM2B:POLE3:CDK9:SMC1A:ATRX	http://www.gsea-msigdb.org/gsea/msigdb/cards/GO_DNA_DEPENDENT_DNA_REPLICATION
GO_bp	GO_MUSCLE_CELL_DIFFERENTIATION	365	86	1.66769e-07	1.78942e-06	MTOR:CDC42:KDM1A:GLMN:CD53:BCL9:PLEKHO1:CAPN2:HNRNPU-AS1:HNRNPU:SMYD3:NEBL:ZEB1:EPC1:CDK1:SIRT1:PDCD4:BDNF:RBM4:PAK1:FRS2:EDNRB:PARP2:YY1:AKT1:MYEF2:TMOD2:TMOD3:BNIP2:RORA:TPM1:PIAS1:AKAP13:MEF2A:MKL2:MYH11:IL4R:ARRB2:CHRNB1:KDM6B:MYOCD:SUPT6H:ACTG1:AFG3L2:BCL2:DNMT1:COMP:CYP26B1:CTNNA2:FHL2:BIN1:SPEG:OBSL1:CXADR:HIRA:MYO18B:XBP1:MYH9:MKL1:PPARA:MAPK12:CTNNB1:BOC:WDR1:RBPJ:PDGFRA:ANKRD17:EREG:PDL…	http://www.gsea-msigdb.org/gsea/msigdb/cards/GO_MUSCLE_CELL_DIFFERENTIATION
GO_bp	GO_NLS_BEARING_PROTEIN_IMPORT_INTO_NUCLEUS	23	14	1.75094e-07	1.876e-06	KPNA6:IPO5:RGPD1:RGPD2:RGPD3:RGPD4:RANBP2:RGPD5:RGPD6:RGPD8:CBLB:KPNA1:TNPO1:KPNA5	http://www.gsea-msigdb.org/gsea/msigdb/cards/GO_NLS_BEARING_PROTEIN_IMPORT_INTO_NUCLEUS
GO_bp	GO_CYTOPLASMIC_PATTERN_RECOGNITION_RECEPTOR_SIGNALING_PATHWAY	62	25	1.76174e-07	1.88209e-06	PUM1:PTPN22:DAK:BIRC3:UBC:NFKBIA:NOD2:CYLD:UBB:DHX58:SEC14L1:LSM14A:PUM2:RPS27A:IFIH1:ITCH:ANKRD17:FAM105B:ERBB2IP:MAP3K7:TNFAIP3:NOD1:TAB3:TSPAN6:XIAP	http://www.gsea-msigdb.org/gsea/msigdb/cards/GO_CYTOPLASMIC_PATTERN_RECOGNITION_RECEPTOR_SIGNALING_PATHWAY
GO_bp	GO_REGULATION_OF_CHROMOSOME_SEPARATION	62	25	1.76174e-07	1.88209e-06	TPR:CENPF:BUB3:NUMA1:ESPL1:ANAPC5:DLGAP5:XRCC3:BUB1B:PLK1:CSNK2A2:AURKB:ZNF207:NDC80:GEN1:ANAPC1:CUL3:SPDL1:TTK:FBXO5:PTTG3P:RAD21:NSMCE2:CDK5RAP2:NEK6	http://www.gsea-msigdb.org/gsea/msigdb/cards/GO_REGULATION_OF_CHROMOSOME_SEPARATION
GO_bp	GO_RNA_EXPORT_FROM_NUCLEUS	137	42	1.81956e-07	1.94104e-06	NDC1:SRSF11:RBM8A:DHX9:SMG7:TPR:BCCIP:CPSF6:NUPL1:RBM26:SRSF5:SMG1:NUP93:DHX38:EIF5A:ALKBH5:SUPT6H:NUP85:EIF4A3:SRSF7:XPO1:RANBP2:WDR33:AGFG1:SRSF6:MCM3AP:NUP50:SEC13:SETD2:NMD3:NCBP2:RBM27:THOC3:SRSF3:XPO5:CDC40:NUPL2:HNRNPA2B1:POM121C:NUP205:NUP214:THOC2	http://www.gsea-msigdb.org/gsea/msigdb/cards/GO_RNA_EXPORT_FROM_NUCLEUS
GO_bp	GO_AMEBOIDAL_TYPE_CELL_MIGRATION	439	99	1.94871e-07	2.0758e-06	MTOR:RCC2:PHACTR4:MACF1:PKN2:GLUL:TGFB2:DUSP10:LGALS8:AKT3:SIRT1:PTEN:SEMA4G:RIC8A:CFL1:PAK1:PRCP:ETS1:STRAP:SP1:ATP5B:CORO1C:SCARB1:HMGB1:STARD13:EDNRB:PRKD1:VASH1:LGMN:EVL:AKT1:SEMA6D:RAB11A:MAP2K5:SEMA7A:CTSH:SEMA4B:PDPK1:PDPK2:PDXDC1:BCAR1:SERPINF1:PAFAH1B1:NF1:GRN:MAPRE2:KANK2:ITGB1BP1:ROCK2:CYP1B1:PRKCE:RTN4:WDPCP:SEMA4F:CLASP1:NFE2L2:ITGA4:NRP2:FN1:SP100:FERMT1:SDC4:ITGB2:MYH9:PPARG:IQSEC1…	http://www.gsea-msigdb.org/gsea/msigdb/cards/GO_AMEBOIDAL_TYPE_CELL_MIGRATION
GO_bp	GO_REGULATION_OF_LEUKOCYTE_DIFFERENTIATION	269	68	2.05584e-07	2.18675e-06	MTOR:HAX1:SLAMF8:TNFSF4:RC3H1:PTPRC:CR1:CD46:DUSP10:ITPKB:ZEB1:ADAM8:IL18:PTPN6:NCKAP1L:TESPA1:HMGB1:CUL4A:PNP:ACIN1:ZBTB1:GPR68:RASGRP1:FBN1:FES:IL4R:CYLD:FANCA:NF1:EVI2B:CCL3:IKZF3:STAT5B:MALT1:JAK3:IL12RB1:LILRB3:LILRB2:LILRB1:LILRB4:SOS1:CYP26B1:CD28:GPR55:GNAS:SOD1:RUNX1:XBP1:CTNNB1:LTF:CD80:HCLS1:SLC9B2:FBXW7:KIAA0922:DROSHA:CAMK4:CD74:IRF4:BTN2A2:HLA-DOA:BRAF:LYN:TMEM64:RC3H2:ABL1:BTK:ATP6…	http://www.gsea-msigdb.org/gsea/msigdb/cards/GO_REGULATION_OF_LEUKOCYTE_DIFFERENTIATION
GO_bp	GO_REGULATION_OF_DNA_REPAIR	119	38	2.14715e-07	2.28057e-06	KDM1A:RPA2:EYA3:DHX9:PARP1:FBXO18:ERCC6:PARG:SIRT1:MMS19:OTUB1:FAM168A:RPS3:DDX11:HMGB1:CUL4A:BLM:FUS:TERF2IP:SMCHD1:BABAM1:ACTR2:RIF1:TRIP12:C20orf196:SETD2:PPP4R2:DTX3L:RNF168:WHSC1:WDR70:UIMC1:C5orf45:DEK:POLH:EYA4:HSF1:CDK9	http://www.gsea-msigdb.org/gsea/msigdb/cards/GO_REGULATION_OF_DNA_REPAIR
GO_bp	GO_REGULATION_OF_PROTEIN_COMPLEX_DISASSEMBLY	110	36	2.23919e-07	2.3749e-06	CAPZA1:ARHGEF2:UBQLN4:CAMSAP2:JMJD4:ADD3:BNIP3:SWAP70:CFL1:UVRAG:NAV3:TTBK2:TMOD2:TMOD3:HDGFRP3:CLEC16A:C16orf45:OGFOD1:EIF5A:TAOK1:CALCOCO2:SPTBN1:CLASP1:MAP6D1:KIAA0226:WDR1:SEMA5A:ETF1:SCIN:CAPZA2:DMTN:TMOD1:SPTAN1:SETX:MID1IP1:TBC1D25	http://www.gsea-msigdb.org/gsea/msigdb/cards/GO_REGULATION_OF_PROTEIN_COMPLEX_DISASSEMBLY
GO_bp	GO_CELLULAR_CARBOHYDRATE_METABOLIC_PROCESS	259	66	2.24469e-07	2.3773e-06	FAM132A:PGD:MTOR:STK40:INPP5B:SIRT1:HK1:DDIT4:PTEN:EXT2:DAK:MOGAT2:GYS2:GNPTAB:ACACB:PPP1CC:ESRRB:CALM1:AKT1:GANC:SORD:GALK2:RORA:PHKG2:PHKB:HAS3:IGFBP4:COX11:PMAIP1:KHK:PPP1CB:PRKCE:UGP2:HK2:RANBP2:GPD2:PDK1:INPP1:IDH1:RPE:B3GNT7:PASK:SOGA1:SYNJ1:INPP5J:PPARA:GBE1:GSK3B:MAEA:PPARGC1A:IL6ST:PPIP5K2:NDST1:PPP1R2P3:SYNJ2:GCK:BRAF:PPP1R3B:CSGALNACT1:IMPAD1:NCOA2:IMPA1:B4GALT1:GNE:PHKA1:MECP2	http://www.gsea-msigdb.org/gsea/msigdb/cards/GO_CELLULAR_CARBOHYDRATE_METABOLIC_PROCESS
GO_bp	GO_INTRINSIC_APOPTOTIC_SIGNALING_PATHWAY_BY_P53_CLASS_MEDIATOR	75	28	2.26748e-07	2.39798e-06	KDM1A:HIPK1:MUC1:SIRT1:DDIT4:CD44:ZNF385A:MDM2:BRCA2:ELL3:RPS27L:AEN:PYCARD:WWOX:TP53:UBB:PMAIP1:BCL2:MARCH7:PTTG1IP:CHEK2:TP63:CD74:BAG6:HIPK2:RRM2B:TOPORS:HNRNPK	http://www.gsea-msigdb.org/gsea/msigdb/cards/GO_INTRINSIC_APOPTOTIC_SIGNALING_PATHWAY_BY_P53_CLASS_MEDIATOR
GO_bp	GO_POSITIVE_REGULATION_OF_TELOMERE_MAINTENANCE	51	22	2.33015e-07	2.46072e-06	NEK2:MAPK3:AURKB:MAP2K7:CCT4:CCT7:XRCC5:CCT8:MAPK1:CTNNB1:GNL3:ATR:NAF1:CCT5:RAD50:PPP1R10:HNRNPA2B1:CCT6A:POT1:TNKS:HMBOX1:ATRX	http://www.gsea-msigdb.org/gsea/msigdb/cards/GO_POSITIVE_REGULATION_OF_TELOMERE_MAINTENANCE
GO_bp	GO_NUCLEIC_ACID_PHOSPHODIESTER_BOND_HYDROLYSIS	286	71	2.38317e-07	2.5131e-06	EXOSC10:RPA2:AGO3:MOV10:TSEN15:PARP1:FBXO18:CSTF3:POLD3:PCF11:ZC3H12C:DCP1B:CPSF6:APAF1:UTP20:UBC:POLE:PAN3:HMGB1:RFC3:EXOSC8:RNASEH2B:DIS3:ERCC5:CUL4A:FANCM:DICER1:DIS3L:EDC3:ST20:AEN:ISG20:DNASE1:PAM16:NUDT21:CNOT1:NOB1:RPA1:ELAC2:UBB:RNASEH1:DDX1:GEN1:RPS27A:TSN:ZRANB3:PGAP1:MGME1:HELZ2:DNASE1L3:KPNA1:ASTE1:NCBP2:CNOT6L:CCRN4L:DROSHA:PELO:GTF2H2:POLK:DCP2:RAD50:REV3L:POLD2:ERI1:WRN:CASC7:AGO2:…	http://www.gsea-msigdb.org/gsea/msigdb/cards/GO_NUCLEIC_ACID_PHOSPHODIESTER_BOND_HYDROLYSIS
GO_bp	GO_NEGATIVE_REGULATION_OF_RNA_CATABOLIC_PROCESS	55	23	2.47339e-07	2.6045e-06	TARDBP:MTOR:THRAP3:DHX9:ANGEL2:HNRNPU-AS1:HNRNPU:HNRNPC:PAPD5:CIRBP:ELAVL1:NBAS:LRPPRC:SLC11A1:MYD88:CCRN4L:NAF1:PAPD7:PAPD4:LARP1:SYNCRIP:PABPC1:RBM10:FMR1	http://www.gsea-msigdb.org/gsea/msigdb/cards/GO_NEGATIVE_REGULATION_OF_RNA_CATABOLIC_PROCESS
GO_bp	GO_POSTTRANSCRIPTIONAL_REGULATION_OF_GENE_EXPRESSION	1041	199	2.80432e-07	2.94875e-06	TARDBP:MTOR:TNFRSF1B:PINK1:RPS6KA1:PUM1:AGO3:THRAP3:SNIP1:PABPC4:NDC1:MOV10:RBM8A:PSMD4:PSMB4:ADAR:UHMK1:RC3H1:DHX9:TPR:ANGEL2:SRP9:JMJD4:HNRNPU-AS1:HNRNPU:MIR1307:MTG1:PSMD13:EIF4G2:DNAJC24:CAPRIN1:CELF1:NEAT1:RBM4:RBM4B:RPS3:IPO8:LARP4:EIF4B:ZNF385A:CDK4:ATXN2:GCN1L1:UBC:NUPL1:EXOSC8:DIS3:HNRNPC:RBM23:PSME1:PSMA6:EIF2S1:ZC3H14:DICER1:EIF5:AKT1:EIF2AK4:MYEF2:SECISBP2L:RPS27L:SMAD3:ANP32A:IREB2:P…	http://www.gsea-msigdb.org/gsea/msigdb/cards/GO_POSTTRANSCRIPTIONAL_REGULATION_OF_GENE_EXPRESSION
GO_bp	GO_RESPONSE_TO_TRANSFORMING_GROWTH_FACTOR_BETA	250	64	2.84385e-07	2.98604e-06	ZFYVE9:TRIM33:TGFB2:PARP1:ZEB1:PARD3:SIRT1:MEN1:PDGFD:STRAP:USP15:LEMD3:APAF1:CHST11:UBC:FERMT2:PPM1A:FUT8:FBN1:RNF111:SMAD6:SMAD3:PDPK1:PDPK2:CREBBP:ZFHX3:GLG1:WWOX:CRK:ARRB2:MYOCD:UBB:FLCN:LRG1:ROCK2:RPS27A:TGFBRAP1:LIMS1:MSTN:FERMT1:APPL1:ITGB5:SKIL:PPARGC1A:NPNT:SMAD1:DAB2:MEF2C:FBN2:NR3C1:DUSP22:GCNT2:HSP90AB1:ZNF451:CD109:MAP3K7:FYN:HDAC2:SMURF1:CAV1:HIPK2:FNTA:PTK2:TGFBR1:USP9X	http://www.gsea-msigdb.org/gsea/msigdb/cards/GO_RESPONSE_TO_TRANSFORMING_GROWTH_FACTOR_BETA
GO_bp	GO_POSITIVE_REGULATION_OF_T_CELL_PROLIFERATION	93	32	2.86946e-07	3.00855e-06	VCAM1:CD1D:TNFSF4:PTPRC:CD46:RPS3:IL18:CLECL1:NCKAP1L:HMGB1:PNP:BLM:DNAJA3:CORO1A:PYCARD:CCL5:STAT5B:CD209:JAK3:IL12RB1:LILRB2:CD28:ICOSLG:CD80:NCK1:TFRC:IL6ST:HLA-E:HLA-DMB:HLA-DPA1:HLA-DPB1:CD274	http://www.gsea-msigdb.org/gsea/msigdb/cards/GO_POSITIVE_REGULATION_OF_T_CELL_PROLIFERATION
GO_bp	GO_POSITIVE_REGULATION_OF_DNA_TEMPLATED_TRANSCRIPTION_ELONGATION	30	16	2.87347e-07	3.00855e-06	ERCC6:CTR9:SUPT16H:CCNK:RTF1:ELL3:WDR61:SUPT6H:CDK12:GTF2F1:BRD4:SUPT5H:CCNT2:HMGN1:CDK13:CDK9	http://www.gsea-msigdb.org/gsea/msigdb/cards/GO_POSITIVE_REGULATION_OF_DNA_TEMPLATED_TRANSCRIPTION_ELONGATION
GO_bp	GO_CELL_AGING	111	36	2.88273e-07	3.01395e-06	MTOR:SLC30A10:AKT3:CDK1:SIRT1:PTEN:PDCD4:PAWR:BRCA2:VASH1:ULK3:DNAJA3:RSL1D1:TP53:BCL2:KIR2DL4:LIMS1:SOD1:MORC3:CHEK2:PRKCD:ATR:TP63:TERT:EEF1E1:CDKN1A:FBXO5:NAMPT:ZNF277:WRN:KAT6A:PRKDC:NSMCE2:SMC5:NEK6:ABL1	http://www.gsea-msigdb.org/gsea/msigdb/cards/GO_CELL_AGING
GO_bp	GO_NEGATIVE_REGULATION_OF_PROTEIN_BINDING	102	34	2.93904e-07	3.06846e-06	KDM1A:STMN1:PCSK9:ADAM15:SORL1:DDX11:LRRK2:TMBIM6:TDG:DACT1:EIF2S1:AKT1:TTBK2:MAPK3:FAM192A:ARRB2:AURKB:CCL23:ACE:ACE:GTF2F1:ITGB1BP1:ITGA4:ADNP:AURKA:CTSZ:CSNK1E:PPARA:PRKCD:GSK3B:LRPAP1:DAB2:FAM65B:CAV1:PIM2	http://www.gsea-msigdb.org/gsea/msigdb/cards/GO_NEGATIVE_REGULATION_OF_PROTEIN_BINDING
GO_bp	GO_REGULATION_OF_MICROTUBULE_POLYMERIZATION_OR_DEPOLYMERIZATION	76	28	3.12593e-07	3.25894e-06	STMN1:ARHGEF2:CAMSAP2:ARL2:NUMA1:RPS3:PAK1:FKBP4:NAV3:NIN:TTBK2:HDGFRP3:FES:C16orf45:TAOK1:SKA2:TBCD:MAPRE2:DCTN1:CLASP1:INPP5J:DRG1:MAP6D1:AKAP9:CDK5RAP2:ABL1:MID1IP1:MECP2	http://www.gsea-msigdb.org/gsea/msigdb/cards/GO_REGULATION_OF_MICROTUBULE_POLYMERIZATION_OR_DEPOLYMERIZATION
GO_bp	GO_REGULATION_OF_CELL_MATRIX_ADHESION	116	37	3.18239e-07	3.31312e-06	AJAP1:RCC2:MACF1:ADAM15:PLAU:PTEN:PTPRJ:RHOD:CORO1C:SMAD3:PEAK1:IQGAP1:MINK1:NF1:BCL2:ITGB1BP1:ROCK2:WDPCP:LIMS1:CLASP1:FERMT1:SDC4:NF2:EPHA3:PHLDB2:GSK3B:APOD:EFNA5:DUSP22:DDR1:CD36:DMTN:PLEKHA2:PTK2:ABL1:ARHGAP6:CASK	http://www.gsea-msigdb.org/gsea/msigdb/cards/GO_REGULATION_OF_CELL_MATRIX_ADHESION
GO_bp	GO_MEMBRANE_LIPID_METABOLIC_PROCESS	204	55	3.1897e-07	3.31602e-06	SERINC2:PPT1:PIGK:PIGC:DEGS1:CREM:SGMS1:PGAP2:ACER3:ST8SIA1:ESYT1:PRKD1:SPTLC2:GALC:PTPLAD1:HEXA:PDXDC1:CLN3:CLN3:ST3GAL2:PIGS:ENPP7:B4GALT6:PPP2R1A:PRKD3:CYP1B1:HTRA2:CERKL:PGAP1:SERINC3:PIGT:DPM1:VAPB:PIGP:GAL3ST1:CERK:SUMF1:PRKCD:PIGZ:PIGG:SGMS2:HEXB:SERINC5:ST8SIA4:PPP2CA:GNB2L1:ELOVL5:ITGB8:SUMF2:ESYT2:ASAH1:NSMAF:SPTLC1:UGCG:DPM2:PIGA	http://www.gsea-msigdb.org/gsea/msigdb/cards/GO_MEMBRANE_LIPID_METABOLIC_PROCESS
GO_bp	GO_POSITIVE_REGULATION_OF_TELOMERE_MAINTENANCE_VIA_TELOMERE_LENGTHENING	37	18	3.19685e-07	3.31876e-06	NEK2:MAPK3:AURKB:MAP2K7:CCT4:CCT7:XRCC5:CCT8:MAPK1:CTNNB1:ATR:NAF1:CCT5:HNRNPA2B1:CCT6A:POT1:TNKS:HMBOX1	http://www.gsea-msigdb.org/gsea/msigdb/cards/GO_POSITIVE_REGULATION_OF_TELOMERE_MAINTENANCE_VIA_TELOMERE_LENGTHENING
GO_bp	GO_PROTEIN_LOCALIZATION_TO_GOLGI_APPARATUS	27	15	3.34712e-07	3.46986e-06	VPS13D:OPTN:PACS1:SORL1:VPS13C:COG7:FAM65A:CSNK1D:GCC2:ARL5A:OBSL1:GAK:PAQR3:VPS13A:BICD2	http://www.gsea-msigdb.org/gsea/msigdb/cards/GO_PROTEIN_LOCALIZATION_TO_GOLGI_APPARATUS
GO_bp	GO_REGULATION_OF_CELL_SIZE	174	49	3.3529e-07	3.47096e-06	MTOR:KDM1A:MACF1:LRRC8B:AKT3:KCNMA1:PTEN:SEMA4G:KIAA1598:BDNF:PAK1:TMEM123:CDK4:SPG20:AKT1:SLC12A6:SEMA6D:RAB11A:SEMA7A:SEMA4B:MT3:IST1:PAFAH1B1:RAP1GAP2:ULK2:RPTOR:PTPRS:RTN4:SEMA4F:TTL:FN1:ADNP:GOLGA4:GSK3B:RYK:MAP3K13:SPP1:CLCN3:SEMA5A:EFNA5:WDR36:SLC12A2:FSTL4:LIMK1:IFRD1:DPYSL2:SEMA4D:LRRC8A:ABL1	http://www.gsea-msigdb.org/gsea/msigdb/cards/GO_REGULATION_OF_CELL_SIZE
GO_bp	GO_EPITHELIAL_CELL_PROLIFERATION	410	93	3.41657e-07	3.5319e-06	MTOR:RPS6KA1:ATPIF1:WDR77:GLUL:LAMC1:TGFB2:DUSP10:AKT3:SIRT1:PTEN:DEAF1:LGR4:MEN1:SIDT2:STRAP:SP1:STAT6:GLI1:FRS2:SCARB1:HMGB1:BRCA2:EDNRB:PRKD1:SAV1:PSEN1:PGF:VASH1:BCL11B:AKT1:SMAD3:MAP2K5:PDPK1:PDPK2:NLRC3:NOD2:CYBA:SERPINF1:NF1:HNF1B:MED1:IGFBP4:GRN:RPTOR:LRG1:UHRF1:ITGB1BP1:RTN4:PDCL3:LIMS2:ATF2:ITGA4:STAT1:NRP2:FERMT1:PPP1R16B:SRSF6:HMGN1:MAPK1:XBP1:PPARG:CTNNB1:COL8A1:IFT122:IFT80:TP63:ERE…	http://www.gsea-msigdb.org/gsea/msigdb/cards/GO_EPITHELIAL_CELL_PROLIFERATION
GO_bp	GO_POSITIVE_REGULATION_OF_PROTEIN_LOCALIZATION_TO_MEMBRANE	121	38	3.4649e-07	3.57683e-06	PDZK1:CNST:ANK3:PAK1:C2CD5:CACNB3:SSH1:AKT1:CHP1:RAB11A:PTPN9:PDPK1:PDPK2:STX4:MYO1C:TP53:PMAIP1:BCL2:ITGB1BP1:YWHAQ:PRKCE:SPTBN1:PPP3R1:ACSL3:YWHAB:KCNB1:ITGB2:BID:YWHAH:MIEF1:EPHA3:TFDP2:TP63:SQSTM1:GNB2L1:FYN:RAMP3:PTN:FAM115A	http://www.gsea-msigdb.org/gsea/msigdb/cards/GO_POSITIVE_REGULATION_OF_PROTEIN_LOCALIZATION_TO_MEMBRANE
GO_bp	GO_REGULATION_OF_PRODUCTION_OF_MOLECULAR_MEDIATOR_OF_IMMUNE_RESPONSE	140	42	3.51925e-07	3.61916e-06	TNFRSF1B:BCL10:CD160:TNFSF4:PTPRC:TGFB2:HK1:CUEDC2:TRIM6:IL18:TMBIM6:STAT6:SEMA7A:IL4R:MAPK3:STX4:NOD2:KARS:SUPT6H:MALT1:JAK3:CD22:CLC:LILRB1:KIR2DL4:RSAD2:DDX1:IL18R1:RIF1:CD28:C20orf196:XBP1:MLH1:TFRC:WHSC1:CD74:HLA-E:MAP3K7:CD36:PRKDC:NR4A3:BTK	http://www.gsea-msigdb.org/gsea/msigdb/cards/GO_REGULATION_OF_PRODUCTION_OF_MOLECULAR_MEDIATOR_OF_IMMUNE_RESPONSE
GO_bp	GO_RESPONSE_TO_NERVE_GROWTH_FACTOR	52	22	3.52068e-07	3.61916e-06	KIF1B:PTEN:BDNF:RAB35:AKT1:USP8:PDPK1:PDPK2:EEF2K:CORO1A:CRK:EIF4A3:CSNK1D:KIDINS220:MICALL1:TMEM108:ACAP2:RAPGEF2:PTN:BRAF:SH3GL2:NTRK2:RAPGEF1	http://www.gsea-msigdb.org/gsea/msigdb/cards/GO_RESPONSE_TO_NERVE_GROWTH_FACTOR
GO_bp	GO_DNA_SYNTHESIS_INVOLVED_IN_DNA_REPAIR	52	22	3.52068e-07	3.61916e-06	RPA2:DTL:SIRT1:POLD3:TEX12:UBC:POLE:RFC3:ZBTB1:BLM:RPA1:UBB:TRIM25:POLI:RPS27A:REV1:POLK:POLH:REV3L:POLD2:WRN:PARP10	http://www.gsea-msigdb.org/gsea/msigdb/cards/GO_DNA_SYNTHESIS_INVOLVED_IN_DNA_REPAIR
GO_bp	GO_NEGATIVE_REGULATION_OF_INTRACELLULAR_TRANSPORT	64	25	3.63725e-07	3.73377e-06	PCSK9:TPR:ARHGAP1:LRRK2:OS9:CABP1:UBAC2:CHP1:NF1:SYT4:ITGB1BP1:ERLEC1:BARD1:SP100:FERMT1:UBE2G2:APOD:UBE2J1:CD36:MDFIC:BRAF:DMTN:PKIA:TXN:FMR1	http://www.gsea-msigdb.org/gsea/msigdb/cards/GO_NEGATIVE_REGULATION_OF_INTRACELLULAR_TRANSPORT
GO_bp	GO_RECOMBINATIONAL_REPAIR	126	39	3.72633e-07	3.81988e-06	KDM1A:RPA2:SFPQ:PARP1:FBXO18:MMS19:POLL:RECQL:BRCA2:REC8:ZFYVE26:RAD51B:YY1:XRCC3:BLM:FUS:TERF2IP:RPA1:SMCHD1:GEN1:ACTR2:RIF1:PSMD14:NABP1:RAD21L1:C20orf196:SETD2:PPP4R2:NIPBL:RAD50:C5orf45:MMS22L:MCM9:SHFM1:C7orf76:WRN:MCMDC2:NSMCE2:SMC5:RMI1	http://www.gsea-msigdb.org/gsea/msigdb/cards/GO_RECOMBINATIONAL_REPAIR
GO_bp	GO_METAL_ION_HOMEOSTASIS	649	134	3.75579e-07	3.84472e-06	MCOLN2:GSTM2:ATP1A1:ABL2:PTPRC:FLVCR1:ARF1:EGLN1:CACNB2:NCOA4:ANK3:CDH23:MCU:KCNMA1:SLC25A28:CUTC:GSTO1:PDZD8:GLRX3:BNIP3:STIM1:SWAP70:FTH1:CACNA1C:PTPN6:C3AR1:LRP6:C12orf39:ITPR2:CACNB3:TMBIM6:SLC39A5:DDIT3:CAND1:TMTC2:HSP90B1:CMKLR1:HMGB1:LPAR6:EDNRB:ATP4B:RASA3:SLC8A3:PSEN1:CALM1:SLC12A6:MYO5A:ANXA2:SLC24A1:SMAD3:NEO1:IREB2:PDPK1:PDPK2:CLN3:CLN3:CORO1A:MT3:MT1M:MT1G:MT1H:PLCG2:CYBA:P2RX5:CCL5:…	http://www.gsea-msigdb.org/gsea/msigdb/cards/GO_METAL_ION_HOMEOSTASIS
GO_bp	GO_ERAD_PATHWAY	94	32	3.786e-07	3.87025e-06	UBE2J2:UBE4B:EDEM3:DNAJB12:SYVN1:OS9:HSP90B1:UBAC2:JKAMP:SEL1L:ATXN3:SDF2:TRIM25:ERLEC1:RNF103:UGGT1:UBXN4:NFE2L2:DNAJC10:ANKZF1:RHBDD1:HM13:HSPA13:USP25:UBE2G2:FOXRED2:STT3B:BAG6:UBE2J1:CAV1:UBQLN1:KIAA0368	http://www.gsea-msigdb.org/gsea/msigdb/cards/GO_ERAD_PATHWAY
GO_bp	GO_POSITIVE_REGULATION_OF_ADAPTIVE_IMMUNE_RESPONSE	103	34	3.81718e-07	3.8913e-06	CD1D:CD1A:TNFSF4:PTPRC:SIRT1:IL18:STAT6:ZBTB1:EIF2AK4:PYCARD:MALT1:IL12RB1:RSAD2:IL18R1:RIF1:HSPD1:CD28:SLC11A1:C20orf196:MLH1:CD80:TFRC:WHSC1:IL6ST:HLA-H:HLA-E:HLA-C:HLA-B:LTA:MAP3K7:STX7:FAM49B:CD274:BTK	http://www.gsea-msigdb.org/gsea/msigdb/cards/GO_POSITIVE_REGULATION_OF_ADAPTIVE_IMMUNE_RESPONSE
GO_bp	GO_NCRNA_TRANSCRIPTION	103	34	3.81718e-07	3.8913e-06	CPSF3L:MTOR:TAF13:RPRD2:DDX11:SP1:MARS:GTF3A:INTS6:GTF2A1:CCNK:BRF1:ELL3:NARG2:POLR2A:NOL11:SIRT7:RPRD1A:GTF2F1:GTF3C2:NIFK:CCNT2:NABP1:GTF3C3:GTF2E1:NCBP2:POLR2B:CDK7:ELL2:TAF11:TAF8:INTS1:TAF6:CDK9	http://www.gsea-msigdb.org/gsea/msigdb/cards/GO_NCRNA_TRANSCRIPTION
GO_bp	GO_RHO_PROTEIN_SIGNAL_TRANSDUCTION	200	54	3.86266e-07	3.93221e-06	CDC42:STMN1:PHACTR4:ARHGAP29:CDC42SE1:ARHGEF2:ARHGEF11:ABL2:KIAA1598:ARHGAP1:CFL1:RHOD:ARHGEF12:FGD6:RHOF:LPAR6:MCF2L:ARHGAP5:SOS2:PTPLAD1:AKAP13:GPR56:FAM65A:ABR:FLCN:KANK2:PLEKHG2:CTB-60E11.4:ARHGAP35:CDC42EP5:ROCK2:ITSN2:CDC42EP3:SOS1:RHOQ:RND3:CUL3:GPR55:FARP2:PREX1:RAC2:HEG1:ROPN1B:TRIO:RHOBTB3:CDC42SE2:FAM65B:FLOT1:PLEKHG1:LIMK1:ARHGEF5:RHOBTB2:KANK1:ABL1:ARHGAP6	http://www.gsea-msigdb.org/gsea/msigdb/cards/GO_RHO_PROTEIN_SIGNAL_TRANSDUCTION
GO_bp	GO_REGULATION_OF_MEMBRANE_PERMEABILITY	81	29	3.92232e-07	3.98665e-06	MTOR:ATPIF1:THEM4:PPIF:BNIP3:MPV17L:MT3:SPG7:TP53:PMAIP1:BCL2:YWHAQ:PPP3R1:HK2:BCL2L11:ATF2:BCL2L1:YWHAB:BID:YWHAH:PDCD6IP:GSK3B:HEG1:TFDP2:TP63:HEBP2:MIR29A:BNIP3L:NAIF1	http://www.gsea-msigdb.org/gsea/msigdb/cards/GO_REGULATION_OF_MEMBRANE_PERMEABILITY
GO_bp	GO_PURINE_CONTAINING_COMPOUND_BIOSYNTHETIC_PROCESS	195	53	3.92698e-07	3.98665e-06	ENO1:PINK1:PPT1:PPCS:AMPD2:ATP5F1:MPC2:PARP1:GUK1:ATP5C1:PRTFDC1:ACSL5:AMPD3:HSD17B12:DLAT:ATP5L:ATP5B:ACACB:PNP:GSTZ1:ADAL:ACSBG1:ALDOA:ADCY7:APRT:FLCN:SHMT1:ATP5G1:ATP5D:GCDH:ADCY3:COX5B:PDK1:ACSL3:ATP5J:ATP5O:SLC25A1:ADSL:ATP5I:PPARGC1A:MTHFD2L:PAPSS1:ACSL1:NME5:GUCA1A:ELOVL5:AMD1:MTHFD1L:AK3:PDHA1:ACSL4:HPRT1:TAZ	http://www.gsea-msigdb.org/gsea/msigdb/cards/GO_PURINE_CONTAINING_COMPOUND_BIOSYNTHETIC_PROCESS
GO_bp	GO_NEGATIVE_REGULATION_OF_INTRACELLULAR_PROTEIN_TRANSPORT	41	19	3.94674e-07	3.99567e-06	LRRK2:OS9:CABP1:UBAC2:CHP1:NF1:ITGB1BP1:ERLEC1:BARD1:SP100:FERMT1:UBE2G2:APOD:UBE2J1:CD36:MDFIC:DMTN:PKIA:TXN	http://www.gsea-msigdb.org/gsea/msigdb/cards/GO_NEGATIVE_REGULATION_OF_INTRACELLULAR_PROTEIN_TRANSPORT
GO_bp	GO_REGULATION_OF_AUTOPHAGY_OF_MITOCHONDRION	41	19	3.94674e-07	3.99567e-06	MFN2:VPS13D:PINK1:ATPIF1:HAX1:OPTN:BNIP3:CAMKK2:VPS13C:CLEC16A:CSNK2A2:HTRA2:HK2:SREBF2:HTT:FBXW7:VDAC1:SMURF1:BNIP3L	http://www.gsea-msigdb.org/gsea/msigdb/cards/GO_REGULATION_OF_AUTOPHAGY_OF_MITOCHONDRION
GO_bp	GO_PROTEIN_K48_LINKED_DEUBIQUITINATION	34	17	4.12559e-07	4.17099e-06	FAM188A:OTUB1:USP5:ATXN3:OTUB2:USP8:USP50:USP7:CYLD:USP34:USP25:BAP1:TNFAIP3:FAM188B:USP20:USP9X:OTUD5	http://www.gsea-msigdb.org/gsea/msigdb/cards/GO_PROTEIN_K48_LINKED_DEUBIQUITINATION
GO_bp	GO_LEUKOCYTE_MEDIATED_CYTOTOXICITY	108	35	4.27776e-07	4.31889e-06	PRDX1:CD160:CD1D:CD1A:SLAMF7:PTPRC:LYST:IL18:CRTAM:PTPN6:RASGRP1:RAB27A:CTSH:DNASE1:CORO1A:AP1G1:CRK:ARRB2:STAT5B:IL12RB1:LILRB1:KIR2DL4:DNASE1L3:HLA-H:HLA-E:TUBB:HLA-C:HLA-B:MICB:NCR3:STX7:FAM49B:TSTA3:SH2D1A:HPRT1	http://www.gsea-msigdb.org/gsea/msigdb/cards/GO_LEUKOCYTE_MEDIATED_CYTOTOXICITY
GO_bp	GO_COENZYME_METABOLIC_PROCESS	253	64	4.48868e-07	4.52562e-06	UBIAD1:PPT1:PPCS:THEM4:APOA1BP:MPC2:ACSL5:FAR1:LDHA:APIP:HSD17B12:NADSYN1:DLAT:ACACB:COQ5:CARKD:PNP:GPHN:DLST:GSTZ1:ACSBG1:ACSM1:METTL16:SHMT1:ME2:GCDH:MDH1:MCEE:SPR:MTHFD2:SUCLG1:MAT2A:PDK1:IDH1:ACSL3:AHCY:ACOT8:PDXK:SLC25A1:ALDH1L1:NMNAT3:QDPR:MTHFD2L:ACSL1:MTRR:HMGCS1:NNT:HMGCR:DHFR:HSD17B4:ELOVL5:AMD1:MTHFD1L:GCK:NAMPT:TPK1:IDO1:AGPAT6:PARP10:ALDOB:COQ4:PDHA1:NOX1:ACSL4	http://www.gsea-msigdb.org/gsea/msigdb/cards/GO_COENZYME_METABOLIC_PROCESS
GO_bp	GO_MAINTENANCE_OF_PROTEIN_LOCATION_IN_CELL	73	27	4.61264e-07	4.63788e-06	VPS13D:PINK1:HNRNPU-AS1:HNRNPU:ANK3:HK1:ARL2:SORL1:OS9:SYNE2:LINC00341:SYNE3:AKT1:VPS13C:EPB41L3:HK2:BARD1:SP100:MORC3:SUN2:FLNB:SKP1:TAF8:KDELR2:SCIN:CAV1:TOPORS:VPS13A:TXN	http://www.gsea-msigdb.org/gsea/msigdb/cards/GO_MAINTENANCE_OF_PROTEIN_LOCATION_IN_CELL
GO_bp	GO_SIGNAL_TRANSDUCTION_INVOLVED_IN_CELL_CYCLE_CHECKPOINT	73	27	4.61264e-07	4.63788e-06	GADD45A:MUC1:DTL:CDK1:PRPF19:ZNF385A:CDK2:MDM2:E2F7:CRADD:PLK1:RBL2:CNOT1:TP53:BABAM1:CNOT11:RQCD1:AURKA:CHEK2:TFDP2:CNOT6L:CDC25C:UIMC1:CDKN1A:CNOT4:PRKDC:CDC14B	http://www.gsea-msigdb.org/gsea/msigdb/cards/GO_SIGNAL_TRANSDUCTION_INVOLVED_IN_CELL_CYCLE_CHECKPOINT
GO_bp	GO_ADAPTIVE_IMMUNE_RESPONSE_BASED_ON_SOMATIC_RECOMBINATION_OF_IMMUNE_RECEPTORS_BUILT_FROM_IMMUNOGLOBULIN_SUPERFAMILY_DOMAINS	340	80	4.67713e-07	4.6963e-06	MTOR:TNFRSF1B:BCL10:CD1D:CD1A:TNFSF4:RC3H1:DENND1B:PTPRC:CR1:CD46:SWAP70:IL18:PTPN6:STAT6:HMGB1:LIG4:ZBTB1:IGHG1:IGHV6-1:IGHV2-26:IGHV1-58:RAB27A:RORA:CTSH:IL4R:SPN:SUPT6H:MALT1:JAK3:IL12RB1:CLC:LILRB1:RSAD2:IGKV2-29:IGKV2-40:IL18R1:RIF1:HSPD1:CD28:SLC11A1:C20orf196:IGLV7-43:IGLV3-27:RFTN1:MLH1:PRKCD:CD80:KLHL6:TFRC:RNF168:WHSC1:GAPT:MEF2C:CD74:DUSP22:IRF4:BTN3A2:BTN3A3:HLA-H:HLA-E:GNL1:HLA-C:HLA…	http://www.gsea-msigdb.org/gsea/msigdb/cards/GO_ADAPTIVE_IMMUNE_RESPONSE_BASED_ON_SOMATIC_RECOMBINATION_OF_IMMUNE_RECEPTORS_BUILT_FROM_IMMUNOGLOBULIN_SUPERFAMILY_DOMAINS
GO_bp	GO_REGULATION_OF_EXTRINSIC_APOPTOTIC_SIGNALING_PATHWAY	156	45	4.73831e-07	4.75124e-06	EYA3:BCL10:GCLM:MCL1:ARHGEF2:PTPRC:PTEN:FAS:MADD:GSTP1:LTBR:AKT1:MAP2K5:FEM1B:STX4:PYCARD:CYLD:WWOX:NF1:RPS6KB1:PMAIP1:BCL2:PPP2R1A:BIRC6:HTRA2:ITGAV:TMBIM1:SP100:BCL2L1:STK4:BID:SKIL:TNFSF10:HTT:TERT:PHIP:FYN:EYA4:TNFAIP3:CAV1:TNFRSF10B:FGFR1:TGFBR1:TRAF1:AR	http://www.gsea-msigdb.org/gsea/msigdb/cards/GO_REGULATION_OF_EXTRINSIC_APOPTOTIC_SIGNALING_PATHWAY
GO_bp	GO_RECEPTOR_METABOLIC_PROCESS	186	51	4.81048e-07	4.81704e-06	VAMP3:HDAC1:EPS15:PCSK9:SH3GLB1:ARF1:OPTN:ATAD1:ARAP1:UVRAG:ANKRD13A:ATXN2:FUT8:PSEN1:NUMB:LGMN:ANXA2:SNX1:PLCG2:ARRB2:BECN1:CLTC:CACNG4:GRB2:LILRB1:ITGAV:ITCH:ITGB2:ADRBK2:PPARA:PPARG:TBC1D5:RAB5A:DTX3L:TFRC:LRPAP1:NSG1:GTF2H2:GRIA1:FLOT1:HDAC2:AHI1:SFRP4:RAMP3:CD36:SMURF1:CAV1:FNTA:SH3GL2:HNRNPK:FMR1	http://www.gsea-msigdb.org/gsea/msigdb/cards/GO_RECEPTOR_METABOLIC_PROCESS
GO_bp	GO_POSITIVE_REGULATION_OF_WNT_SIGNALING_PATHWAY	171	48	4.87652e-07	4.86989e-06	MACF1:RNF220:WLS:PSMD4:PSMB4:ASPM:PSMD13:LGR4:WNK1:LRRK2:PSME1:PSMA6:DACT1:PPM1A:USP8:CSNK1G1:SMAD3:PSMA4:PSMC5:CSNK1D:PSMA8:PSME4:USP34:PSMD14:PSMF1:GID8:PRDM15:CSNK1E:TBL1XR1:RBPJ:TERT:SEMA5A:DAB2:PSMB8:ANKRD6:RNF146:TNFAIP3:SFRP4:PSMC2:CAV1:TNKS:KANK1:MLLT3:PSMB7:ABL1:DDX3X:AMER1:XIAP	http://www.gsea-msigdb.org/gsea/msigdb/cards/GO_POSITIVE_REGULATION_OF_WNT_SIGNALING_PATHWAY
GO_bp	GO_ELECTRON_TRANSPORT_CHAIN	171	48	4.87652e-07	4.86989e-06	AKR7A2:PINK1:SH3BGRL3:NDUFS5:UQCRH:NDUFS2:SDHC:DEGS1:CDK1:GLRX3:SLC25A22:NDUFV1:LYRM5:GPD1:NDUFA4L2:ALDH2:DNAJC15:NDUFB1:CYBA:COX11:CYB561:ME2:NDUFS7:NDUFA13:DHDH:COX5B:GPD2:AOX1:NDUFB3:BID:QDPR:PPARGC1A:ETFDH:SDHA:NDUFS4:NDUFAF2:GLRX:P4HA2:NQO2:CYCS:NCF1:POR:NDUFA5:NDUFB2:IDO1:TSTA3:MECP2:TAZ	http://www.gsea-msigdb.org/gsea/msigdb/cards/GO_ELECTRON_TRANSPORT_CHAIN
GO_bp	GO_POSITIVE_REGULATION_OF_PRODUCTION_OF_MOLECULAR_MEDIATOR_OF_IMMUNE_RESPONSE	95	32	4.96846e-07	4.94826e-06	BCL10:CD160:TNFSF4:PTPRC:HK1:TRIM6:IL18:STAT6:SEMA7A:IL4R:MAPK3:STX4:NOD2:KARS:MALT1:LILRB1:KIR2DL4:RSAD2:DDX1:IL18R1:RIF1:CD28:C20orf196:XBP1:MLH1:TFRC:WHSC1:CD74:HLA-E:MAP3K7:CD36:NR4A3	http://www.gsea-msigdb.org/gsea/msigdb/cards/GO_POSITIVE_REGULATION_OF_PRODUCTION_OF_MOLECULAR_MEDIATOR_OF_IMMUNE_RESPONSE
GO_bp	GO_POSITIVE_REGULATION_OF_RESPONSE_TO_DNA_DAMAGE_STIMULUS	95	32	4.96846e-07	4.94826e-06	EYA3:DHX9:PARP1:FBXO18:ERCC6:SIRT1:MMS19:FAM168A:RPS3:DDX11:ZNF385A:HMGB1:BLM:FUS:HIC1:SMCHD1:PMAIP1:BABAM1:ACTR2:RIF1:C20orf196:PRKCD:DTX3L:ATR:SKIL:RNF168:UIMC1:C5orf45:EEF1E1:EYA4:BCLAF1:FMR1	http://www.gsea-msigdb.org/gsea/msigdb/cards/GO_POSITIVE_REGULATION_OF_RESPONSE_TO_DNA_DAMAGE_STIMULUS
GO_bp	GO_CELLULAR_RESPONSE_TO_TOXIC_SUBSTANCE	238	61	5.10432e-07	5.0767e-06	UBIAD1:PINK1:SZT2:PRDX1:GSTM2:GSTM1:PRDX6:CDK1:SIRT1:PPIF:ADIRF:PTEN:GSTO1:BNIP3:GSTP1:RPS3:PDGFD:ETS1:ITPR2:DDX11:LRRK2:STAT6:MDM2:PAWR:GSTZ1:PDE8A:ADCY7:MT3:KDM6B:BECN1:MPO:PYCR1:CYP1B1:PRKCE:NFE2L2:CPS1:ANKZF1:SOD1:GSTT1:PRKCD:PPARGC1A:NNT:DHFR:KDM3B:KCNMB1:GNB2L1:DAXX:HDAC2:TNFAIP3:IPCEF1:CD36:ZNF277:EZH2:HSF1:NR4A3:TXN:SLC31A1:ABL1:SETX:AIFM1:CLIC2	http://www.gsea-msigdb.org/gsea/msigdb/cards/GO_CELLULAR_RESPONSE_TO_TOXIC_SUBSTANCE
GO_bp	GO_PROTEIN_LOCALIZATION_TO_ENDOPLASMIC_RETICULUM	137	41	5.18055e-07	5.14481e-06	RPL22:RPS27:SRP9:RPS24:RPL27A:RPS13:RPS3:RPS25:SRPR:LRRK2:RPS26:RPL41:OS9:RPLP0:RPL21:UBAC2:SRP54:RPS29:SRP14:RPL23:RPS9:RAB10:RTN4:RPS27A:RPL31:DDRGK1:RPL15:RPL29:RPL9:SRP72:RPL34:RPS23:SRP19:RPS18:SEC63:KDELR2:RPL30:SEC16A:RPS4X:RPL36A:RPL10	http://www.gsea-msigdb.org/gsea/msigdb/cards/GO_PROTEIN_LOCALIZATION_TO_ENDOPLASMIC_RETICULUM
GO_bp	GO_CYTOPLASMIC_TRANSLATIONAL_INITIATION	31	16	5.18681e-07	5.14481e-06	MTOR:EIF3I:EIF3F:RBM4:EIF4B:DENR:EIF5:TICRR:EIF3CL:EIF3L:NCK1:EIF4G1:EIF4H:EIF3E:EIF3H:EIF2S3	http://www.gsea-msigdb.org/gsea/msigdb/cards/GO_CYTOPLASMIC_TRANSLATIONAL_INITIATION
GO_bp	GO_NEGATIVE_REGULATION_OF_WNT_SIGNALING_PATHWAY	202	54	5.44289e-07	5.39154e-06	HDAC1:PSMD4:PSMB4:PSMD13:CTNND1:LRP6:PTPRO:PRICKLE1:GLI1:DDIT3:LATS2:AMER2:CHD8:PSME1:PSMA6:DACT1:TLE3:PSMA4:CYLD:WWOX:HIC1:IGFBP4:PSMC5:RNF213:PSMA8:PSME4:PSMD14:CUL3:PSMF1:FERMT1:STK4:HMGXB4:RBMS3:LIMD1:GSK3B:WWTR1:IFT80:CXXC4:KIAA0922:DAB2:CSNK1A1:GNB2L1:TMEM170B:PSMB8:ANKRD6:SFRP4:PSMC2:CAV1:TMEM64:MLLT3:TLE4:PSMB7:RAPGEF1:AMER1	http://www.gsea-msigdb.org/gsea/msigdb/cards/GO_NEGATIVE_REGULATION_OF_WNT_SIGNALING_PATHWAY
GO_bp	GO_CYTOKINE_PRODUCTION_INVOLVED_IN_IMMUNE_RESPONSE	100	33	5.66975e-07	5.60871e-06	TNFRSF1B:BCL10:CD160:TNFSF4:MR1:DENND1B:TGFB2:SIRT1:HK1:CUEDC2:TRIM6:IL18:CHGA:SEMA7A:MAPK3:NOD2:KARS:MALT1:JAK3:CLC:LILRB1:KIR2DL4:RSAD2:DDX1:IL18R1:HSPD1:SLC11A1:CD74:HLA-E:MAP3K7:CD36:NR4A3:BTK	http://www.gsea-msigdb.org/gsea/msigdb/cards/GO_CYTOKINE_PRODUCTION_INVOLVED_IN_IMMUNE_RESPONSE
GO_bp	GO_EXTRACELLULAR_STRUCTURE_ORGANIZATION	415	93	6.03297e-07	5.95999e-06	AGRN:TNFRSF1B:MATN1:COL9A2:VCAM1:CTSS:ADAM15:LAMC1:TGFB2:CAPN2:ARF1:ERO1LB:P4HA1:LOXL4:ADAM8:RIC8A:CD44:HSD17B12:ETS1:SCARB1:NID2:FBN1:ADAM10:MYO1E:ANXA2:SMAD3:NOXO1:MYH11:ITGAL:ITGAD:CDH1:HAS3:CTRB2:ITGAE:NF1:MPO:P4HB:BSG:ABCA7:COMP:APOC2:MPV17:CYP1B1:CLASP1:ITGA4:ITGAV:FN1:ACSL3:TCF15:FERMT1:SDC4:PLTP:COL9A3:JAM2:ABCG1:ITGB2:ZDHHC8:CHADL:PDCD6IP:KIF9:ADAMTS9:COL8A1:ABI3BP:CD47:PHLDB2:ITGB5:APBB…	http://www.gsea-msigdb.org/gsea/msigdb/cards/GO_EXTRACELLULAR_STRUCTURE_ORGANIZATION
GO_bp	GO_SUBSTRATE_ADHESION_DEPENDENT_CELL_SPREADING	87	30	6.32803e-07	6.24309e-06	VAMP3:RCC2:CDC42:GBP1:LAMC1:CORO1C:FERMT2:PEAK1:CRK:ACTN4:ITGB1BP1:LIMS1:ITGA4:ITGAV:FN1:ARPC2:PREX1:PARVB:EFNA5:FER:RREB1:NEDD9:MICALL2:BRAF:DMTN:DOCK5:PTK2:KANK1:ABL1:FLNA	http://www.gsea-msigdb.org/gsea/msigdb/cards/GO_SUBSTRATE_ADHESION_DEPENDENT_CELL_SPREADING
GO_bp	GO_REGULATION_OF_DNA_BIOSYNTHETIC_PROCESS	105	34	6.34959e-07	6.24759e-06	EXOSC10:SMG7:NEK2:HNRNPU-AS1:HNRNPU:MEN1:RFC3:HNRNPC:HSP90AA1:SH2B1:MAPK3:PAPD5:ARRB2:TP53:AURKB:MAP2K7:CCT4:CCT7:XRCC5:CCT8:MAPK1:PPARG:CTNNB1:ATR:NAF1:CCT5:DCP2:HSP90AB1:HNRNPA2B1:CCT6A:DNAJC2:POT1:TNKS:PINX1:HMBOX1	http://www.gsea-msigdb.org/gsea/msigdb/cards/GO_REGULATION_OF_DNA_BIOSYNTHETIC_PROCESS
GO_bp	GO_POSITIVE_REGULATION_OF_PEPTIDYL_SERINE_PHOSPHORYLATION	105	34	6.34959e-07	6.24759e-06	PINK1:BCAR3:HAX1:SMYD3:ERCC6:TRIM6:CD44:PAK1:PRKD1:TCL1A:HSP90AA1:AKT1:TERF2IP:ARRB2:RPTOR:BCL2:RQCD1:STK4:HCLS1:PIK3CA:EIF4G1:FNIP2:HSP90AB1:RAMP3:AKAP9:CAV1:BRAF:IFNA6:IFNA13:IFNA8:IFNA1:NTRK2:TXN:MAPKAP1	http://www.gsea-msigdb.org/gsea/msigdb/cards/GO_POSITIVE_REGULATION_OF_PEPTIDYL_SERINE_PHOSPHORYLATION
GO_bp	GO_NEGATIVE_REGULATION_OF_CELL_MORPHOGENESIS_INVOLVED_IN_DIFFERENTIATION	96	32	6.48612e-07	6.36489e-06	RCC2:GBP1:PTEN:SEMA4G:PTPRO:CORO1C:SPG20:PSEN1:SEMA6D:SEMA7A:SEMA4B:MT3:ULK2:PTPRS:ACTN4:ITGB1BP1:RTN4:SEMA4F:TRAK2:YWHAH:RYK:SPP1:PPP3CA:RAPGEF2:SEMA5A:EFNA5:FSTL4:IFRD1:DMTN:PTK2:KANK1:SEMA4D	http://www.gsea-msigdb.org/gsea/msigdb/cards/GO_NEGATIVE_REGULATION_OF_CELL_MORPHOGENESIS_INVOLVED_IN_DIFFERENTIATION
GO_bp	GO_CELL_SUBSTRATE_JUNCTION_ASSEMBLY	96	32	6.48612e-07	6.36489e-06	RCC2:MACF1:LAMC1:PTEN:PTPRJ:RHOD:CORO1C:FERMT2:ACTN1:SMAD3:PEAK1:IQGAP1:PDPK1:PDPK2:BCL2:ITGB1BP1:ROCK2:WDPCP:LIMS1:CLASP1:FN1:SDC4:EPHA3:PHLDB2:APOD:EFNA5:DUSP22:DST:DMTN:PTK2:PLEC:ABL1:ARHGAP6	http://www.gsea-msigdb.org/gsea/msigdb/cards/GO_CELL_SUBSTRATE_JUNCTION_ASSEMBLY
GO_bp	GO_TRANSFORMING_GROWTH_FACTOR_BETA_RECEPTOR_SIGNALING_PATHWAY	193	52	6.73611e-07	6.60138e-06	ZFYVE9:TRIM33:TGFB2:PARP1:ZEB1:PARD3:SIRT1:MEN1:STRAP:USP15:LEMD3:CHST11:UBC:FERMT2:PPM1A:FUT8:FBN1:RNF111:SMAD6:SMAD3:PDPK1:PDPK2:CREBBP:GLG1:ARRB2:MYOCD:UBB:FLCN:LRG1:RPS27A:TGFBRAP1:MSTN:FERMT1:APPL1:ITGB5:SKIL:NPNT:SMAD1:DAB2:FBN2:DUSP22:GCNT2:HSP90AB1:ZNF451:CD109:MAP3K7:SMURF1:CAV1:HIPK2:FNTA:PTK2:TGFBR1:USP9X	http://www.gsea-msigdb.org/gsea/msigdb/cards/GO_TRANSFORMING_GROWTH_FACTOR_BETA_RECEPTOR_SIGNALING_PATHWAY
GO_bp	GO_CELLULAR_RESPONSE_TO_RADIATION	188	51	6.85548e-07	6.70942e-06	CASP9:KDM1A:GADD45A:PARP1:SIRT1:ADIRF:CRY2:MDM2:METAP2:LIG4:ZBTB1:EIF2S1:CALM1:YY1:EIF2AK4:ST20:BLM:CREBBP:N4BP1:CYBA:TP53:AURKB:GRB2:TANK:MLTK:XRCC5:RHBDD1:BCL2L1:CHEK2:ATF4:XPC:ATR:CLOCK:PPID:NIPBL:POLK:PAPD4:CDKN1A:GUCA1A:POLH:NAMPT:OPN1SW:PTN:WRN:FNTA:EEF1D:HSF1:POLE3:ELK1:TAF1:FMR1	http://www.gsea-msigdb.org/gsea/msigdb/cards/GO_CELLULAR_RESPONSE_TO_RADIATION
GO_bp	GO_RNA_STABILIZATION	46	20	7.02627e-07	6.85876e-06	TARDBP:MTOR:THRAP3:DHX9:ANGEL2:HNRNPU-AS1:HNRNPU:HNRNPC:PAPD5:CIRBP:ELAVL1:SLC11A1:MYD88:CCRN4L:NAF1:PAPD7:PAPD4:LARP1:SYNCRIP:PABPC1:RBM10	http://www.gsea-msigdb.org/gsea/msigdb/cards/GO_RNA_STABILIZATION
GO_bp	GO_CELLULAR_RESPIRATION	178	49	7.02673e-07	6.85876e-06	PINK1:MTFR1L:NDUFS5:UQCRH:NDUFS2:SDHC:COX20:CDK1:BNIP3:SLC25A22:NDUFV1:DLAT:LYRM5:GPD1:DNAJC15:DLST:NDUFB1:IREB2:FLCN:ME2:NDUFS7:SLC25A23:NDUFA13:MDH1:SUCLG1:COX5B:GPD2:FASTKD1:NDUFB3:IDH1:BID:ADSL:ACO2:PIK3CA:PPARGC1A:ETFDH:SDHA:FASTKD3:NNT:NDUFS4:NDUFAF2:MTFR2:CYCS:NDUFA5:NDUFB2:NR4A3:PDHA1:MECP2:TAZ	http://www.gsea-msigdb.org/gsea/msigdb/cards/GO_CELLULAR_RESPIRATION
GO_bp	GO_TRANSCRIPTION_ELONGATION_FROM_RNA_POLYMERASE_II_PROMOTER	83	29	7.07032e-07	6.88438e-06	HNRNPU-AS1:HNRNPU:CTR9:SUPT16H:CCNK:RTF1:ELL3:WDR61:POLR2A:SUPT6H:CDK12:GTF2F1:BRD4:SUPT5H:CCNT2:SETD2:PBRM1:RNF168:NCBP2:POLR2B:CDK7:GTF2H2:ELL2:AFF4:CDK13:EZH2:ELP3:TCEA1:MLLT3:CDK9	http://www.gsea-msigdb.org/gsea/msigdb/cards/GO_TRANSCRIPTION_ELONGATION_FROM_RNA_POLYMERASE_II_PROMOTER
GO_bp	GO_REACTIVE_OXYGEN_SPECIES_METABOLIC_PROCESS	163	46	7.07171e-07	6.88438e-06	PINK1:ATPIF1:SZT2:PRDX1:GADD45A:DDIT4:BNIP3:GSTP1:PRCP:LRRK2:NOXO1:MT3:CYBA:TP53:BECN1:MPO:GRB2:PMAIP1:BCL2:NDUFA13:MPV17:CYP1B1:HK2:NFE2L2:CPS1:PREX1:SOD1:ITGB2:RAC2:GNAI2:PRKCD:ARF4:TLR6:NNT:NDUFS4:NDUFAF2:DHFR:VDAC1:NQO2:TFAP2A:CDKN1A:STK17A:NCF1:NCF1C:CD36:NOX1	http://www.gsea-msigdb.org/gsea/msigdb/cards/GO_REACTIVE_OXYGEN_SPECIES_METABOLIC_PROCESS
GO_bp	GO_PROTEIN_LOCALIZATION_TO_VACUOLE	62	24	7.53942e-07	7.32031e-06	VPS13D:SZT2:SH3GLB1:GBP1:NCOA4:VTI1A:VPS37C:SORL1:M6PR:C12orf66:GNPTAB:VPS13C:WASH3P:BECN1:GOSR2:CACNG4:ROCK2:RTN4:GCC2:TNFAIP3:SMURF1:CLU:VPS13A:LAMP2	http://www.gsea-msigdb.org/gsea/msigdb/cards/GO_PROTEIN_LOCALIZATION_TO_VACUOLE
GO_bp	GO_REGULATION_OF_ANTIGEN_RECEPTOR_MEDIATED_SIGNALING_PATHWAY	62	24	7.53942e-07	7.32031e-06	BCL10:GBP1:PTPN22:CD160:RC3H1:PTPRC:PTPRJ:RPS3:PTPN6:TESPA1:PAWR:CYLD:MALT1:CD22:LILRB4:SLC39A10:RUNX1:UBASH3A:PLCL2:GCSAM:DUSP22:BTN2A2:LYN:PAX5	http://www.gsea-msigdb.org/gsea/msigdb/cards/GO_REGULATION_OF_ANTIGEN_RECEPTOR_MEDIATED_SIGNALING_PATHWAY
GO_bp	GO_BLOOD_VESSEL_MORPHOGENESIS	651	133	7.56682e-07	7.33722e-06	ATPIF1:PPIH:JAK1:DDAH1:GLMN:SARS:RBM15:HIPK1:CD160:ADAM15:PRRX1:GLUL:TGFB2:EGLN1:AKT3:SIRT1:PTEN:ADAM8:STIM1:PRCP:IL18:ETS1:C3AR1:ARID2:FMNL3:SP1:ATP5B:LEMD3:E2F7:STARD13:PRKD1:PGF:VASH1:WARS:AKT1:SLC12A6:MYO1E:ANXA2:RORA:MAP2K5:CTSH:PDPK1:PDPK2:GPR56:SERPINF1:MYOCD:NF1:MED1:GRN:PLCD3:HOXB3:RNF213:LRG1:COMP:TNNI3:ITGB1BP1:ROCK2:CYP1B1:SOS1:HK2:EIF2AK3:PDCL3:ATF2:NFE2L2:ITGAV:STAT1:NRP2:FN1:SP100:…	http://www.gsea-msigdb.org/gsea/msigdb/cards/GO_BLOOD_VESSEL_MORPHOGENESIS
GO_bp	GO_PHOSPHATIDYLINOSITOL_BIOSYNTHETIC_PROCESS	115	36	7.59622e-07	7.35602e-06	PIK3CD:PIGK:PIGC:ARF1:PIP4K2A:PTEN:PGAP2:INPPL1:AGAP2:TPTE2:PLCG2:PIGS:SH3YL1:INPP4A:PGAP1:PIKFYVE:PIGT:DPM1:SYNJ1:PIGP:PI4KA:INPP5J:RAB5A:SACM1L:PIK3CA:PIGZ:PIGG:PI4K2B:SYNJ2:MTMR9:PLEKHA2:IMPA1:RAB14:DPM2:PIGA:MTMR1	http://www.gsea-msigdb.org/gsea/msigdb/cards/GO_PHOSPHATIDYLINOSITOL_BIOSYNTHETIC_PROCESS
GO_bp	GO_TRANSLATIONAL_ELONGATION	134	40	7.62519e-07	7.37436e-06	DAP3:MRPL24:SRP9:MRPS16:MRPL43:DNAJC24:MRPL42:SECISBP2L:MRPL46:EEF2K:TUFM:AARS:EIF5A:MRPL10:EIF4A3:MRPL53:MRPL19:MRPL35:MRPS5:MRPS9:USP16:MRPS6:GTPBP1:GFM1:MRPL47:SEPSECS:MRPS18C:MRPS30:MRPS27:GNB2L1:GTPBP2:MRPS18A:EEF1A1:MRPL18:MRPL32:MRPS17:MRPS17:MRPS28:MRPL13:EEF1D:EEF1A1P5	http://www.gsea-msigdb.org/gsea/msigdb/cards/GO_TRANSLATIONAL_ELONGATION
GO_bp	GO_MITOTIC_SPINDLE_ASSEMBLY	54	22	7.71931e-07	7.43611e-06	MSTO1:TPR:NEK2:CCSAP:HNRNPU-AS1:HNRNPU:BCCIP:RACGAP1:RAB11A:KIF23:PLK1:AURKB:ZNF207:CEP192:AURKC:CLASP1:CHEK2:DRG1:SPICE1:MAP9:KIFC1:SMC1A:FLNA	http://www.gsea-msigdb.org/gsea/msigdb/cards/GO_MITOTIC_SPINDLE_ASSEMBLY
GO_bp	GO_RESPONSE_TO_GAMMA_RADIATION	54	22	7.71931e-07	7.43611e-06	KDM1A:PTPRC:PARP1:ERCC6:MEN1:MDM2:BRCA2:LIG4:CYBA:TP53:BCL2:MLTK:XRCC5:BCL2L1:CHEK2:ATR:WRN:POLB:PRKDC:HSF1:POLE3:ELK1	http://www.gsea-msigdb.org/gsea/msigdb/cards/GO_RESPONSE_TO_GAMMA_RADIATION
GO_bp	GO_TRANSPORT_OF_VIRUS	58	23	7.71939e-07	7.43611e-06	EPS15:NDC1:TPR:VPS37C:UBC:NUPL1:NUP93:UBB:NUP85:CD209:MVB12A:RPS27A:XPO1:RANBP2:NUP50:SEC13:KPNA1:NUPL2:POM121C:CAV1:NUP205:NUP214:FMR1	http://www.gsea-msigdb.org/gsea/msigdb/cards/GO_TRANSPORT_OF_VIRUS
GO_bp	GO_ANTIGEN_PROCESSING_AND_PRESENTATION_OF_EXOGENOUS_PEPTIDE_ANTIGEN_VIA_MHC_CLASS_I	79	28	7.83693e-07	7.53946e-06	VAMP3:PSMD4:PSMB4:PSMD13:PSME1:PSMA6:PSMA4:CYBA:PSMC5:PSMA8:PSME4:VAMP8:PSMD14:ITGAV:PSMF1:ITGB5:LNPEP:HLA-H:HLA-E:HLA-C:HLA-B:PSMB8:TAP1:TAPBP:NCF1:CD36:PSMC2:PSMB7	http://www.gsea-msigdb.org/gsea/msigdb/cards/GO_ANTIGEN_PROCESSING_AND_PRESENTATION_OF_EXOGENOUS_PEPTIDE_ANTIGEN_VIA_MHC_CLASS_I
GO_bp	GO_REGULATION_OF_NUCLEASE_ACTIVITY	22	13	7.91543e-07	7.60502e-06	SIRT1:RPS3:DDX11:TMBIM6:OAS1:OAS3:OAS2:OASL:HMGB1:AKT1:NEIL1:PRKCD:TCEA1	http://www.gsea-msigdb.org/gsea/msigdb/cards/GO_REGULATION_OF_NUCLEASE_ACTIVITY
GO_bp	GO_REGULATION_OF_EXTENT_OF_CELL_GROWTH	106	34	8.13405e-07	7.79469e-06	MACF1:SEMA4G:KIAA1598:BDNF:PAK1:SPG20:SEMA6D:RAB11A:SEMA7A:SEMA4B:MT3:IST1:PAFAH1B1:ULK2:PTPRS:RTN4:SEMA4F:TTL:FN1:ADNP:GOLGA4:GSK3B:RYK:MAP3K13:SPP1:SEMA5A:EFNA5:WDR36:FSTL4:LIMK1:IFRD1:DPYSL2:SEMA4D:ABL1	http://www.gsea-msigdb.org/gsea/msigdb/cards/GO_REGULATION_OF_EXTENT_OF_CELL_GROWTH
GO_bp	GO_REGULATION_OF_DNA_REPLICATION	106	34	8.13405e-07	7.79469e-06	ID3:DHX9:GTPBP4:FBXO18:CDK1:CDK2:GLI1:E2F7:BRCA2:RFC3:CDAN1:TICRR:BLM:RBBP6:SLFN11:ENPP7:PPP2R1A:CCDC88A:ZRANB3:SMARCAL1:DONSON:CHEK2:ZBTB38:ATR:ANKRD17:EREG:FBXW7:RAD17:PPP2CA:GMNN:FBXO5:FGFR1:SMC1A:ATRX	http://www.gsea-msigdb.org/gsea/msigdb/cards/GO_REGULATION_OF_DNA_REPLICATION
GO_bp	GO_GLAND_DEVELOPMENT	435	96	8.28501e-07	7.92901e-06	RPS6KA1:PCSK9:WLS:WDR77:ASH1L:SERPINC1:TGFB2:NRG3:PTEN:DEAF1:ETS1:FKBP4:LRP6:STAT6:GLI1:FRS2:E2F7:SOCS2:OAS2:AACS:BRCA2:ARHGAP5:ZBTB1:SRSF5:PSEN1:BTBD7:BCL11B:AKT1:SMAD3:FEM1B:CYP1A1:MAPK3:CSNK2A2:CDH1:APRT:SERPINF1:ALOX15B:NF1:HNF1B:MED1:STAT5B:HOXB3:BCL2:ARHGAP35:GDF7:NCOA1:CAD:RTN4:HK2:BCL2L11:LIMS2:SP3:CPS1:CUL3:AURKA:SOD1:MAPK1:XBP1:ACO2:CTNNB1:UMPS:PIK3CA:ETV5:TP63:QDPR:RBPJ:PDGFRA:PITX2:FB…	http://www.gsea-msigdb.org/gsea/msigdb/cards/GO_GLAND_DEVELOPMENT
GO_bp	GO_TRANSMEMBRANE_RECEPTOR_PROTEIN_SERINE_THREONINE_KINASE_SIGNALING_PATHWAY	340	79	9.33836e-07	8.92548e-06	NBL1:ZFYVE9:TRIM33:TGFB2:PARP1:ZEB1:PARD3:SIRT1:PDCD4:MEN1:RBM14:NUMA1:STRAP:SLC39A5:USP15:LEMD3:CHST11:UBC:SPG20:FERMT2:PPM1A:FUT8:CTDSPL2:FBN1:RNF111:SMAD6:SMAD3:NEO1:PDPK1:PDPK2:CREBBP:MAPK3:NUP93:GLG1:ARRB2:MYOCD:UBB:FLCN:FAM83G:LRG1:COMP:GDF7:SPTBN1:RPS27A:TGFBRAP1:MSTN:FERMT1:APPL1:ITGB5:WWTR1:SKIL:RBPJ:NPNT:SMAD1:SUB1:DAB2:PELO:LNPEP:FBN2:DUSP22:GCNT2:LEMD2:HSP90AB1:ZNF451:CD109:TTK:MAP3K7…	http://www.gsea-msigdb.org/gsea/msigdb/cards/GO_TRANSMEMBRANE_RECEPTOR_PROTEIN_SERINE_THREONINE_KINASE_SIGNALING_PATHWAY
GO_bp	GO_REGULATION_OF_DEFENSE_RESPONSE_TO_VIRUS	71	26	9.35281e-07	8.92768e-06	PUM1:DHX9:ERCC6:TRIM6:DAK:BIRC3:PCBP2:EIF2AK4:SIN3A:PYCARD:DHX58:SEC14L1:IL12RB1:LILRB1:PUM2:PPM1B:STAT1:ITCH:APOBEC3F:DTX3L:ANKRD17:HERC5:TRIM38:MICB:TNFAIP3:TSPAN6	http://www.gsea-msigdb.org/gsea/msigdb/cards/GO_REGULATION_OF_DEFENSE_RESPONSE_TO_VIRUS
GO_bp	GO_CELLULAR_RESPONSE_TO_HYDROGEN_PEROXIDE	93	31	9.64054e-07	9.1904e-06	PINK1:CDK1:SIRT1:PPIF:BNIP3:RPS3:PDGFD:ETS1:LRRK2:STAT6:MDM2:PAWR:PDE8A:KDM6B:BECN1:PYCR1:CYP1B1:NFE2L2:ANKZF1:PRKCD:GNB2L1:HDAC2:TNFAIP3:ZNF277:EZH2:HSF1:NR4A3:TXN:ABL1:SETX:AIFM1	http://www.gsea-msigdb.org/gsea/msigdb/cards/GO_CELLULAR_RESPONSE_TO_HYDROGEN_PEROXIDE
GO_bp	GO_POSITIVE_REGULATION_OF_CANONICAL_WNT_SIGNALING_PATHWAY	140	41	9.72134e-07	9.25542e-06	RNF220:WLS:PSMD4:PSMB4:ASPM:PSMD13:LGR4:WNK1:LRRK2:PSME1:PSMA6:DACT1:PPM1A:USP8:CSNK1G1:SMAD3:PSMA4:PSMC5:CSNK1D:PSMA8:PSME4:USP34:PSMD14:PSMF1:GID8:PRDM15:CSNK1E:TBL1XR1:RBPJ:SEMA5A:PSMB8:RNF146:SFRP4:PSMC2:CAV1:TNKS:KANK1:PSMB7:DDX3X:AMER1:XIAP	http://www.gsea-msigdb.org/gsea/msigdb/cards/GO_POSITIVE_REGULATION_OF_CANONICAL_WNT_SIGNALING_PATHWAY
GO_bp	GO_MEIOTIC_CELL_CYCLE_PROCESS	185	50	9.88382e-07	9.39794e-06	RPA2:NDC1:ASPM:SYCE1:PSMD13:TEX12:ESPL1:BRCA2:C14orf164:REC8:FANCM:RAD51B:TDRD9:BUB1B:BLM:KIAA0430:PLK1:FANCA:PRDM7:UBB:PPP2R1A:SPDYA:ACTR2:CYP26B1:ACTR3:RAD21L1:AURKA:SYCP2:MYH9:MOV10L1:SGOL1:MLH1:SMC4:RNF212:EREG:NSUN2:RAD50:CDC25C:BAG6:UBR2:TTK:FBXO5:STAG3:PTTG3P:MCMDC2:RAD21:HSF1:RMI1:PIM2:ATRX	http://www.gsea-msigdb.org/gsea/msigdb/cards/GO_MEIOTIC_CELL_CYCLE_PROCESS
GO_bp	GO_NEGATIVE_REGULATION_OF_NEURON_APOPTOTIC_PROCESS	150	43	1.01263e-06	9.61605e-06	PINK1:PPT1:GCLM:SLC30A10:ADAM8:BDNF:HYOU1:ERBB3:AGAP2:KDM2B:LIG4:PSEN1:LGMN:GABRB3:PDPK1:PDPK2:CLN3:CLN3:CORO1A:MT3:AARS:ARRB2:GRN:BCL2:STAMBP:BCL2L1:ADNP:SOD1:CHL1:PIK3CA:PPARGC1A:TERT:NAIP:MEF2C:CPEB4:FYN:HIPK2:BRAF:OXR1:JAK2:NTRK2:NR4A3:NONO:BHLHB9:MECP2	http://www.gsea-msigdb.org/gsea/msigdb/cards/GO_NEGATIVE_REGULATION_OF_NEURON_APOPTOTIC_PROCESS
GO_bp	GO_REGULATION_OF_PHOSPHATIDYLINOSITOL_3_KINASE_SIGNALING	121	37	1.02057e-06	9.67895e-06	PIK3CD:HAX1:TGFB2:PIP4K2A:SIRT1:PTEN:PIK3AP1:PPP2R5B:PDGFD:IL18:PTPN6:ERBB3:ENTPD5:PPP2R5C:RASGRP1:NLRC3:MAPK3:CCL5:BECN1:STAMBP:CD28:PPP1R16B:MAPK1:HCLS1:PIK3CA:PDGFRA:GAB1:BTN2A2:PPARD:FYN:NCF1:FGFR1:LYN:PTK2:JAK2:NTRK2:SEMA4D	http://www.gsea-msigdb.org/gsea/msigdb/cards/GO_REGULATION_OF_PHOSPHATIDYLINOSITOL_3_KINASE_SIGNALING
GO_bp	GO_VACUOLE_ORGANIZATION	160	45	1.02947e-06	9.75075e-06	MFN2:PINK1:PPT1:SH3GLB1:KIAA1324:ARF1:LYST:PIP4K2A:FAM160A2:ATG16L2:LRRK2:GNPTAB:VPS33A:PSEN1:SPG11:ANXA2:ULK3:CLN3:CLN3:CORO1A:MT3:ULK2:NAGLU:BECN1:GRN:VMP1:WDR45B:FEZ2:PIKFYVE:TP53INP2:RAB5A:TMEM165:SYNPO2:MFSD8:HEXB:MAN2A1:TFEB:TMEM106B:VPS41:SMURF1:HOOK3:UBXN2B:UBQLN1:RAB14:WDR45:ATG4A	http://www.gsea-msigdb.org/gsea/msigdb/cards/GO_VACUOLE_ORGANIZATION
[truncated: 16,284 more rows]

## Sheet: edgeR
Category	GeneSet	N_genes	N_overlap	p	adjP	genes	link
[truncated: 21,498 more rows]

[truncated: 5 more sheets: elastic net, gradient boosting, elastic net + gradient boosting, logistic regression, random forest]
